# Supplementary material for: Integrative multi-omics analysis of muscle-invasive bladder cancer identifies prognostic biomarkers for frontline chemotherapy and immunotherapy
Source: Commun Biol. 2020 Dec 17;3:784. doi: 10.1038/s42003-020-01491-2 (PMC7746703; doi:10.1038/s42003-020-01491-2)
Supplement: Supplementary file 4 — Supplementary Data 1 [file 42003_2020_1491_MOESM4_ESM.xlsx]

## Sheet: Mutation
	TP53	KDM6A	FGFR3	GPR50	ELF3	NF2	TAB3	MAST2	KIAA0947	TBC1D12	ANKRD55	DNAH6	RB1	C2orf44	NFE2L2	ZNF462	ZNF12	PIK3C2A
TCGA.4Z.AA7Q.01	1	1	0	0	0	0	0	0	0	0	0	0	0	0	0	0	0	0
TCGA.4Z.AA81.01	0	0	1	0	0	0	0	0	0	0	0	0	1	0	0	0	0	0
TCGA.4Z.AA84.01	1	1	0	0	0	0	0	0	0	0	0	0	0	0	0	0	0	0
TCGA.4Z.AA86.01	1	0	0	0	0	0	0	0	0	1	0	0	1	0	0	0	0	0
TCGA.BL.A3JM.01	1	0	0	0	0	0	0	0	0	1	0	0	1	0	0	0	0	0
TCGA.BT.A20O.01	1	0	0	0	0	1	0	0	0	0	0	0	0	0	0	0	0	0
TCGA.BT.A20R.01	1	0	0	1	0	0	0	0	0	0	0	0	1	0	0	0	0	0
TCGA.BT.A2LA.01	1	0	0	0	0	0	0	0	0	0	0	0	1	0	0	0	0	0
TCGA.BT.A2LD.01	1	1	0	0	0	0	0	0	0	0	0	0	0	0	0	0	0	0
TCGA.BT.A3PJ.01	1	0	0	0	0	0	0	0	0	0	0	0	1	0	0	1	0	0
TCGA.BT.A42F.01	1	0	0	0	0	1	0	0	0	0	0	0	0	0	0	0	1	0
TCGA.C4.A0EZ.01	1	0	0	0	0	0	0	0	0	0	0	0	0	0	0	0	0	0
TCGA.C4.A0F0.01	0	0	0	0	0	0	0	0	0	0	0	0	1	0	0	0	0	0
TCGA.CF.A1HS.01	1	1	0	0	1	0	0	0	0	0	0	0	0	0	0	0	0	0
TCGA.CU.A0YN.01	0	0	0	0	0	0	0	0	0	0	0	0	1	0	0	0	0	0
TCGA.DK.A1AF.01	0	1	0	0	0	0	0	0	0	0	0	0	0	0	0	0	0	0
TCGA.DK.A2HX.01	0	0	0	0	0	0	0	0	0	0	0	0	0	0	0	0	0	0
TCGA.DK.A2I2.01	1	1	0	0	0	0	0	0	0	0	0	0	0	0	0	0	0	0
TCGA.DK.A2I4.01	0	0	0	0	0	0	0	0	0	0	0	0	0	0	0	1	0	0
TCGA.DK.A2I6.01	1	1	0	0	0	0	0	0	0	0	0	0	0	0	0	0	0	0
TCGA.DK.A3IM.01	1	0	0	0	0	0	0	0	0	0	0	0	0	0	0	0	0	0
TCGA.DK.A3IU.01	1	0	0	0	0	0	1	0	0	0	0	0	0	0	0	0	0	0
TCGA.DK.A3WY.01	0	0	0	0	0	0	0	0	0	0	0	0	0	0	0	0	0	0
TCGA.DK.A3X2.01	1	0	0	0	0	0	0	0	0	0	0	0	1	0	0	0	0	0
TCGA.DK.AA6L.01	1	0	0	0	1	0	0	0	0	0	0	0	0	0	0	0	0	0
TCGA.DK.AA6M.01	1	0	0	0	0	1	0	0	0	0	0	0	1	0	0	0	0	0
TCGA.DK.AA6R.01	1	0	0	1	0	0	0	0	0	0	0	0	0	0	0	0	0	0
TCGA.DK.AA74.01	1	0	0	0	0	0	0	0	0	0	0	0	0	0	0	0	0	0
TCGA.E5.A4TZ.01	1	0	0	0	0	0	0	0	0	0	0	0	1	0	0	0	0	0
TCGA.E7.A7DV.01	1	0	1	1	0	0	0	0	0	0	0	0	0	0	0	0	0	0
TCGA.E7.A7XN.01	0	1	0	0	0	0	0	0	0	0	0	0	0	0	0	1	1	0
TCGA.FD.A3B3.01	0	0	0	1	0	0	1	0	0	0	0	0	0	0	0	0	0	0
TCGA.FD.A3B4.01	0	0	0	0	0	0	0	0	0	0	0	0	0	0	0	0	0	0
TCGA.FD.A3B6.01	1	0	0	0	0	0	0	0	0	0	0	0	1	0	0	0	1	0
TCGA.FD.A3B7.01	1	0	0	0	0	0	0	0	0	0	0	0	1	0	0	0	0	0
TCGA.FD.A3B8.01	1	0	0	0	0	0	1	0	0	0	0	1	0	0	0	0	0	0
TCGA.FD.A3N5.01	1	1	0	0	0	0	0	1	0	0	0	0	1	0	0	1	0	0
TCGA.FD.A3SO.01	1	0	0	1	0	1	0	0	0	1	0	0	1	0	0	1	0	0
TCGA.FD.A3SS.01	1	0	0	0	0	0	0	0	0	0	0	0	0	0	0	0	0	0
TCGA.FD.A5BS.01	0	0	0	0	0	0	0	0	0	0	0	0	0	0	0	0	0	0
TCGA.FD.A5BT.01	0	0	0	0	0	0	0	0	0	0	0	0	0	0	0	0	0	0
TCGA.FD.A5BY.01	0	0	0	0	0	0	0	0	0	0	0	0	0	0	0	0	0	0
TCGA.FD.A5C1.01	0	0	0	0	0	0	0	0	0	0	0	0	0	0	0	0	0	0
TCGA.FD.A62N.01	1	0	0	0	0	0	0	0	0	0	0	0	1	0	0	0	0	0
TCGA.FD.A62P.01	0	0	0	0	0	0	0	0	0	0	0	0	0	0	0	0	0	0
TCGA.FD.A6TB.01	0	0	0	0	1	0	0	0	0	0	0	0	0	0	0	0	0	0
TCGA.FD.A6TD.01	1	0	0	0	0	0	0	0	0	0	0	0	1	0	0	0	0	0
TCGA.FD.A6TF.01	1	0	0	0	0	0	0	0	0	0	0	0	1	0	0	0	0	0
TCGA.FD.A6TH.01	0	0	0	0	0	0	0	0	0	0	0	0	1	0	0	0	0	0
TCGA.FT.A61P.01	0	0	0	0	0	0	0	0	0	0	0	0	0	0	0	0	0	0
TCGA.G2.A2EJ.01	1	0	0	1	0	0	0	0	0	0	0	0	0	0	0	0	0	0
TCGA.G2.A2EL.01	1	1	0	0	0	0	0	0	0	0	0	0	1	0	0	0	0	0
TCGA.G2.A2ES.01	1	1	0	0	0	0	0	0	0	0	0	0	0	0	0	0	0	0
TCGA.GC.A3I6.01	0	0	0	0	0	0	0	0	0	0	0	0	0	0	0	1	0	0
TCGA.GC.A3RC.01	1	1	0	0	1	0	1	0	0	0	0	0	0	0	0	0	0	0
TCGA.GC.A3WC.01	1	0	0	0	0	0	0	0	0	0	0	0	0	0	0	0	0	0
TCGA.GC.A3YS.01	1	0	0	0	0	0	0	0	0	0	0	0	1	0	0	0	0	0
TCGA.GC.A6I1.01	1	0	0	0	1	0	0	0	0	0	0	0	0	0	0	0	0	0
TCGA.GU.A42Q.01	1	0	0	0	0	0	0	0	0	0	0	0	0	0	0	0	0	0
TCGA.GU.A762.01	1	0	0	0	0	0	0	0	0	0	0	0	0	0	0	0	0	0
TCGA.GU.A764.01	1	0	0	0	0	0	0	0	0	0	0	0	0	0	0	0	0	0
TCGA.GU.A766.01	1	0	0	0	0	0	0	0	0	0	0	0	0	0	0	0	0	0
TCGA.GV.A3QG.01	0	0	0	0	0	0	0	0	0	0	0	0	0	0	0	0	0	0
TCGA.GV.A40E.01	0	0	0	0	0	0	0	0	0	0	0	0	0	0	0	0	0	0
TCGA.HQ.A5NE.01	1	0	0	0	0	0	0	0	1	0	0	0	0	0	0	0	0	0
TCGA.K4.A5RJ.01	1	0	0	0	0	0	0	0	0	0	0	0	1	0	0	0	0	0
TCGA.K4.A6FZ.01	1	0	0	0	0	0	0	0	0	0	0	0	1	0	0	0	0	0
TCGA.LC.A66R.01	1	0	0	0	0	1	0	0	0	0	0	0	1	0	0	0	0	0
TCGA.PQ.A6FN.01	1	0	0	0	0	0	0	0	0	0	0	0	1	0	0	0	0	0
TCGA.UY.A78L.01	1	0	0	0	0	0	0	0	0	0	0	0	1	0	0	0	0	0
TCGA.UY.A8OB.01	1	0	0	0	0	0	0	0	0	0	0	0	0	0	0	1	0	0
TCGA.UY.A9PB.01	1	0	0	0	0	0	0	0	0	0	0	0	0	0	0	0	0	0
TCGA.XF.A9SI.01	1	0	0	0	0	1	0	0	0	0	0	0	1	0	0	0	0	0
TCGA.XF.A9SJ.01	0	1	1	0	0	0	0	0	0	0	0	0	1	0	0	0	0	0
TCGA.XF.A9SM.01	1	0	0	0	0	0	0	1	0	0	0	0	1	0	0	0	1	0
TCGA.XF.A9SW.01	0	0	0	0	0	0	0	0	0	0	0	1	1	0	0	0	0	0
TCGA.XF.A9SX.01	1	0	0	1	0	0	0	0	0	0	0	0	1	0	0	0	0	0
TCGA.XF.A9SY.01	1	0	0	0	0	0	0	0	0	0	0	0	0	0	1	0	0	0
TCGA.XF.A9T2.01	0	0	0	0	0	0	0	0	0	0	0	0	0	0	0	0	0	0
TCGA.XF.A9T3.01	1	0	0	0	0	0	0	0	0	0	0	0	1	0	0	0	0	0
TCGA.XF.A9T6.01	1	0	0	0	0	0	0	0	0	0	0	0	1	0	0	0	0	0
TCGA.XF.AAME.01	0	0	0	0	0	0	0	0	0	0	0	0	0	0	0	0	0	0
TCGA.XF.AAMH.01	0	0	0	0	0	0	0	0	0	0	0	0	0	0	0	0	0	0
TCGA.XF.AAMT.01	1	0	0	1	0	0	0	0	0	0	0	0	0	0	0	0	0	0
TCGA.XF.AAN0.01	1	1	0	0	0	0	0	1	0	0	0	0	1	0	0	0	0	0
TCGA.XF.AAN2.01	0	1	0	0	1	0	0	0	0	1	0	0	1	0	0	0	0	0
TCGA.XF.AAN4.01	0	0	0	1	0	0	0	0	0	0	0	0	0	0	0	0	0	0
TCGA.XF.AAN7.01	1	0	0	0	0	0	0	0	0	0	0	0	1	0	0	0	0	0
TCGA.XF.AAN8.01	0	0	0	0	0	0	0	0	0	0	0	0	0	0	0	0	0	0
TCGA.YF.AA3M.01	1	0	0	0	0	0	0	0	0	0	0	0	0	0	0	0	0	0
TCGA.ZF.A9RD.01	1	1	0	0	0	0	1	0	0	0	0	0	0	0	0	1	0	0
TCGA.ZF.A9RF.01	1	0	0	0	0	0	0	0	0	0	0	0	1	0	0	0	0	0
TCGA.ZF.AA4N.01	1	0	0	0	0	0	0	0	0	0	0	0	0	0	0	1	0	0
TCGA.ZF.AA4R.01	0	0	0	0	0	0	0	0	0	0	0	0	0	0	0	0	0	0
TCGA.ZF.AA4V.01	0	0	0	0	0	0	0	0	0	1	0	0	1	0	0	0	0	0
TCGA.ZF.AA4W.01	1	0	0	1	0	1	0	0	0	0	0	0	0	0	0	0	0	0
TCGA.ZF.AA52.01	1	0	0	0	0	0	0	0	0	0	0	0	0	0	0	0	0	0
TCGA.ZF.AA58.01	1	0	0	0	0	0	0	1	0	0	0	0	1	0	0	0	0	0
TCGA.ZF.AA5H.01	1	0	0	0	0	0	0	0	0	0	0	0	1	0	0	0	0	0
TCGA.ZF.AA5N.01	0	0	0	0	1	0	0	0	0	0	0	0	0	0	0	0	0	0
TCGA.2F.A9KR.01	0	0	1	1	0	0	0	0	0	0	0	0	0	0	0	0	0	0
TCGA.2F.A9KT.01	0	0	1	0	1	0	0	0	0	0	0	0	0	0	0	0	0	0
TCGA.4Z.AA7W.01	1	1	0	0	0	0	1	1	0	0	0	0	0	0	0	0	0	0
TCGA.4Z.AA82.01	0	1	0	0	0	0	0	0	0	0	0	0	0	0	0	0	0	0
TCGA.BL.A13I.01	0	0	0	0	0	0	0	0	0	0	0	0	0	0	1	0	0	0
TCGA.BL.A13J.01	1	0	0	0	0	0	0	0	0	0	0	0	0	0	0	0	0	0
TCGA.BL.A5ZZ.01	0	1	0	0	0	0	0	0	0	0	0	0	0	0	0	0	0	0
TCGA.BT.A0S7.01	0	1	1	0	0	0	0	0	0	0	0	0	0	0	0	0	0	0
TCGA.BT.A0YX.01	0	0	0	0	0	0	0	0	0	0	0	0	0	0	1	1	0	0
TCGA.BT.A20J.01	1	0	0	0	0	0	0	0	0	0	0	0	0	0	0	0	0	0
TCGA.BT.A20N.01	1	0	0	0	0	0	0	0	0	0	0	0	0	0	0	0	0	0
TCGA.BT.A20U.01	1	0	0	0	0	0	0	0	0	0	0	0	0	0	1	0	0	0
TCGA.BT.A20V.01	0	0	0	0	0	0	0	0	0	0	0	0	0	0	0	0	0	0
TCGA.BT.A20X.01	1	0	0	0	0	0	0	0	0	0	0	0	0	0	0	0	0	0
TCGA.BT.A3PK.01	0	0	0	0	0	0	0	0	0	0	0	0	0	0	0	0	0	0
TCGA.BT.A42E.01	0	0	0	0	0	0	0	0	0	0	0	0	0	0	0	0	0	0
TCGA.CU.A3KJ.01	1	1	0	0	0	0	0	0	0	1	0	0	0	0	0	0	0	0
TCGA.CU.A72E.01	0	0	1	0	1	0	0	0	0	0	0	0	0	0	0	0	0	0
TCGA.DK.A1A5.01	1	0	0	0	0	1	0	0	0	0	0	0	0	0	0	0	0	0
TCGA.DK.A1AB.01	1	1	0	0	0	0	0	0	0	1	0	0	0	0	0	0	0	0
TCGA.DK.A1AE.01	0	0	0	0	0	0	0	0	0	1	0	0	0	0	1	0	0	0
TCGA.DK.A3IN.01	1	0	0	0	0	0	0	0	0	0	0	0	1	0	0	0	0	0
TCGA.DK.A3IQ.01	0	0	0	0	0	0	0	0	0	0	0	0	0	0	0	0	0	0
TCGA.DK.A3WW.01	0	0	0	0	0	0	0	0	0	1	0	0	0	0	0	0	1	0
TCGA.DK.A3WX.01	0	0	0	0	0	0	0	0	0	0	0	0	0	0	0	0	0	0
TCGA.DK.A6B5.01	0	1	0	0	0	0	0	0	0	0	0	0	0	0	0	0	0	0
TCGA.DK.AA6Q.01	1	0	0	0	0	0	0	0	0	0	0	0	0	0	1	0	0	0
TCGA.DK.AA6S.01	0	0	0	0	0	0	0	0	0	0	0	0	0	0	0	0	0	0
TCGA.DK.AA6W.01	1	1	0	0	0	0	0	0	0	0	0	0	0	0	0	0	0	0
TCGA.E5.A2PC.01	1	1	1	0	1	0	0	0	0	0	0	0	0	0	1	0	0	0
TCGA.E7.A3X6.01	0	0	1	0	0	0	0	0	0	0	0	0	0	0	0	0	0	0
TCGA.E7.A97P.01	0	0	0	0	0	0	0	0	0	0	0	0	0	0	0	0	0	0
TCGA.FD.A3B5.01	0	1	0	0	0	0	0	0	0	0	0	0	0	0	0	0	0	0
TCGA.FD.A3N6.01	0	0	0	0	0	0	0	0	0	0	0	0	0	0	1	0	0	0
TCGA.FD.A3SM.01	0	0	1	0	0	0	0	0	0	0	0	0	0	0	1	0	0	0
TCGA.FD.A3SN.01	0	0	0	0	0	0	0	0	0	0	0	0	0	0	0	0	0	0
TCGA.FD.A3SP.01	1	0	0	0	0	0	0	0	0	0	0	0	0	0	0	0	0	0
TCGA.FD.A3SR.01	1	0	0	0	0	0	0	1	0	0	0	0	0	0	0	0	0	0
TCGA.FD.A5BU.01	0	0	0	0	0	1	0	1	0	0	0	0	0	0	1	0	0	0
TCGA.FD.A5BX.01	0	1	0	0	0	0	0	0	0	1	0	0	0	0	0	0	0	0
TCGA.FD.A62S.01	1	0	0	0	0	0	0	0	0	0	0	0	0	0	0	0	0	0
TCGA.FD.A6TK.01	1	0	0	0	0	0	0	0	0	0	0	0	0	0	0	0	0	0
TCGA.FJ.A871.01	0	1	0	0	0	0	0	0	0	0	0	0	0	0	0	0	0	0
TCGA.G2.A2EF.01	0	0	0	0	0	0	1	0	0	0	0	0	0	0	0	0	0	0
TCGA.G2.A3IB.01	1	0	0	0	0	0	0	0	0	0	0	0	0	0	1	0	0	0
TCGA.G2.AA3C.01	0	1	0	0	0	0	0	0	0	1	0	0	0	0	1	0	0	0
TCGA.GD.A3OQ.01	0	0	0	0	0	0	0	0	0	0	0	0	0	0	0	0	0	0
TCGA.GD.A3OS.01	1	0	0	0	0	0	0	0	0	0	0	0	0	0	0	0	0	0
TCGA.GU.AATO.01	1	0	0	0	0	0	0	0	0	0	0	0	1	0	0	0	0	0
TCGA.GU.AATQ.01	0	1	1	0	0	0	0	0	0	0	0	0	0	0	1	0	0	0
TCGA.HQ.A5ND.01	1	0	0	0	0	0	0	0	0	0	0	0	0	0	0	0	0	0
TCGA.K4.A3WV.01	0	0	0	0	0	0	0	0	0	0	0	0	0	0	0	0	0	0
TCGA.K4.A4AC.01	1	0	0	0	0	0	0	0	0	0	0	0	0	0	0	0	0	0
TCGA.K4.A5RH.01	1	0	0	0	0	0	0	0	0	0	0	0	1	0	0	0	0	0
TCGA.K4.A5RI.01	1	0	0	0	0	0	0	0	0	0	0	0	0	0	1	0	0	0
TCGA.PQ.A6FI.01	1	0	0	0	0	0	0	0	0	0	0	0	1	0	0	0	0	0
TCGA.SY.A9G5.01	0	0	0	0	0	0	0	0	0	0	0	0	0	0	0	0	0	1
TCGA.XF.A9SK.01	1	0	0	0	0	0	0	0	0	1	0	0	0	0	0	0	0	0
TCGA.XF.A9ST.01	1	0	0	0	0	0	0	0	0	0	0	0	1	0	0	0	0	0
TCGA.XF.A9T4.01	0	0	0	0	0	0	0	0	0	0	0	0	0	0	0	0	0	0
TCGA.XF.A9T5.01	1	0	0	0	0	0	0	0	0	0	0	0	0	0	0	0	0	0
TCGA.XF.A9T8.01	0	0	0	0	0	0	0	1	0	0	0	0	1	0	0	0	0	0
TCGA.XF.AAMR.01	0	0	0	0	0	0	0	0	1	0	0	0	0	0	0	0	0	0
TCGA.XF.AAMW.01	1	0	0	0	0	0	0	0	0	0	0	0	0	0	0	0	0	0
TCGA.XF.AAN3.01	1	0	0	0	0	0	0	0	0	0	0	0	0	0	1	0	0	0
TCGA.XF.AAN5.01	0	0	0	0	0	0	0	0	0	0	0	0	0	0	1	0	1	0
TCGA.YC.A9TC.01	0	0	0	0	0	0	0	0	0	0	0	0	0	0	1	0	0	0
TCGA.ZF.A9RE.01	1	1	1	0	0	0	0	0	0	0	0	0	0	0	0	0	0	0
TCGA.ZF.A9RN.01	1	0	0	0	0	0	0	0	0	0	0	0	0	0	0	0	0	0
TCGA.ZF.AA53.01	1	1	0	0	0	0	0	0	0	0	0	0	0	0	0	0	0	0
TCGA.ZF.AA54.01	1	0	0	0	0	0	0	0	0	0	0	0	0	0	0	0	0	0
TCGA.ZF.AA56.01	0	1	0	0	1	0	0	0	0	0	0	0	0	0	0	0	0	0
TCGA.4Z.AA7N.01	0	0	0	0	0	0	0	0	0	0	0	0	0	0	0	0	0	0
TCGA.4Z.AA7R.01	1	0	0	0	0	1	0	0	0	0	0	0	0	0	0	0	0	0
TCGA.4Z.AA7S.01	0	0	0	0	0	0	0	0	0	0	0	0	0	0	0	0	0	0
TCGA.4Z.AA83.01	0	1	1	0	0	0	0	0	0	0	0	0	0	0	0	0	0	0
TCGA.4Z.AA87.01	1	0	0	0	0	0	0	0	0	1	0	0	0	0	0	0	0	0
TCGA.5N.A9KI.01	1	0	0	0	0	0	0	0	1	0	0	0	1	0	0	0	0	0
TCGA.BT.A2LB.01	1	1	0	0	0	0	0	0	1	1	0	0	0	0	0	0	0	0
TCGA.BT.A3PH.01	1	1	0	0	0	0	0	0	0	0	0	0	1	0	0	0	0	0
TCGA.CF.A3MI.01	0	0	0	0	0	0	0	0	0	0	0	0	0	0	0	0	0	0
TCGA.CF.A47S.01	0	0	0	0	0	0	0	0	0	0	0	0	0	0	0	0	0	0
TCGA.CF.A47V.01	0	0	1	0	0	0	0	0	0	1	0	1	0	0	0	0	0	0
TCGA.CF.A47W.01	0	1	1	0	0	0	0	0	0	0	0	0	0	0	0	0	0	0
TCGA.CF.A47X.01	0	0	0	0	1	0	0	0	0	1	0	0	0	0	0	0	0	1
TCGA.CF.A47Y.01	1	1	1	0	0	0	0	0	0	1	0	0	0	0	0	0	0	0
TCGA.CF.A9FM.01	0	0	1	0	0	0	0	0	0	0	0	0	0	0	0	0	0	0
TCGA.CU.A0YO.01	0	0	0	0	0	0	0	0	0	0	0	0	0	0	0	0	0	0
TCGA.CU.A0YR.01	0	0	0	0	1	0	0	0	0	0	0	0	0	0	0	0	0	0
TCGA.CU.A3QU.01	0	0	0	0	0	0	0	0	0	0	0	1	0	0	0	0	0	1
TCGA.DK.A1A6.01	1	1	0	0	0	0	0	0	0	0	0	0	0	0	0	0	0	0
TCGA.DK.A1A7.01	0	1	0	0	0	0	0	0	0	0	0	0	0	0	0	0	0	1
TCGA.DK.A1AC.01	1	1	0	0	0	0	0	0	0	1	0	0	0	0	0	0	0	1
TCGA.DK.A1AD.01	1	0	0	0	0	0	0	0	0	0	0	0	0	0	0	0	0	0
TCGA.DK.A3IL.01	1	0	0	0	0	0	0	0	0	0	0	0	1	1	0	0	0	0
TCGA.DK.A3IV.01	1	0	0	0	0	0	0	0	0	0	0	0	1	0	0	0	0	0
TCGA.DK.A6AW.01	0	0	0	1	0	1	0	0	1	1	0	0	0	0	0	1	1	1
TCGA.DK.A6B0.01	0	1	1	0	0	0	0	0	0	0	0	0	0	0	0	0	0	0
TCGA.DK.A6B1.01	0	0	0	0	0	0	0	0	0	0	0	0	0	0	0	0	0	0
TCGA.DK.A6B2.01	0	0	0	0	0	0	0	0	0	0	0	0	0	0	0	0	0	0
TCGA.DK.A6B6.01	1	0	0	0	0	0	0	0	0	0	1	1	0	1	0	0	0	1
TCGA.DK.AA6T.01	0	0	0	0	0	0	0	0	0	0	0	0	1	0	0	0	0	0
TCGA.DK.AA6U.01	1	0	0	0	0	0	0	0	0	0	1	0	0	0	0	0	0	0
TCGA.E7.A3Y1.01	0	0	1	0	0	0	0	0	0	0	1	0	0	0	0	0	0	0
TCGA.E7.A4IJ.01	0	0	0	0	0	0	0	0	0	0	0	0	0	0	0	0	0	0
TCGA.E7.A4XJ.01	0	0	0	0	0	0	0	0	0	0	0	0	0	0	0	0	0	0
TCGA.E7.A519.01	0	1	1	0	0	0	0	0	0	0	0	0	0	0	0	0	0	0
TCGA.E7.A541.01	0	0	0	0	0	0	0	0	0	0	0	1	0	0	0	0	0	0
TCGA.E7.A678.01	0	1	1	0	0	0	0	0	0	0	0	0	0	0	0	0	0	0
TCGA.E7.A6MD.01	0	1	0	0	0	0	0	0	0	0	1	1	0	0	0	0	0	0
TCGA.E7.A6ME.01	1	1	0	0	0	0	0	0	0	0	0	0	1	0	0	0	0	0
TCGA.E7.A6MF.01	0	0	0	0	0	0	0	0	0	0	0	0	0	0	0	0	0	0
TCGA.FD.A3SJ.01	1	1	0	0	0	0	0	0	0	0	0	0	0	0	0	0	0	0
TCGA.FD.A3SL.01	1	1	0	0	0	0	0	0	0	0	0	0	1	0	0	0	0	0
TCGA.FD.A43N.01	1	0	0	0	1	0	0	0	0	0	0	0	0	0	0	0	0	0
TCGA.FD.A43P.01	1	1	0	0	1	0	0	0	0	0	0	0	1	0	0	0	0	0
TCGA.FD.A43S.01	0	0	0	0	0	0	0	0	0	0	0	0	0	0	0	0	0	0
TCGA.FD.A6TC.01	1	1	0	0	1	0	0	0	0	0	0	0	1	0	0	0	0	0
TCGA.FD.A6TE.01	1	0	0	0	0	0	0	0	0	1	0	0	1	0	0	0	0	0
TCGA.FD.A6TG.01	0	0	0	0	0	0	0	0	0	0	0	0	0	0	0	0	0	0
TCGA.FD.A6TI.01	0	0	0	0	1	0	0	0	0	0	0	0	0	0	0	0	0	0
TCGA.FJ.A3Z9.01	0	0	0	0	0	0	0	0	0	0	0	0	0	0	0	0	0	0
TCGA.FJ.A3ZF.01	1	0	1	0	1	0	0	0	0	0	0	0	0	0	0	0	0	1
TCGA.FT.A3EE.01	0	0	0	0	0	0	0	0	0	0	0	0	0	0	0	0	0	0
TCGA.G2.A2EK.01	0	1	0	0	0	0	0	0	0	0	0	0	0	0	0	0	0	0
TCGA.G2.A2EO.01	1	1	1	0	1	0	0	0	1	1	0	0	0	0	0	0	0	0
TCGA.G2.AA3B.01	1	1	0	0	0	0	0	0	1	0	0	0	0	0	0	0	0	1
TCGA.G2.AA3F.01	1	0	0	0	0	0	0	0	0	0	0	0	0	0	0	0	0	0
TCGA.GC.A3OO.01	1	0	0	0	0	0	0	0	0	1	0	0	0	0	0	0	0	0
TCGA.GC.A3RB.01	1	0	0	0	0	0	0	0	0	0	0	0	0	0	0	0	0	0
TCGA.GD.A2C5.01	1	1	0	0	1	0	0	0	1	1	0	0	0	0	0	0	0	0
TCGA.GD.A3OP.01	0	0	0	0	1	0	0	0	0	0	0	1	0	0	0	0	0	0
TCGA.GU.A42P.01	1	1	0	0	0	0	0	0	1	0	1	0	0	0	0	0	0	0
TCGA.GU.A767.01	1	0	0	0	0	0	0	0	0	0	0	0	0	0	0	0	0	0
TCGA.GV.A3JV.01	0	0	0	0	1	0	0	0	0	0	0	0	0	0	0	0	0	0
TCGA.GV.A3JX.01	1	0	0	0	0	0	0	0	0	0	0	0	1	0	0	0	0	0
TCGA.GV.A3JZ.01	1	0	0	0	0	0	0	0	1	0	0	0	0	0	0	0	0	1
TCGA.GV.A3QI.01	0	0	0	0	0	0	0	0	0	0	0	0	0	0	0	0	0	0
TCGA.GV.A40G.01	1	0	0	0	0	0	0	0	0	0	0	0	1	0	0	0	0	0
TCGA.H4.A2HO.01	0	0	0	0	0	0	0	0	0	0	0	0	0	0	0	0	0	0
TCGA.K4.A3WU.01	0	0	0	0	0	0	0	0	0	0	0	0	0	0	0	0	0	0
TCGA.K4.A54R.01	1	0	0	0	0	0	0	0	0	0	0	0	1	0	0	1	0	0
TCGA.K4.A83P.01	0	0	0	0	0	0	0	0	0	0	0	1	0	0	0	0	0	0
TCGA.KQ.A41N.01	0	1	0	0	1	0	0	0	0	0	0	0	0	0	0	0	0	0
TCGA.KQ.A41P.01	1	1	0	0	0	0	0	0	0	1	0	0	0	0	0	0	0	0
TCGA.KQ.A41Q.01	0	0	0	0	0	0	0	0	0	0	1	0	1	0	0	0	0	0
TCGA.KQ.A41S.01	1	0	0	0	0	0	0	0	0	1	0	0	0	0	0	1	0	0
TCGA.LT.A5Z6.01	1	0	0	0	0	0	0	0	1	0	0	0	0	0	0	0	0	1
TCGA.MV.A51V.01	0	0	0	0	0	0	0	0	0	0	0	1	1	0	0	0	0	0
TCGA.SY.A9G0.01	0	0	0	0	0	0	0	0	0	0	0	0	0	0	0	0	0	0
TCGA.UY.A78K.01	1	0	0	0	0	0	0	0	0	0	0	0	0	0	0	0	0	0
TCGA.UY.A78N.01	1	0	1	0	0	0	0	0	0	0	0	0	0	0	0	0	0	0
TCGA.UY.A78O.01	1	0	0	0	1	0	0	0	0	0	0	0	0	0	0	0	0	0
TCGA.UY.A9PA.01	1	0	0	0	0	0	0	0	0	0	0	0	0	0	0	0	0	0
TCGA.UY.A9PD.01	1	1	0	1	0	0	0	0	0	0	0	1	0	0	0	0	0	0
TCGA.UY.A9PF.01	0	1	0	0	0	0	0	0	0	1	0	0	0	0	0	1	0	0
TCGA.XF.A8HH.01	1	1	0	0	0	0	0	0	0	0	0	0	0	0	0	0	0	0
TCGA.XF.A9SL.01	0	0	1	0	0	0	0	0	0	0	0	0	0	0	0	0	0	0
TCGA.XF.A9SP.01	0	0	0	0	0	0	0	0	0	0	0	0	0	0	0	0	0	0
TCGA.XF.A9SZ.01	1	0	0	0	0	0	0	0	0	0	0	0	1	0	0	0	1	0
TCGA.XF.A9T0.01	1	1	0	0	0	0	0	0	1	0	0	0	0	0	0	0	0	0
TCGA.XF.AAMG.01	1	1	0	0	0	0	0	0	1	0	0	0	0	0	0	0	0	1
TCGA.XF.AAMJ.01	1	0	0	0	0	0	0	0	0	0	0	0	0	0	0	0	0	0
TCGA.XF.AAML.01	1	0	0	0	0	0	0	0	0	0	0	0	1	0	0	0	0	0
TCGA.XF.AAMX.01	1	1	0	0	0	0	0	0	0	0	0	0	0	0	0	0	0	0
TCGA.YC.A8S6.01	0	0	0	0	0	0	0	0	0	0	0	0	0	0	0	0	0	0
TCGA.YF.AA3L.01	0	0	0	0	0	0	0	0	0	0	0	0	0	0	0	0	0	0
TCGA.ZF.A9R4.01	1	0	0	0	1	0	0	0	0	0	0	0	0	0	0	0	0	0
TCGA.ZF.A9R5.01	0	1	1	0	0	0	0	0	0	0	0	0	0	0	0	0	0	0
TCGA.ZF.A9R9.01	0	0	0	0	0	0	0	0	0	0	0	0	0	0	0	0	0	0
TCGA.ZF.A9RC.01	1	0	0	0	0	0	0	0	0	0	0	0	0	0	0	0	0	0
TCGA.ZF.A9RM.01	1	0	0	0	1	0	0	0	0	0	0	0	0	0	0	0	0	0
TCGA.ZF.AA4T.01	1	0	0	0	0	0	0	0	0	0	0	0	1	0	0	0	0	0
TCGA.ZF.AA4X.01	1	0	0	0	1	0	0	0	0	1	0	0	1	0	0	0	0	0
TCGA.ZF.AA51.01	1	1	0	0	0	0	0	0	0	0	0	0	0	0	0	0	0	0
TCGA.ZF.AA5P.01	0	0	0	0	0	0	0	0	0	0	0	0	0	0	0	0	0	0
TCGA.2F.A9KO.01	0	0	0	0	0	0	0	0	0	0	0	0	0	0	0	0	0	0
TCGA.2F.A9KP.01	1	1	0	0	0	0	0	0	0	0	0	0	0	0	0	0	0	0
TCGA.2F.A9KQ.01	0	0	1	0	0	0	0	0	0	0	0	0	0	0	0	0	0	0
TCGA.2F.A9KW.01	0	0	0	0	0	0	0	0	0	0	0	0	0	0	0	0	0	0
TCGA.4Z.AA7M.01	1	0	0	0	0	0	0	0	0	0	0	0	0	0	0	0	0	0
TCGA.4Z.AA7O.01	0	0	0	0	0	0	0	0	0	0	0	0	0	0	0	0	0	0
TCGA.4Z.AA7Y.01	0	0	1	0	0	0	0	0	1	1	0	0	0	0	0	0	0	0
TCGA.4Z.AA80.01	1	0	0	0	0	0	0	0	0	0	1	1	0	0	0	0	0	0
TCGA.4Z.AA89.01	0	1	1	0	0	0	0	0	0	0	0	0	0	0	0	0	0	0
TCGA.5N.A9KM.01	0	0	0	0	1	0	0	0	0	0	0	0	0	0	0	0	0	0
TCGA.BL.A0C8.01	0	0	0	0	0	0	0	0	0	0	0	0	0	1	0	0	0	0
TCGA.BT.A20P.01	0	0	0	0	0	0	0	0	0	0	0	0	0	0	0	0	0	0
TCGA.BT.A20Q.01	0	0	0	0	1	0	0	0	0	0	0	0	0	0	0	0	0	0
TCGA.BT.A20T.01	0	1	1	0	0	0	0	0	0	0	0	0	0	0	0	0	0	0
TCGA.BT.A20W.01	0	0	0	0	0	0	0	0	0	0	0	0	0	0	0	0	0	0
TCGA.BT.A42C.01	0	0	1	0	0	0	0	0	0	0	0	0	0	0	0	0	0	0
TCGA.C4.A0F6.01	0	0	0	0	0	0	0	0	0	0	0	0	0	0	1	0	0	0
TCGA.CF.A1HR.01	0	0	0	0	0	0	0	0	0	0	0	0	0	0	0	0	0	0
TCGA.CF.A27C.01	0	0	1	0	0	0	0	0	0	0	0	0	0	0	0	0	0	0
TCGA.CF.A3MF.01	0	0	0	0	0	0	0	0	0	0	0	0	0	0	0	0	0	0
TCGA.CF.A3MG.01	0	0	0	0	0	0	0	0	0	0	0	0	0	0	0	0	0	1
TCGA.CF.A3MH.01	0	0	0	0	0	0	0	0	0	0	0	0	0	0	0	0	0	0
TCGA.CF.A47T.01	0	0	0	0	0	0	0	0	0	0	0	0	0	0	0	0	0	0
TCGA.CF.A5U8.01	1	1	1	0	0	0	0	0	0	0	0	0	0	0	0	0	0	0
TCGA.CF.A5UA.01	0	0	0	0	0	0	0	0	0	0	0	0	0	0	0	0	0	0
TCGA.CF.A7I0.01	0	0	1	0	0	0	0	0	0	0	0	0	0	0	0	0	0	0
TCGA.CF.A9FF.01	0	0	1	0	0	0	0	0	0	1	0	0	0	0	0	0	0	0
TCGA.CF.A9FH.01	0	0	1	0	0	0	0	0	0	0	0	0	0	0	0	0	0	0
TCGA.CF.A9FL.01	0	0	0	0	1	0	0	0	0	0	0	0	0	0	0	0	0	0
TCGA.CU.A3YL.01	0	0	0	0	1	0	0	0	0	0	0	0	0	0	0	0	0	0
TCGA.CU.A5W6.01	0	0	0	0	0	0	0	0	0	0	0	0	0	0	0	0	0	0
TCGA.DK.A1A3.01	1	1	0	0	0	0	0	0	0	1	0	0	0	0	0	0	0	0
TCGA.DK.A1AA.01	0	1	0	0	0	0	0	0	0	0	0	0	0	0	0	0	0	0
TCGA.DK.A1AG.01	0	1	1	0	0	0	0	0	0	0	0	0	0	0	0	0	0	0
TCGA.DK.A2I1.01	1	0	0	0	0	0	0	0	0	0	0	0	0	0	0	0	0	0
TCGA.DK.A3IK.01	1	0	0	0	0	0	0	0	0	0	0	0	0	0	0	0	0	0
TCGA.DK.A3IS.01	1	1	1	0	0	0	0	0	0	1	0	0	0	0	0	0	0	0
TCGA.DK.A3IT.01	0	0	0	0	0	0	0	0	0	0	0	0	0	0	1	0	0	0
TCGA.DK.A3X1.01	1	0	0	0	0	0	1	0	0	0	0	0	1	0	0	0	0	1
TCGA.DK.A6AV.01	0	0	0	0	0	0	0	0	0	0	0	0	0	0	0	0	0	0
TCGA.DK.AA6P.01	0	1	1	0	0	0	0	0	0	1	0	1	0	0	0	0	0	0
TCGA.DK.AA6X.01	1	1	0	0	0	0	0	0	0	0	0	0	0	0	0	0	0	0
TCGA.DK.AA71.01	0	0	1	0	0	0	0	0	0	0	0	0	0	0	0	0	0	1
TCGA.DK.AA75.01	0	0	0	0	1	0	0	0	1	1	0	0	0	0	0	0	0	0
TCGA.DK.AA76.01	0	0	0	0	0	0	0	0	0	1	0	0	0	0	0	0	0	0
TCGA.DK.AA77.01	1	1	1	0	0	0	0	0	0	1	0	0	0	0	0	0	0	0
TCGA.E5.A4U1.01	1	0	0	0	1	0	0	0	0	0	0	0	0	1	0	0	0	0
TCGA.E7.A5KE.01	0	0	0	0	0	0	0	0	0	0	0	0	0	0	0	0	0	0
TCGA.E7.A5KF.01	0	1	1	0	1	0	0	0	0	0	0	0	0	0	0	0	0	0
TCGA.E7.A677.01	0	0	0	0	0	0	0	0	0	0	0	0	0	0	0	0	0	0
TCGA.E7.A7DU.01	1	1	1	0	0	0	0	0	0	0	0	0	0	0	0	0	0	0
TCGA.E7.A7PW.01	0	1	0	0	0	0	0	0	0	0	0	0	1	1	0	0	0	0
TCGA.E7.A85H.01	0	1	0	0	0	0	0	0	0	0	1	0	0	0	0	0	0	0
TCGA.E7.A97Q.01	1	1	0	1	1	0	0	0	0	0	0	0	0	0	0	0	0	0
TCGA.FD.A3NA.01	1	0	0	0	0	0	0	0	0	0	0	0	0	1	0	0	0	0
TCGA.FD.A3SQ.01	0	0	0	0	1	0	0	0	0	0	0	0	0	0	0	0	0	0
TCGA.FD.A43U.01	0	0	0	0	0	0	0	0	0	0	0	0	0	0	0	0	0	0
TCGA.FD.A43X.01	0	1	1	0	0	0	0	0	0	1	0	0	0	0	0	0	0	0
TCGA.FD.A5BR.01	1	0	0	0	0	0	0	0	0	0	0	0	0	0	0	0	0	0
TCGA.FD.A5BV.01	1	1	0	0	0	0	0	0	0	0	0	0	0	0	0	0	0	0
TCGA.FD.A5BZ.01	0	0	0	0	0	0	0	0	0	0	0	0	0	0	0	0	0	0
TCGA.FD.A5C0.01	0	1	0	0	0	0	0	0	0	0	0	0	1	0	0	0	0	0
TCGA.FD.A62O.01	0	0	0	0	1	0	0	0	1	1	0	0	0	0	0	0	0	0
TCGA.FD.A6TA.01	0	1	0	0	0	0	0	0	0	1	0	0	0	0	0	0	0	0
TCGA.FJ.A3Z7.01	1	0	0	0	0	0	0	0	0	0	0	0	0	0	0	0	0	0
TCGA.FJ.A3ZE.01	1	1	1	0	0	0	0	0	0	0	0	0	0	0	0	0	0	0
TCGA.G2.A3IE.01	1	0	0	0	0	0	0	0	1	1	0	0	0	0	0	0	0	0
TCGA.G2.A3VY.01	1	0	0	0	0	0	0	0	0	1	0	0	0	0	0	0	0	0
TCGA.G2.AA3D.01	1	1	0	0	0	0	0	0	0	0	0	0	0	0	0	0	0	0
TCGA.GC.A3BM.01	0	0	1	0	0	0	0	0	0	0	0	0	0	0	0	0	0	0
TCGA.GC.A3RD.01	0	0	0	0	0	0	0	0	0	0	0	0	0	0	0	0	0	0
TCGA.GC.A6I3.01	1	0	0	0	0	0	0	0	0	0	0	0	0	0	0	0	0	0
TCGA.GD.A6C6.01	1	1	0	0	1	0	0	0	0	0	0	0	0	0	0	0	0	0
TCGA.GD.A76B.01	0	1	0	0	1	0	0	0	0	0	0	0	0	0	0	0	0	0
TCGA.GU.A42R.01	0	1	1	0	0	0	0	0	0	0	0	0	0	0	0	0	0	0
TCGA.GU.A763.01	0	0	1	0	0	0	0	0	0	0	0	0	0	0	0	0	0	0
TCGA.GU.AATP.01	1	1	0	0	1	0	0	0	0	1	0	0	0	0	0	0	0	0
TCGA.GV.A3JW.01	1	0	0	0	0	0	0	0	0	0	0	0	0	0	0	0	0	0
TCGA.GV.A3QF.01	0	1	0	0	0	0	0	0	0	0	0	1	0	0	0	0	0	0
TCGA.GV.A3QH.01	1	1	0	0	0	0	0	0	1	0	0	0	0	0	0	0	0	0
TCGA.GV.A3QK.01	0	0	0	0	0	0	0	0	0	1	1	0	0	0	0	0	0	0
TCGA.GV.A6ZA.01	0	1	0	0	0	0	0	0	0	0	0	1	0	1	0	0	0	0
TCGA.H4.A2HQ.01	0	0	1	0	0	0	0	0	0	0	0	0	0	0	0	0	0	0
TCGA.HQ.A2OE.01	0	0	0	0	0	0	0	0	0	0	0	0	0	0	0	0	0	0
TCGA.HQ.A2OF.01	1	0	0	0	0	0	0	0	0	0	0	0	0	0	0	0	0	0
TCGA.K4.A3WS.01	0	0	0	0	0	0	0	0	0	0	0	0	0	0	1	0	0	0
TCGA.K4.A4AB.01	1	1	0	0	0	0	0	0	0	0	0	0	0	0	0	0	0	0
TCGA.K4.A6MB.01	1	0	0	0	0	0	0	0	1	0	0	0	0	0	0	0	0	0
TCGA.K4.AAQO.01	1	0	0	0	0	0	0	0	0	1	0	0	0	1	0	0	0	0
TCGA.KQ.A41O.01	1	1	0	0	1	0	0	0	0	0	0	0	0	0	0	0	0	0
TCGA.KQ.A41R.01	0	1	0	0	0	0	0	0	0	0	0	0	0	0	0	0	0	0
TCGA.R3.A69X.01	0	0	0	0	1	0	0	0	0	0	0	0	0	0	1	0	0	0
TCGA.S5.A6DX.01	0	0	0	0	0	0	0	0	0	0	0	0	0	0	0	0	0	0
TCGA.S5.AA26.01	0	0	0	0	0	0	0	0	0	0	0	0	0	0	0	0	0	0
TCGA.UY.A78M.01	1	0	0	0	0	0	0	0	0	0	0	0	0	0	0	0	0	0
TCGA.UY.A9PE.01	1	0	0	0	0	0	0	0	1	0	0	0	0	0	1	0	0	0
TCGA.UY.A9PH.01	1	0	0	0	0	0	0	0	0	1	0	0	0	0	0	0	0	0
TCGA.XF.A8HI.01	0	1	1	0	0	0	0	0	0	0	0	1	0	0	0	0	0	0
TCGA.XF.A9SH.01	0	1	0	0	0	0	0	0	0	1	0	0	0	1	0	0	0	0
TCGA.XF.A9SU.01	0	0	0	0	0	0	0	0	0	0	0	0	0	0	0	0	0	0
TCGA.XF.A9SV.01	0	0	1	0	0	0	0	0	0	0	0	0	0	0	0	0	0	0
TCGA.XF.AAMQ.01	1	0	0	0	0	0	0	0	0	0	0	0	0	0	0	0	0	0
TCGA.XF.AAMY.01	0	0	0	0	0	0	0	0	0	0	0	0	0	0	0	0	0	0
TCGA.XF.AAMZ.01	0	0	0	0	0	0	0	0	0	0	0	0	0	0	0	0	0	0
TCGA.XF.AAN1.01	0	0	1	0	1	0	0	0	0	0	0	0	0	0	0	0	0	0
TCGA.ZF.A9R0.01	1	1	0	0	1	0	0	0	0	1	0	0	0	0	0	0	0	0
TCGA.ZF.A9R1.01	0	0	0	0	0	0	0	0	0	0	0	0	0	0	0	0	0	0
TCGA.ZF.A9R2.01	0	1	1	0	0	0	0	0	0	1	0	0	0	0	0	0	0	0
TCGA.ZF.A9R3.01	0	1	0	0	0	0	0	0	0	0	0	0	0	0	0	0	0	0
TCGA.ZF.A9R7.01	0	0	0	0	1	0	0	0	0	1	0	0	0	0	0	0	0	0
TCGA.ZF.A9RL.01	1	0	1	0	0	0	0	0	0	0	0	0	0	0	0	0	0	0
TCGA.ZF.AA4U.01	0	0	1	0	0	0	0	0	0	0	0	0	0	0	1	0	0	0

## Sheet: CopyNumber
	chr9.21119164-21150474	chr9.21150474-21153470	chr9.21153470-21161316	chr9.21161316-21235513	chr9.21235513-21255411	chr9.21255411-21310588	chr9.21310588-21316649	chr9.21316649-21332347	chr9.21332347-21337927	chr9.21337927-21352377	chr9.21352377-21369315	chr9.21369315-21416492	chr9.21416492-21434678	chr9.21434678-21446735	chr9.21446735-21453345	chr9.21453345-21465117	chr9.21465117-21514640	chr9.21514640-21526526	chr9.21526526-21547377	chr9.21547377-21562757	chr9.21562757-21564684	chr9.21564684-21581712	chr9.21581712-21592386	chr9.21592386-21614839	chr9.21614839-21620354	chr9.21620354-21626573	chr9.21626573-21702086	chr9.21702086-21705713	chr9.21705713-21716997	chr9.21716997-21721939	chr9.21721939-21727208	chr9.21727208-21730410	chr9.21730410-21732466	chr9.21732466-21743537	chr9.21743537-21747672	chr9.21747672-21757432	chr9.21757432-21773167	chr9.21773167-21779684	chr9.21779684-21784822	chr9.21784822-21785018	chr9.21785018-21785660	chr9.21785660-21787262	chr9.21787262-21787848	chr9.21787848-21797135	chr9.21797135-21806564	chr9.21806564-21811027	chr9.21811027-21811709	chr9.21811709-21812349	chr9.21812349-21812450
TCGA.4Z.AA7Q.01	0.1094	0.1094	0.1094	0.1094	0.1094	0.1094	0.1094	0.1094	0.1094	0.1094	0.1094	0.1094	0.1094	0.1094	0.1094	0.1094	0.1094	0.1094	0.1094	0.1094	0.1094	0.1094	0.1094	0.1094	0.1094	0.1094	0.1094	0.1094	0.1094	0.1094	0.1094	0.1094	0.1094	0.1094	0.1094	0.1094	0.1094	0.1094	0.1094	0.1094	0.1094	0.1094	0.1094	0.1094	0.1094	0.1094	0.1094	0.1094	0.1094
TCGA.4Z.AA81.01	-0.096	-0.096	-0.096	-0.096	-0.096	-0.096	-0.096	-0.096	-0.096	-0.096	-0.096	-0.096	-0.096	-0.096	-0.096	-0.096	-0.096	-0.096	-0.096	-0.096	-0.096	-0.096	-0.096	-0.096	-0.096	-0.096	-0.096	-0.096	-0.096	-0.096	-0.096	-0.096	-0.096	-0.096	-0.096	-0.096	-0.096	-0.096	-0.096	-0.096	-0.096	-0.096	-0.096	-0.096	-0.096	-0.096	-0.096	-0.096	-0.096
TCGA.4Z.AA84.01	-0.0859	-0.0859	-0.0859	-0.0859	-0.0859	-0.0859	-0.0859	-0.0859	-0.0859	-0.0859	-0.0859	-0.0859	-0.0859	-0.0859	-0.0859	-0.0859	-0.0859	-0.0859	-0.0859	-0.0859	-0.0859	-0.0859	-0.0859	-0.0859	-0.0859	-0.0859	-0.0859	-0.0859	-0.0859	-0.0859	-0.0859	-0.0859	-0.0859	-0.0859	-0.0859	-0.0859	-0.0859	-0.0859	-0.0859	-0.0859	-0.0859	-0.0859	-0.0859	-0.0859	-0.0859	-0.0859	-0.0859	-0.0859	-0.0859
TCGA.4Z.AA86.01	0.0197	0.0197	0.0197	0.0197	0.0197	0.0197	0.0197	0.0197	0.0197	0.0197	0.0197	0.0197	0.0197	0.0197	0.0197	0.0197	0.0197	0.0197	0.0197	0.0197	0.0197	0.0197	0.0197	0.0197	0.0197	0.0197	0.0197	0.0197	0.0197	0.0197	0.0197	0.0197	0.0197	0.0197	0.0197	0.0197	0.0197	0.0197	0.0197	0.0197	0.0197	0.0197	0.0197	0.0197	0.0197	0.0197	0.0197	0.0197	0.0197
TCGA.BL.A3JM.01	0.294	0.294	0.294	0.294	0.294	0.294	0.294	0.294	0.294	0.294	0.294	0.294	0.294	0.294	0.294	0.294	0.294	-0.047	-0.047	-0.047	-0.047	-0.047	-0.047	-0.047	-0.047	-0.047	-0.047	-0.047	-0.047	-0.047	-0.047	-0.047	-0.047	-0.047	-0.047	-0.047	-0.047	-0.047	-0.047	-0.047	-0.047	-0.047	-0.047	-0.047	-0.047	-0.047	-0.047	-0.047	-0.047
TCGA.BT.A20O.01	-0.0093	-0.0093	-0.0093	-0.0093	-0.0093	-0.0093	-0.0093	-0.0093	-0.0093	-0.0093	-0.0093	-0.0093	-0.0093	-0.0093	-0.0093	-0.0093	-0.0093	-0.0093	-0.0093	-0.0093	-0.0093	-0.0093	-0.0093	-0.0093	-0.0093	-0.0093	-0.0093	-0.0093	-0.0093	-0.0093	-0.0093	-0.0093	-0.0093	-0.0093	-0.0093	-0.0093	-0.0093	-0.0093	-0.0093	-0.0093	-0.0093	-0.0093	-0.0093	-0.0093	-0.0093	-0.0093	-0.0093	-0.0093	-0.0093
TCGA.BT.A20R.01	0.0062	0.0062	0.0062	0.0062	0.0062	0.0062	0.0062	0.0062	0.0062	0.0062	0.0062	0.0062	0.0062	0.0062	0.0062	0.0062	0.0062	0.0062	0.0062	0.0062	0.0062	0.0062	0.0062	0.0062	0.0062	0.0062	0.0062	0.0062	0.0062	0.0062	0.0062	0.0062	0.0062	0.0062	0.0062	0.0062	0.0062	0.0062	0.0062	0.0062	0.0062	0.0062	0.0062	0.0062	0.0062	0.0062	0.0062	0.0062	0.0062
TCGA.BT.A2LA.01	-0.0548	-0.0548	-0.0548	-0.0548	-0.0548	-0.0548	-0.0548	-0.0548	-0.0548	-0.0548	-0.0548	-0.0548	-0.0548	-0.0548	-0.0548	-0.0548	-0.0548	-0.0548	-0.0548	-0.0548	-0.0548	-0.0548	-0.0548	-0.0548	-0.0548	-0.0548	-0.0548	-0.0548	-0.0548	-0.0548	-0.0548	-0.0548	-0.0548	-0.0548	-0.0548	-0.0548	-0.0548	-0.0548	-0.0548	-0.0548	-0.0548	-0.0548	-0.0548	-0.0548	-0.0548	-0.0548	-0.0548	-0.0548	-0.0548
TCGA.BT.A2LD.01	-0.0753	-0.0753	-0.0753	-0.0753	-0.0753	-0.0753	-0.0753	-0.0753	-0.0753	-0.0753	-0.0753	-0.0753	-0.0753	-0.0753	-0.0753	-0.0753	-0.0753	-0.0753	-0.0753	-0.0753	-0.0753	-0.0753	-0.0753	-0.0753	-0.0753	-0.0753	-0.0753	-0.0753	-0.0753	-0.0753	-0.0753	-0.0753	-0.0753	-0.0753	-0.0753	-0.0753	-0.0753	-0.0753	-0.0753	-0.0753	-0.0753	-0.0753	-0.0753	-0.0753	-0.0753	-0.0753	-0.0753	-0.0753	-0.0753
TCGA.BT.A3PJ.01	0.6638	0.6638	0.6638	0.6638	0.6638	0.6638	0.6638	0.6638	0.6638	0.6638	0.6638	0.6638	0.6638	0.6638	0.6638	0.6638	0.6638	0.6638	0.6638	0.6638	0.6638	0.6638	0.6638	0.6638	0.6638	0.6638	0.6638	0.6638	0.6638	0.6638	0.6638	0.6638	0.6638	0.6638	0.6638	0.6638	0.6638	0.6638	0.6638	0.6638	0.6638	0.6638	0.6638	0.6638	0.6638	0.6638	0.6638	0.6638	0.6638
TCGA.BT.A42F.01	-0.0699	-0.0699	-0.0699	-0.0699	-0.0699	-0.0699	-0.0699	-0.0699	-0.0699	-0.0699	-0.0699	-0.0699	-0.0699	-0.0699	-0.0699	-0.0699	-0.0699	-0.0699	-0.0699	-0.0699	-0.0699	-0.0699	-0.0699	-0.0699	-0.0699	-0.0699	-0.0699	-0.0699	-0.0699	-0.0699	-0.0699	-0.0699	-0.0699	-0.0699	-0.0699	-0.0699	-0.0699	-0.0699	-0.0699	-0.0699	-0.0699	-0.0699	-0.0699	-0.0699	-0.0699	-0.0699	-0.0699	-0.0699	-0.0699
TCGA.C4.A0EZ.01	-0.0187	-0.0187	-0.0187	-0.0187	-0.0187	-0.0187	-0.0187	-0.0187	-0.0187	-0.0187	-0.0187	-0.0187	-0.0187	-0.0187	-0.0187	-0.0187	-0.0187	-0.0187	-0.0187	-0.0187	-0.0187	-0.0187	-0.0187	-0.0187	-0.0187	-0.0187	-0.0187	-0.0187	-0.0187	-0.0187	-0.0187	-0.0187	-0.0187	-0.0187	-0.0187	-0.0187	-0.0187	-0.0187	-0.0187	-0.0187	-0.0187	-0.0187	-0.0187	-0.0187	-0.0187	-0.0187	-0.0187	-0.0187	-0.0187
TCGA.C4.A0F0.01	-0.2908	-0.2908	-0.2908	-0.2908	-0.2908	-0.2908	-0.2908	-0.2908	-0.2908	-0.2908	-0.2908	-0.2908	-0.2908	-0.2908	-0.2908	-0.2908	-0.2908	-0.2908	-0.2908	-0.2908	-0.2908	-0.2908	-0.2908	-0.2908	-0.2908	-0.2908	-0.2908	-0.2908	-0.2908	-0.2908	-0.2908	-0.2908	-0.2908	-0.2908	-0.2908	-0.2908	-0.2908	-0.2908	-0.2908	-0.2908	-0.2908	-0.2908	-0.2908	-0.2908	-0.2908	-0.2908	-0.2908	-0.2908	-0.2908
TCGA.CF.A1HS.01	-0.0876	-0.0876	-0.0876	-0.0876	-0.0876	-0.0876	-0.0876	-0.0876	-0.0876	-0.0876	-0.0876	-0.0876	-0.0876	-0.0876	-0.0876	-0.0876	-0.0876	-0.0876	-0.0876	-0.0876	-0.0876	-0.0876	-0.0876	-0.0876	-0.0876	-0.0876	-0.0876	-0.0876	-0.0876	-0.0876	-0.0876	-0.0876	-0.0876	-0.0876	-0.0876	-0.0876	-0.0876	-0.0876	-0.0876	-0.0876	-0.0876	-0.0876	-0.0876	-0.0876	-0.0876	-0.0876	-0.0876	-0.0876	-0.0876
TCGA.CU.A0YN.01	0.115	0.115	0.115	0.115	0.115	0.115	0.115	0.115	0.115	0.115	0.115	0.115	0.115	0.115	0.115	0.115	0.115	0.115	0.115	0.115	0.115	0.115	0.115	0.115	0.115	0.115	0.115	0.115	0.115	0.115	0.115	0.115	0.115	0.115	0.115	0.115	0.115	0.115	0.115	0.115	0.115	0.115	0.115	0.115	0.115	0.115	0.115	0.115	0.115
TCGA.DK.A1AF.01	-0.0984	-0.0984	-0.0984	-0.0984	-0.0984	-0.0984	-0.0984	-0.0984	-0.0984	-0.0984	-0.0984	-0.0984	-0.0984	-0.0984	-0.0984	-0.0984	-0.0984	-0.0984	-0.0984	-0.0984	-0.0984	-0.0984	-0.0984	-0.0984	-0.0984	-0.0984	-0.0984	-0.0984	-0.0984	-0.0984	-0.0984	-0.0984	-0.0984	-0.0984	-0.0984	-0.0984	-0.0984	-0.0984	-0.0984	-0.0984	-0.0984	-0.0984	-0.0984	-0.0984	-0.0984	-0.0984	-0.0984	-0.0984	-0.0984
TCGA.DK.A2HX.01	0.0707	0.0707	0.0707	0.0707	0.0707	0.0707	0.0707	0.0707	0.0707	0.0707	0.0707	0.0707	0.0707	0.0707	0.0707	0.0707	0.0707	0.0707	0.0707	0.0707	0.0707	0.0707	0.0707	0.0707	0.0707	0.0707	0.0707	0.0707	0.0707	0.0707	0.0707	0.0707	0.0707	0.0707	0.0707	0.0707	0.0707	0.0707	0.0707	0.0707	0.0707	0.0707	0.0707	0.0707	0.0707	0.0707	0.0707	0.0707	0.0707
TCGA.DK.A2I2.01	-0.0159	-0.0159	-0.0159	-0.0159	-0.0159	-0.0159	-0.0159	-0.0159	-0.0159	-0.0159	-0.0159	-0.0159	-0.0159	-0.0159	-0.0159	-0.0159	-0.0159	-0.0159	-0.0159	-0.0159	-0.0159	-0.0159	-0.0159	-0.0159	-0.0159	-0.0159	-0.0159	-0.0159	-0.0159	-0.0159	-0.0159	-0.0159	-0.0159	-0.0159	-0.0159	-0.0159	-0.0159	-0.0159	-0.0159	-0.0159	-0.0159	-0.0159	-0.0159	-0.0159	-0.0159	-0.0159	-0.0159	-0.0159	-0.0159
TCGA.DK.A2I4.01	-0.0854	-0.0854	-0.0854	-0.0854	-0.0854	-0.0854	-0.0854	-0.0854	-0.0854	-0.0854	-0.0854	-0.0854	-0.0854	-0.0854	-0.0854	-0.0854	-0.0854	-0.0854	-0.0854	-0.0854	-0.0854	-0.0854	-0.0854	-0.0854	-0.0854	-0.0854	-0.0854	-0.0854	-0.0854	-0.0854	-0.0854	-0.0854	-0.0854	-0.0854	-0.0854	-0.0854	-0.0854	-0.0854	-0.0854	-0.0854	-0.0854	-0.0854	-0.0854	-0.0854	-0.0854	-0.0854	-0.0854	-0.0854	-0.0854
TCGA.DK.A2I6.01	0.2197	0.2197	0.2197	0.2197	0.2197	0.2197	0.2197	0.2197	0.2197	0.2197	0.2197	0.2197	0.2197	0.2197	0.2197	0.2197	0.2197	0.2197	0.2197	0.2197	0.2197	0.2197	0.2197	0.2197	0.2197	0.2197	0.2197	0.2197	0.2197	0.2197	0.2197	0.2197	0.2197	0.2197	0.2197	0.2197	0.2197	0.2197	0.2197	0.2197	0.2197	0.2197	0.2197	0.2197	0.2197	0.2197	0.2197	0.2197	0.2197
TCGA.DK.A3IM.01	0.0605	0.0605	0.0605	0.0605	0.0605	0.0605	0.0605	0.0605	0.0605	0.0605	0.0605	0.0605	0.0605	0.0605	0.0605	0.0605	0.0605	0.0605	0.0605	0.0605	0.0605	0.0605	0.0605	0.0605	0.0605	0.0605	0.0605	0.0605	0.0605	0.0605	0.0605	0.0605	0.0605	0.0605	0.0605	0.0605	0.0605	0.0605	0.0605	0.0605	0.0605	0.0605	0.0605	0.0605	0.0605	0.0605	0.0605	0.0605	0.0605
TCGA.DK.A3IU.01	-0.0358	-0.0358	-0.0358	-0.0358	-0.0358	-0.0358	-0.0358	-0.0358	-0.0358	-0.0358	-0.0358	-0.0358	-0.0358	-0.0358	-0.0358	-0.0358	-0.0358	-0.0358	-0.0358	-0.0358	-0.0358	-0.0358	-0.0358	-0.0358	-0.0358	-0.0358	-0.0358	-0.0358	-0.0358	-0.0358	-0.0358	-0.0358	-0.0358	-0.0358	-0.0358	-0.0358	-0.0358	-0.0358	-0.0358	-0.0358	-0.0358	-0.0358	-0.0358	-0.0358	-0.0358	-0.0358	-0.0358	-0.0358	-0.0358
TCGA.DK.A3WY.01	-0.0136	-0.0136	-0.0136	-0.0136	-0.0136	-0.0136	-0.0136	-0.0136	-0.0136	-0.0136	-0.0136	-0.0136	-0.0136	-0.0136	-0.0136	-0.0136	-0.0136	-0.0136	-0.0136	-0.0136	-0.0136	-0.0136	-0.0136	-0.0136	-0.0136	-0.0136	-0.0136	-0.0136	-0.0136	-0.0136	-0.0136	-0.0136	-0.0136	-0.0136	-0.0136	-0.0136	-0.0136	-0.0136	-0.0136	-0.0136	-0.0136	-0.0136	-0.0136	-0.0136	-0.0136	-0.0136	-0.0136	-0.0136	-0.0136
TCGA.DK.A3X2.01	-0.0921	-0.0921	-0.0921	-0.0921	-0.0921	-0.0921	-0.0921	-0.0921	-0.0921	-0.0921	-0.0921	-0.0921	-0.0921	-0.0921	-0.0921	-0.0921	-0.0921	-0.0921	-0.0921	-0.0921	-0.0921	-0.0921	-0.0921	-0.0921	-0.0921	-0.0921	-0.0921	-0.0921	-0.0921	-0.0921	-0.0921	-0.0921	-0.0921	-0.0921	-0.0921	-0.0921	-0.0921	-0.0921	-0.0921	-0.0921	-0.0921	-0.0921	-0.0921	-0.0921	-0.0921	-0.0921	-0.0921	-0.0921	-0.0921
TCGA.DK.AA6L.01	-0.0204	-0.0204	-0.0204	-0.0204	-0.0204	-0.0204	-0.0204	-0.0204	-0.0204	-0.0204	-0.0204	-0.0204	-0.0204	-0.0204	-0.0204	-0.0204	-0.0204	-0.0204	-0.0204	-0.0204	-0.0204	-0.0204	-0.0204	-0.0204	-0.0204	-0.0204	-0.0204	-0.0204	-0.0204	-0.0204	-0.0204	-0.0204	-0.0204	-0.0204	-0.0204	-0.0204	-0.0204	-0.0204	-0.0204	-0.0204	-0.0204	-0.0204	-0.0204	-0.0204	-0.0204	-0.0204	-0.0204	-0.0204	-0.0204
TCGA.DK.AA6M.01	0.043	0.043	0.043	0.043	0.043	0.043	0.043	0.043	0.043	0.043	0.043	0.043	0.043	0.043	0.043	0.043	0.043	0.043	0.043	0.043	0.043	0.043	0.043	0.043	0.043	0.043	0.043	0.043	0.043	0.043	0.043	0.043	0.043	0.043	0.043	0.043	0.043	0.043	0.043	0.043	0.043	0.043	0.043	0.043	0.043	0.043	0.043	0.043	0.043
TCGA.DK.AA6R.01	0.6041	0.6041	0.6041	0.6041	0.6041	0.6041	0.6041	0.6041	0.6041	0.6041	0.6041	0.6041	0.6041	0.6041	0.6041	0.6041	0.6041	0.6041	0.6041	0.6041	0.6041	0.6041	0.6041	0.6041	0.6041	0.6041	0.6041	0.6041	0.6041	0.6041	0.6041	0.6041	0.6041	0.6041	0.6041	0.6041	0.6041	0.6041	0.6041	0.6041	0.6041	0.6041	0.6041	0.6041	0.6041	0.6041	0.6041	0.6041	0.6041
TCGA.DK.AA74.01	-0.0469	-0.0469	-0.0469	-0.0469	-0.0469	-0.0469	-0.0469	-0.0469	-0.0469	-0.0469	-0.0469	-0.0469	-0.0469	-0.0469	-0.0469	-0.0469	-0.0469	-0.0469	-0.0469	-0.0469	-0.0469	-0.0469	-0.0469	-0.0469	-0.0469	-0.0469	-0.0469	-0.0469	-0.0469	-0.0469	-0.0469	-0.0469	-0.0469	-0.0469	-0.0469	-0.0469	-0.0469	-0.0469	-0.0469	-0.0469	-0.0469	-0.0469	-0.0469	-0.0469	-0.0469	-0.0469	-0.0469	-0.0469	-0.0469
TCGA.E5.A4TZ.01	0.0232	0.0232	0.0232	0.0232	0.0232	0.0232	0.0232	0.0232	0.0232	0.0232	0.0232	0.0232	0.0232	0.0232	0.0232	0.0232	0.0232	0.0232	0.0232	0.0232	0.0232	0.0232	0.0232	0.0232	0.0232	0.0232	0.0232	0.0232	0.0232	0.0232	0.0232	0.0232	0.0232	0.0232	0.0232	0.0232	0.0232	0.0232	0.0232	0.0232	0.0232	0.0232	0.0232	0.0232	0.0232	0.0232	0.0232	0.0232	0.0232
TCGA.E7.A7DV.01	0.0185	0.0185	0.0185	0.0185	0.0185	0.0185	0.0185	0.0185	0.0185	0.0185	0.0185	0.0185	0.0185	0.0185	0.0185	0.0185	0.0185	0.0185	0.0185	0.0185	0.0185	0.0185	0.0185	0.0185	0.0185	0.0185	0.0185	0.0185	0.0185	0.0185	0.0185	0.0185	0.0185	0.0185	0.0185	0.0185	0.0185	0.0185	0.0185	0.0185	0.0185	0.0185	0.0185	0.0185	0.0185	0.0185	0.0185	0.0185	0.0185
TCGA.E7.A7XN.01	0.0013	0.0013	0.0013	0.0013	0.0013	0.0013	0.0013	0.0013	0.0013	0.0013	0.0013	0.0013	0.0013	0.0013	0.0013	0.0013	0.0013	0.0013	0.0013	0.0013	0.0013	0.0013	0.0013	0.0013	0.0013	0.0013	0.0013	0.0013	0.0013	0.0013	0.0013	0.0013	0.0013	0.0013	0.0013	0.0013	0.0013	0.0013	0.0013	0.0013	0.0013	0.0013	0.0013	0.0013	0.0013	0.0013	0.0013	0.0013	0.0013
TCGA.FD.A3B3.01	0.0858	0.0858	0.0858	0.0858	0.0858	0.0858	0.0858	0.0858	0.0858	0.0858	0.0858	0.0858	0.0858	0.0858	0.0858	0.0858	0.0858	0.0858	0.0858	0.0858	0.0858	0.0858	0.0858	0.0858	0.0858	0.0858	0.0858	0.0858	0.0858	0.0858	0.0858	0.0858	0.0858	0.0858	0.0858	0.0858	0.0858	0.0858	0.0858	0.0858	0.0858	0.0858	0.0858	0.0858	0.0858	0.0858	0.0858	0.0858	0.0858
TCGA.FD.A3B4.01	0.0034	0.0034	0.0034	0.0034	0.0034	0.0034	0.0034	0.0034	0.0034	0.0034	0.0034	0.0034	0.0034	0.0034	0.0034	0.0034	0.0034	0.0034	0.0034	0.0034	0.0034	0.0034	0.0034	0.0034	0.0034	0.0034	0.0034	0.0034	0.0034	0.0034	0.0034	0.0034	0.0034	0.0034	0.0034	0.0034	0.0034	0.0034	0.0034	0.0034	0.0034	0.0034	0.0034	0.0034	0.0034	0.0034	0.0034	0.0034	0.0034
TCGA.FD.A3B6.01	0.3124	0.3124	0.3124	0.3124	0.3124	0.3124	0.3124	0.3124	0.3124	0.3124	0.3124	0.3124	0.3124	0.3124	0.3124	0.3124	0.3124	0.3124	0.3124	0.3124	0.3124	0.3124	0.3124	0.3124	0.3124	0.3124	0.3124	0.3124	0.3124	0.3124	0.3124	0.3124	0.3124	0.3124	0.3124	0.3124	0.3124	0.3124	0.3124	0.3124	0.3124	0.3124	0.3124	0.3124	0.3124	0.3124	0.3124	0.3124	0.3124
TCGA.FD.A3B7.01	-0.049	-0.049	-0.049	-0.049	-0.049	-0.049	-0.049	-0.049	-0.049	-0.049	-0.049	-0.049	-0.049	-0.049	-0.049	-0.049	-0.049	-0.049	-0.049	-0.049	-0.049	-0.049	-0.049	-0.049	-0.049	-0.049	-0.049	-0.049	-0.049	-0.049	-0.049	-0.049	-0.049	-0.049	-0.049	-0.049	-0.049	-0.049	-0.049	-0.049	-0.049	-0.049	-0.049	-0.049	-0.049	-0.049	-0.049	-0.049	-0.049
TCGA.FD.A3B8.01	-0.0322	-0.0322	-0.0322	-0.0322	-0.0322	-0.0322	-0.0322	-0.0322	-0.0322	-0.0322	-0.0322	-0.0322	-0.0322	-0.0322	-0.0322	-0.0322	-0.0322	-0.0322	-0.0322	-0.0322	-0.0322	-0.0322	-0.0322	-0.0322	-0.0322	-0.0322	-0.0322	-0.0322	-0.0322	-0.0322	-0.0322	-0.0322	-0.0322	-0.0322	-0.0322	-0.0322	-0.0322	-0.0322	-0.0322	-0.0322	-0.0322	-0.0322	-0.0322	-0.0322	-0.0322	-0.0322	-0.0322	-0.0322	-0.0322
TCGA.FD.A3N5.01	0.4698	0.4698	0.4698	0.4698	0.4698	0.4698	0.4698	0.4698	0.4698	0.4698	0.4698	0.4698	0.4698	0.4698	0.4698	0.4698	0.4698	0.4698	0.4698	0.4698	0.4698	0.4698	0.4698	0.4698	0.4698	0.4698	0.4698	0.4698	0.4698	0.4698	0.4698	0.4698	0.4698	0.4698	0.4698	0.4698	0.4698	0.4698	0.4698	0.4698	0.4698	0.4698	0.4698	0.4698	0.4698	0.4698	0.4698	0.4698	0.4698
TCGA.FD.A3SO.01	0.0744	0.0744	0.0744	0.0744	0.0744	0.0744	0.0744	0.0744	0.0744	0.0744	0.0744	0.0744	0.0744	0.0744	0.0744	0.0744	0.0744	0.0744	0.0744	0.0744	0.0744	0.0744	0.0744	0.0744	0.0744	0.0744	0.0744	0.0744	0.0744	0.0744	0.0744	0.0744	0.0744	0.0744	0.0744	0.0744	0.0744	0.0744	0.0744	0.0744	0.0744	0.0744	0.0744	0.0744	0.0744	0.0744	0.0744	0.0744	0.0744
TCGA.FD.A3SS.01	0.0104	0.0104	0.0104	0.0104	0.0104	0.0104	0.0104	0.0104	0.0104	0.0104	0.0104	0.0104	0.0104	0.0104	0.0104	0.0104	0.0104	0.0104	0.0104	0.0104	0.0104	0.0104	0.0104	0.0104	0.0104	0.0104	0.0104	0.0104	0.0104	0.0104	0.0104	0.0104	0.0104	0.0104	0.0104	0.0104	0.0104	0.0104	0.0104	0.0104	0.0104	0.0104	0.0104	0.0104	0.0104	0.0104	0.0104	0.0104	0.0104
TCGA.FD.A5BS.01	-0.0053	-0.0053	-0.0053	-0.0053	-0.0053	-0.0053	-0.0053	-0.0053	-0.0053	-0.0053	-0.0053	-0.0053	-0.0053	-0.0053	-0.0053	-0.0053	-0.0053	-0.0053	-0.0053	-0.0053	-0.0053	-0.0053	-0.0053	-0.0053	-0.0053	-0.0053	-0.0053	-0.0053	-0.0053	-0.0053	-0.0053	-0.0053	-0.0053	-0.0053	-0.0053	-0.0053	-0.0053	-0.0053	-0.0053	-0.0053	-0.0053	-0.0053	-0.0053	-0.0053	-0.0053	-0.0053	-0.0053	-0.0053	-0.0053
TCGA.FD.A5BT.01	0.0904	0.0904	0.0904	0.0904	0.0904	0.0904	0.0904	0.0904	0.0904	0.0904	0.0904	0.0904	0.0904	0.0904	0.0904	0.0904	0.0904	0.0904	0.0904	0.0904	0.0904	0.0904	0.0904	0.0904	0.0904	0.0904	0.0904	0.0904	0.0904	0.0904	0.0904	0.0904	0.0904	0.0904	0.0904	0.0904	0.0904	0.0904	0.0904	0.0904	0.0904	0.0904	0.0904	0.0904	0.0904	0.0904	0.0904	0.0904	0.0904
TCGA.FD.A5BY.01	0.1856	0.1856	0.1856	0.1856	0.1856	0.1856	0.1856	0.1856	0.1856	0.1856	0.1856	0.1856	0.1856	0.1856	0.1856	0.1856	0.1856	0.1856	0.1856	0.1856	0.1856	0.1856	0.1856	0.1856	0.1856	0.1856	0.1856	0.1856	0.1856	0.1856	0.1856	0.1856	0.1856	0.1856	0.1856	0.1856	0.1856	0.1856	0.1856	0.1856	0.1856	0.1856	0.1856	0.1856	0.1856	0.1856	0.1856	0.1856	0.1856
TCGA.FD.A5C1.01	-0.1489	-0.1489	-0.1489	-0.1489	-0.1489	-0.1489	-0.1489	-0.1489	-0.1489	-0.1489	-0.1489	-0.1489	-0.1489	-0.1489	-0.1489	-0.1489	-0.1489	-0.1489	-0.1489	-0.1489	-0.1489	-0.1489	-0.1489	-0.1489	-0.1489	-0.1489	-0.1489	-0.1489	-0.1489	-0.1489	-0.1489	-0.1489	-0.1489	-0.1489	-0.1489	-0.1489	-0.1489	-0.1489	-0.1489	-0.1489	-0.1489	-0.1489	-0.1489	-0.1489	-0.1489	-0.1489	-0.1489	-0.1489	-0.1489
TCGA.FD.A62N.01	0.2039	0.2039	0.2039	0.2039	0.2039	0.2039	0.2039	0.2039	0.2039	0.2039	0.2039	0.2039	0.2039	0.2039	0.2039	0.2039	0.2039	0.2039	0.2039	0.2039	0.2039	0.2039	0.2039	0.2039	0.2039	0.2039	0.2039	0.2039	0.2039	0.2039	0.2039	0.2039	0.2039	0.2039	0.2039	0.2039	0.2039	0.2039	0.2039	0.2039	0.2039	0.2039	0.2039	0.2039	0.2039	0.2039	0.2039	0.2039	0.2039
TCGA.FD.A62P.01	-0.1166	-0.1166	-0.1166	-0.1166	-0.1166	-0.1166	-0.1166	-0.1166	-0.1166	-0.1166	-0.1166	-0.1166	-0.1166	-0.1166	-0.1166	-0.1166	-0.1166	-0.1166	-0.1166	-0.1166	-0.1166	-0.1166	-0.1166	-0.1166	-0.1166	-0.1166	-0.1166	-0.1166	-0.1166	-0.1166	-0.1166	-0.1166	-0.1166	-0.1166	-0.1166	-0.1166	-0.1166	-0.1166	-0.1166	-0.1166	-0.1166	-0.1166	-0.1166	-0.1166	-0.1166	-0.1166	-0.1166	-0.1166	-0.1166
TCGA.FD.A6TB.01	-0.1251	-0.1251	-0.1251	-0.1251	-0.1251	-0.1251	-0.1251	-0.1251	-0.1251	-0.1251	-0.1251	-0.1251	-0.1251	-0.1251	-0.1251	-0.1251	-0.1251	-0.1251	-0.1251	-0.1251	-0.1251	-0.1251	-0.1251	-0.1251	-0.1251	-0.1251	-0.1251	-0.1251	-0.1251	-0.1251	-0.1251	-0.1251	-0.1251	-0.1251	-0.1251	-0.1251	-0.1251	-0.1251	-0.1251	-0.1251	-0.1251	-0.1251	-0.1251	-0.1251	-0.1251	-0.1251	-0.1251	-0.1251	-0.1251
TCGA.FD.A6TD.01	-0.1946	-0.1946	-0.1946	-0.1946	-0.1946	-0.1946	-0.1946	-0.1946	-0.1946	-0.1946	-0.1946	-0.1946	-0.1946	-0.1946	-0.1946	-0.1946	-0.1946	-0.1946	-0.1946	-0.1946	-0.1946	-0.1946	-0.1946	-0.1946	-0.1946	-0.1946	-0.1946	-0.1946	-0.1946	-0.1946	-0.1946	-0.1946	-0.1946	-0.1946	-0.1946	-0.1946	-0.1946	-0.1946	-0.1946	-0.1946	-0.1946	-0.1946	-0.1946	-0.1946	-0.1946	-0.1946	-0.1946	-0.1946	-0.1946
TCGA.FD.A6TF.01	0.1196	0.1196	0.1196	0.1196	0.1196	0.1196	0.1196	0.1196	0.1196	0.1196	0.1196	0.1196	0.1196	0.1196	0.1196	0.1196	0.1196	0.1196	0.1196	0.1196	0.1196	0.1196	0.1196	0.1196	0.1196	0.1196	0.1196	0.1196	0.1196	0.1196	0.1196	0.1196	0.1196	0.1196	0.1196	0.1196	0.1196	0.1196	0.1196	0.1196	0.1196	0.1196	0.1196	0.1196	0.1196	0.1196	0.1196	0.1196	0.1196
TCGA.FD.A6TH.01	0.1065	0.1065	0.1065	0.1065	0.1065	0.1065	0.1065	0.1065	0.1065	0.1065	0.1065	0.1065	0.1065	0.1065	0.1065	0.1065	0.1065	0.1065	0.1065	0.1065	0.1065	0.1065	0.1065	0.1065	0.1065	0.1065	0.1065	0.1065	0.1065	0.1065	0.1065	0.1065	0.1065	0.1065	0.1065	0.1065	0.1065	0.1065	0.1065	0.1065	0.1065	0.1065	0.1065	0.1065	0.1065	0.1065	0.1065	0.1065	0.1065
TCGA.FT.A61P.01	-0.1223	-0.1223	-0.1223	-0.1223	-0.1223	-0.1223	-0.1223	-0.1223	-0.1223	-0.1223	-0.1223	-0.1223	-0.1223	-0.1223	-0.1223	-0.1223	-0.1223	-0.1223	-0.1223	-0.1223	-0.1223	-0.1223	-0.1223	-0.1223	-0.1223	-0.1223	-0.1223	-0.1223	-0.1223	-0.1223	-0.1223	-0.1223	-0.1223	-0.1223	-0.1223	-0.1223	-0.1223	-0.1223	-0.1223	-0.1223	-0.1223	-0.1223	-0.1223	-0.1223	-0.1223	-0.1223	-0.1223	-0.1223	-0.1223
TCGA.G2.A2EJ.01	0.3677	0.3677	0.3677	0.3677	0.3677	0.3677	0.3677	0.3677	0.3677	0.3677	0.3677	0.3677	0.3677	0.3677	0.3677	0.3677	0.3677	0.3677	0.3677	0.3677	0.3677	0.3677	0.3677	0.3677	0.3677	0.3677	0.3677	0.3677	0.3677	0.3677	0.3677	0.3677	0.3677	0.3677	0.3677	0.3677	0.3677	0.3677	0.3677	0.3677	0.3677	0.3677	0.3677	0.3677	0.3677	0.3677	0.3677	0.3677	0.3677
TCGA.G2.A2EL.01	0.1806	0.1806	0.1806	0.1806	0.1806	0.1806	0.1806	0.1806	0.1806	0.1806	0.1806	0.1806	0.1806	0.1806	0.1806	0.1806	0.1806	0.1806	0.1806	0.1806	0.1806	0.1806	0.1806	0.1806	0.1806	0.1806	0.1806	0.1806	0.1806	0.1806	0.1806	0.1806	0.1806	0.1806	0.1806	0.1806	0.1806	0.1806	0.1806	0.1806	0.1806	0.1806	0.1806	0.1806	0.1806	0.1806	0.1806	0.1806	0.1806
TCGA.G2.A2ES.01	0.0011	0.0011	0.0011	0.0011	0.0011	0.0011	0.0011	0.0011	0.0011	0.0011	0.0011	0.0011	0.0011	0.0011	0.0011	0.0011	0.0011	0.0011	0.0011	0.0011	0.0011	0.0011	0.0011	0.0011	0.0011	0.0011	0.0011	0.0011	0.0011	0.0011	0.0011	0.0011	0.0011	0.0011	0.0011	0.0011	0.0011	0.0011	0.0011	0.0011	0.0011	0.0011	0.0011	0.0011	0.0011	0.0011	0.0011	0.0011	0.0011
TCGA.GC.A3I6.01	0.2685	0.2685	0.2685	0.2685	0.2685	0.2685	0.2685	0.2685	0.2685	0.2685	0.2685	0.2685	0.2685	0.2685	0.2685	0.2685	0.2685	0.2685	0.2685	0.2685	0.2685	0.2685	0.2685	0.2685	0.2685	0.2685	0.2685	0.2685	0.2685	0.2685	0.2685	0.2685	0.2685	0.2685	0.2685	0.2685	0.2685	0.2685	0.2685	0.2685	0.2685	0.2685	0.2685	0.2685	0.2685	0.2685	0.2685	0.2685	0.2685
TCGA.GC.A3RC.01	0.1001	0.1001	0.1001	0.1001	0.1001	0.1001	0.1001	0.1001	0.1001	0.1001	0.1001	0.1001	0.1001	0.1001	0.1001	0.1001	0.1001	0.1001	0.1001	0.1001	0.1001	0.1001	0.1001	0.1001	0.1001	0.1001	0.1001	0.1001	0.1001	0.1001	0.1001	0.1001	0.1001	0.1001	0.1001	0.1001	0.1001	0.1001	0.1001	0.1001	0.1001	0.1001	0.1001	0.1001	0.1001	0.1001	0.1001	0.1001	0.1001
TCGA.GC.A3WC.01	-0.0012	-0.0012	-0.0012	-0.0012	-0.0012	-0.0012	-0.0012	-0.0012	-0.0012	-0.0012	-0.0012	-0.0012	-0.0012	-0.0012	-0.0012	-0.0012	-0.0012	-0.0012	-0.0012	-0.0012	-0.0012	-0.0012	-0.0012	-0.0012	-0.0012	-0.0012	-0.0012	-0.0012	-0.0012	-0.0012	-0.0012	-0.0012	-0.0012	-0.0012	-0.0012	-0.0012	-0.0012	-0.0012	-0.0012	-0.0012	-0.0012	-0.0012	-0.0012	-0.0012	-0.0012	-0.0012	-0.0012	-0.0012	-0.0012
TCGA.GC.A3YS.01	-0.2317	-0.2317	-0.2317	-0.2317	-0.2317	-0.2317	-0.2317	-0.2317	-0.2317	-0.2317	-0.2317	-0.2317	-0.2317	-0.2317	-0.2317	-0.2317	-0.2317	-0.2317	-0.2317	-0.2317	-0.2317	-0.2317	-0.2317	-0.2317	-0.2317	-0.2317	-0.2317	-0.2317	-0.2317	-0.2317	-0.2317	-0.2317	-0.2317	-0.2317	-0.2317	-0.2317	-0.2317	-0.2317	-0.2317	-0.2317	-0.2317	-0.2317	-0.2317	-0.2317	-0.2317	-0.2317	-0.2317	-0.2317	-0.2317
TCGA.GC.A6I1.01	-0.0797	-0.0797	-0.0797	-0.0797	-0.0797	-0.0797	-0.0797	-0.0797	-0.0797	-0.0797	-0.0797	-0.0797	-0.0797	-0.0797	-0.0797	-0.0797	-0.0797	-0.0797	-0.0797	-0.0797	-0.0797	-0.0797	-0.0797	-0.0797	-0.0797	-0.0797	-0.0797	-0.0797	-0.0797	-0.0797	-0.0797	-0.0797	-0.0797	-0.0797	-0.0797	-0.0797	-0.0797	-0.0797	-0.0797	-0.0797	-0.0797	-0.0797	-0.0797	-0.0797	-0.0797	-0.0797	-0.0797	-0.0797	-0.0797
TCGA.GU.A42Q.01	-0.1422	-0.1422	-0.1422	-0.1422	-0.1422	-0.1422	-0.1422	-0.1422	-0.1422	-0.1422	-0.1422	-0.1422	-0.1422	-0.1422	-0.1422	-0.1422	-0.1422	-0.1422	-0.1422	-0.1422	-0.1422	-0.1422	-0.1422	-0.1422	-0.1422	-0.1422	-0.1422	-0.1422	-0.1422	-0.1422	-0.1422	-0.1422	-0.1422	-0.1422	-0.1422	-0.1422	-0.1422	-0.1422	-0.1422	-0.1422	-0.1422	-0.1422	-0.1422	-0.1422	-0.1422	-0.1422	-0.1422	-0.1422	-0.1422
TCGA.GU.A762.01	-0.2477	-0.2477	-0.2477	-0.2477	-0.2477	-0.2477	-0.2477	-0.2477	-0.2477	-0.2477	-0.2477	-0.2477	-0.2477	-0.2477	-0.2477	-0.2477	-0.2477	-0.2477	-0.2477	-0.2477	-0.2477	-0.2477	-0.2477	-0.2477	-0.2477	-0.2477	-0.2477	-0.2477	-0.2477	-0.2477	-0.2477	-0.2477	-0.2477	-0.2477	-0.2477	-0.2477	-0.2477	-0.2477	-0.2477	-0.2477	-0.2477	-0.2477	-0.2477	-0.2477	-0.2477	-0.2477	-0.2477	-0.2477	-0.2477
TCGA.GU.A764.01	-0.0173	-0.0173	-0.0173	-0.0173	-0.0173	-0.0173	-0.0173	-0.0173	-0.0173	-0.0173	-0.0173	-0.0173	-0.0173	-0.0173	-0.0173	-0.0173	-0.0173	-0.0173	-0.0173	-0.0173	-0.0173	-0.0173	-0.0173	-0.0173	-0.0173	-0.0173	-0.0173	-0.0173	-0.0173	-0.0173	-0.0173	-0.0173	-0.0173	-0.0173	-0.0173	-0.0173	-0.0173	-0.0173	-0.0173	-0.0173	-0.0173	-0.0173	-0.0173	-0.0173	-0.0173	-0.0173	-0.0173	-0.0173	-0.0173
TCGA.GU.A766.01	0.0559	0.0559	0.0559	0.0559	0.0559	0.0559	0.0559	0.0559	0.0559	0.0559	0.0559	0.0559	0.0559	0.0559	0.0559	0.0559	0.0559	0.0559	0.0559	0.0559	0.0559	0.0559	0.0559	0.0559	0.0559	0.0559	0.0559	0.0559	0.0559	0.0559	0.0559	0.0559	0.0559	0.0559	0.0559	0.0559	0.0559	0.0559	0.0559	0.0559	0.0559	0.0559	0.0559	0.0559	0.0559	0.0559	0.0559	0.0559	0.0559
TCGA.GV.A3QG.01	-0.0313	-0.0313	-0.0313	-0.0313	-0.0313	-0.0313	-0.0313	-0.0313	-0.0313	-0.0313	-0.0313	-0.0313	-0.0313	-0.0313	-0.0313	-0.0313	-0.0313	-0.0313	-0.0313	-0.0313	-0.0313	-0.0313	-0.0313	-0.0313	-0.0313	-0.0313	-0.0313	-0.0313	-0.0313	-0.0313	-0.0313	-0.0313	-0.0313	-0.0313	-0.0313	-0.0313	-0.0313	-0.0313	-0.0313	-0.0313	-0.0313	-0.0313	-0.0313	-0.0313	-0.0313	-0.0313	-0.0313	-0.0313	-0.0313
TCGA.GV.A40E.01	0.0088	0.0088	0.0088	0.0088	0.0088	0.0088	0.0088	0.0088	0.0088	0.0088	0.0088	-0.2788	-0.2788	-0.2788	-0.2788	-0.2788	-0.2788	-0.2788	-0.2788	-0.2788	-0.2788	-0.2788	-0.2788	-0.2788	-0.2788	-0.2788	-0.2788	-0.2788	-0.2788	-0.2788	-0.2788	-0.2788	-0.2788	-0.2788	-0.2788	-0.2788	-0.2788	-0.2788	-0.2788	-0.2788	-0.2788	-0.2788	-0.2788	-0.2788	-0.2788	-0.2788	-0.2788	-0.2788	-0.2788
TCGA.HQ.A5NE.01	0.0379	0.0379	0.0379	0.0379	0.0379	0.0379	0.0379	0.0379	0.0379	0.0379	0.0379	0.0379	0.0379	0.0379	0.0379	0.0379	0.0379	0.0379	0.0379	0.0379	0.0379	0.0379	0.0379	0.0379	0.0379	0.0379	0.0379	0.0379	0.0379	0.0379	0.0379	0.0379	0.0379	0.0379	0.0379	0.0379	0.0379	0.0379	0.0379	0.0379	0.0379	0.0379	0.0379	0.0379	0.0379	0.0379	0.0379	0.0379	0.0379
TCGA.K4.A5RJ.01	0.1145	0.1145	0.1145	0.1145	0.1145	0.1145	0.1145	0.1145	0.1145	0.1145	0.1145	0.1145	0.1145	0.1145	0.1145	0.1145	0.1145	0.1145	0.1145	0.1145	0.1145	0.1145	0.1145	0.1145	0.1145	0.1145	0.1145	0.1145	0.1145	0.1145	0.1145	0.1145	0.1145	0.1145	0.1145	0.1145	0.1145	0.1145	0.1145	0.1145	0.1145	0.1145	0.1145	0.1145	0.1145	0.1145	0.1145	0.1145	0.1145
TCGA.K4.A6FZ.01	0.1541	0.1541	0.1541	0.1541	0.1541	0.1541	0.1541	0.1541	0.1541	0.1541	0.1541	0.1541	0.1541	0.1541	0.1541	0.1541	0.1541	0.1541	0.1541	0.1541	0.1541	0.1541	0.1541	0.1541	0.1541	0.1541	0.1541	0.1541	0.1541	0.1541	0.1541	0.1541	0.1541	0.1541	0.1541	0.1541	0.1541	0.1541	0.1541	0.1541	0.1541	0.1541	0.1541	0.1541	0.1541	0.1541	0.1541	0.1541	0.1541
TCGA.LC.A66R.01	0.1822	0.1822	0.1822	0.1822	0.1822	0.1822	0.1822	0.1822	0.1822	0.1822	0.1822	0.1822	0.1822	0.1822	0.1822	0.1822	0.1822	0.1822	0.1822	0.1822	0.1822	0.1822	0.1822	0.1822	0.1822	0.1822	0.1822	0.1822	0.1822	0.1822	0.1822	0.1822	0.1822	0.1822	0.1822	0.1822	0.1822	0.1822	0.1822	0.1822	0.1822	0.1822	0.1822	0.1822	0.1822	0.1822	0.1822	0.1822	0.1822
TCGA.PQ.A6FN.01	-0.0598	-0.0598	-0.0598	-0.0598	-0.0598	-0.0598	-0.0598	-0.0598	-0.0598	-0.0598	-0.0598	-0.0598	-0.0598	-0.0598	-0.0598	-0.0598	-0.0598	-0.0598	-0.0598	-0.0598	-0.0598	-0.0598	-0.0598	-0.0598	-0.0598	-0.0598	-0.0598	-0.0598	-0.0598	-0.0598	-0.0598	-0.0598	-0.0598	-0.0598	-0.0598	-0.0598	-0.0598	-0.0598	-0.0598	-0.0598	-0.0598	-0.0598	-0.0598	-0.0598	-0.0598	-0.0598	-0.0598	-0.0598	-0.0598
TCGA.UY.A78L.01	-0.0408	-0.0408	-0.0408	-0.0408	-0.0408	-0.0408	-0.0408	-0.0408	-0.0408	-0.0408	-0.0408	-0.0408	-0.0408	-0.0408	-0.0408	-0.0408	-0.0408	-0.0408	-0.0408	-0.0408	-0.0408	-0.0408	-0.0408	-0.0408	-0.0408	-0.0408	-0.0408	-0.0408	-0.0408	-0.0408	-0.0408	-0.0408	-0.0408	-0.0408	-0.0408	-0.0408	-0.0408	-0.0408	-0.0408	-0.0408	-0.0408	-0.0408	-0.0408	-0.0408	-0.0408	-0.0408	-0.0408	-0.0408	-0.0408
TCGA.UY.A8OB.01	-0.1778	-0.1778	-0.1778	-0.1778	-0.1778	-0.1778	-0.1778	-0.1778	-0.1778	-0.1778	-0.1778	-0.1778	-0.1778	-0.1778	-0.1778	-0.1778	-0.1778	-0.1778	-0.1778	-0.1778	-0.1778	-0.1778	-0.1778	-0.1778	-0.1778	-0.1778	-0.1778	-0.1778	-0.1778	-0.1778	-0.1778	-0.1778	-0.1778	-0.1778	-0.1778	-0.1778	-0.1778	-0.1778	-0.1778	-0.1778	-0.1778	-0.1778	-0.1778	-0.1778	-0.1778	-0.1778	-0.1778	-0.1778	-0.1778
TCGA.UY.A9PB.01	0.2188	0.2188	0.2188	0.2188	0.2188	0.2188	0.2188	0.2188	0.2188	0.2188	0.2188	0.2188	0.2188	0.2188	0.2188	0.2188	0.2188	0.2188	0.2188	0.2188	0.2188	0.2188	0.2188	0.2188	0.2188	0.2188	0.2188	0.2188	0.2188	0.2188	0.2188	0.2188	0.2188	0.2188	0.2188	0.2188	0.2188	0.2188	0.2188	0.2188	0.2188	0.2188	0.2188	0.2188	0.2188	0.2188	0.2188	0.2188	0.2188
TCGA.XF.A9SI.01	-0.0355	-0.0355	-0.0355	-0.0355	-0.0355	-0.0355	-0.0355	-0.0355	-0.0355	-0.0355	-0.0355	-0.0355	-0.0355	-0.0355	-0.0355	-0.0355	-0.0355	-0.0355	-0.0355	-0.0355	-0.0355	-0.0355	-0.0355	-0.0355	-0.0355	-0.0355	-0.0355	-0.0355	-0.0355	-0.0355	-0.0355	-0.0355	-0.0355	-0.0355	-0.0355	-0.0355	-0.0355	-0.0355	-0.0355	-0.0355	-0.0355	-0.0355	-0.0355	-0.0355	-0.0355	-0.0355	-0.0355	-0.0355	-0.0355
TCGA.XF.A9SJ.01	0.0911	0.0911	0.0911	0.0911	0.0911	0.0911	0.0911	0.0911	0.0911	0.0911	0.0911	0.0911	0.0911	0.0911	0.0911	0.0911	0.0911	0.0911	0.0911	0.0911	0.0911	0.0911	0.0911	0.0911	0.0911	0.0911	0.0911	0.0911	0.0911	0.0911	0.0911	0.0911	0.0911	0.0911	0.0911	0.0911	0.0911	0.0911	0.0911	0.0911	0.0911	0.0911	0.0911	0.0911	0.0911	0.0911	0.0911	0.0911	0.0911
TCGA.XF.A9SM.01	0.1744	0.1744	0.1744	0.1744	0.1744	0.1744	0.1744	0.1744	0.1744	0.1744	0.1744	0.1744	0.1744	0.1744	0.1744	0.1744	0.1744	0.1744	0.1744	0.1744	0.1744	0.1744	0.1744	0.1744	0.1744	0.1744	0.1744	0.1744	0.1744	0.1744	0.1744	0.1744	0.1744	0.1744	0.1744	0.1744	0.1744	0.1744	0.1744	0.1744	0.1744	0.1744	0.1744	0.1744	0.1744	0.1744	0.1744	0.1744	0.1744
TCGA.XF.A9SW.01	-0.1771	-0.1771	-0.1771	-0.1771	-0.1771	-0.1771	-0.1771	-0.1771	-0.1771	-0.1771	-0.1771	-0.1771	-0.1771	-0.1771	-0.1771	-0.1771	-0.1771	-0.1771	-0.1771	-0.1771	-0.1771	-0.1771	-0.1771	-0.1771	-0.1771	-0.1771	-0.1771	-0.1771	-0.1771	-0.1771	-0.1771	-0.1771	-0.1771	-0.1771	-0.1771	-0.1771	-0.1771	-0.1771	-0.1771	-0.1771	-0.1771	-0.1771	-0.1771	-0.1771	-0.1771	-0.1771	-0.1771	-0.1771	-0.1771
TCGA.XF.A9SX.01	0.0936	0.0936	0.0936	0.0936	0.0936	0.0936	0.0936	0.0936	0.0936	0.0936	0.0936	0.0936	0.0936	0.0936	0.0936	0.0936	0.0936	0.0936	0.0936	0.0936	0.0936	0.0936	0.0936	0.0936	0.0936	0.0936	0.0936	0.0936	0.0936	0.0936	0.0936	0.0936	0.0936	0.0936	0.0936	0.0936	0.0936	0.0936	0.0936	0.0936	0.0936	0.0936	0.0936	0.0936	0.0936	0.0936	0.0936	0.0936	0.0936
TCGA.XF.A9SY.01	0.3464	0.3464	0.3464	0.3464	0.3464	0.3464	0.3464	0.3464	0.3464	0.3464	0.3464	0.3464	0.3464	0.3464	0.3464	0.3464	0.3464	0.3464	0.3464	0.3464	0.3464	0.3464	0.3464	0.3464	0.3464	0.3464	0.3464	0.3464	0.3464	0.3464	0.3464	0.3464	0.3464	0.3464	0.3464	0.3464	0.3464	0.3464	0.3464	0.3464	0.3464	0.3464	0.3464	0.3464	0.3464	0.3464	0.3464	0.3464	0.3464
TCGA.XF.A9T2.01	-0.002	-0.002	-0.002	-0.002	-0.002	-0.002	-0.002	-0.002	-0.002	-0.002	-0.002	-0.002	-0.002	-0.002	-0.002	-0.002	-0.002	-0.002	-0.002	-0.002	-0.002	-0.002	-0.002	-0.002	-0.002	-0.002	-0.002	-0.002	-0.002	-0.002	-0.002	-0.002	-0.002	-0.002	-0.002	-0.002	-0.002	-0.002	-0.002	-0.002	-0.002	-0.002	-0.002	-0.002	-0.002	-0.002	-0.002	-0.002	-0.002
TCGA.XF.A9T3.01	-0.0561	-0.0561	-0.0561	-0.0561	-0.0561	-0.0561	-0.0561	-0.0561	-0.0561	-0.0561	-0.0561	-0.0561	-0.0561	-0.0561	-0.0561	-0.0561	-0.0561	-0.0561	-0.0561	-0.0561	-0.0561	-0.0561	-0.0561	-0.0561	-0.0561	-0.0561	-0.0561	-0.0561	-0.0561	-0.0561	-0.0561	-0.0561	-0.0561	-0.0561	-0.0561	-0.0561	-0.0561	-0.0561	-0.0561	-0.0561	-0.0561	-0.0561	-0.0561	-0.0561	-0.0561	-0.0561	-0.0561	-0.0561	-0.0561
TCGA.XF.A9T6.01	-0.0021	-0.0021	-0.0021	-0.0021	-0.0021	-0.0021	-0.0021	-0.0021	-0.0021	-0.0021	-0.0021	-0.0021	-0.0021	-0.0021	-0.0021	-0.0021	-0.0021	-0.0021	-0.0021	-0.0021	-0.0021	-0.0021	-0.0021	-0.0021	-0.0021	-0.0021	-0.0021	-0.0021	-0.0021	-0.0021	-0.0021	-0.0021	-0.0021	-0.0021	-0.0021	-0.0021	-0.0021	-0.0021	-0.0021	-0.0021	-0.0021	-0.0021	-0.0021	-0.0021	-0.0021	-0.0021	-0.0021	-0.0021	-0.0021
TCGA.XF.AAME.01	-0.0419	-0.0419	-0.0419	-0.0419	-0.0419	-0.0419	-0.0419	-0.0419	-0.0419	-0.0419	-0.0419	-0.0419	-0.0419	-0.0419	-0.0419	-0.0419	-0.0419	-0.0419	-0.0419	-0.0419	-0.0419	-0.0419	-0.0419	-0.0419	-0.0419	-0.0419	-0.0419	-0.0419	-0.0419	-0.0419	-0.0419	-0.0419	-0.0419	-0.0419	-0.0419	-0.0419	-0.0419	-0.0419	-0.0419	-0.0419	-0.0419	-0.0419	-0.0419	-0.0419	-0.0419	-0.0419	-0.0419	-0.0419	-0.0419
TCGA.XF.AAMH.01	-0.0937	-0.0937	-0.0937	-0.0937	-0.0937	-0.0937	-0.0937	-0.0937	-0.0937	-0.0937	-0.0937	-0.0937	-0.0937	-0.0937	-0.0937	-0.0937	-0.0937	-0.0937	-0.0937	-0.0937	-0.0937	-0.0937	-0.0937	-0.0937	-0.0937	-0.0937	-0.0937	-0.0937	-0.0937	-0.0937	-0.0937	-0.0937	-0.0937	-0.0937	-0.0937	-0.0937	-0.0937	-0.0937	-0.0937	-0.0937	-0.0937	-0.0937	-0.0937	-0.0937	-0.0937	-0.0937	-0.0937	-0.0937	-0.0937
TCGA.XF.AAMT.01	-0.1686	-0.1686	-0.1686	-0.1686	-0.1686	-0.1686	-0.1686	-0.1686	-0.1686	-0.1686	-0.1686	-0.1686	-0.1686	-0.1686	-0.1686	-0.1686	-0.1686	-0.1686	-0.1686	-0.1686	-0.1686	-0.1686	-0.1686	-0.1686	-0.1686	-0.1686	-0.1686	-0.1686	-0.1686	-0.1686	-0.1686	-0.1686	-0.1686	-0.1686	-0.1686	-0.1686	-0.1686	-0.1686	-0.1686	-0.1686	-0.1686	-0.1686	-0.1686	-0.1686	-0.1686	-0.1686	-0.1686	-0.1686	-0.1686
TCGA.XF.AAN0.01	0.1392	0.1392	0.1392	0.1392	0.1392	0.1392	0.1392	0.1392	0.1392	0.1392	0.1392	0.1392	0.1392	0.1392	0.1392	0.1392	0.1392	0.1392	0.1392	0.1392	0.1392	0.1392	0.1392	0.1392	0.1392	0.1392	0.1392	0.1392	0.1392	0.1392	0.1392	0.1392	0.1392	0.1392	0.1392	0.1392	0.1392	0.1392	0.1392	0.1392	0.1392	0.1392	0.1392	0.1392	0.1392	0.1392	0.1392	0.1392	0.1392
TCGA.XF.AAN2.01	0.1349	0.1349	0.1349	0.1349	0.1349	0.1349	0.1349	0.1349	0.1349	0.1349	0.1349	0.1349	0.1349	0.1349	0.1349	0.1349	0.1349	0.1349	0.1349	0.1349	0.1349	0.1349	0.1349	0.1349	0.1349	0.1349	0.1349	0.1349	0.1349	0.1349	0.1349	0.1349	0.1349	0.1349	0.1349	0.1349	0.1349	0.1349	0.1349	0.1349	0.1349	0.1349	0.1349	0.1349	0.1349	0.1349	0.1349	0.1349	0.1349
TCGA.XF.AAN4.01	0.0673	0.0673	0.0673	0.0673	0.0673	0.0673	0.0673	0.0673	0.0673	0.0673	0.0673	0.0673	0.0673	0.0673	0.0673	0.0673	0.0673	0.0673	0.0673	0.0673	0.0673	0.0673	0.0673	0.0673	0.0673	0.0673	0.0673	0.0673	0.0673	0.0673	0.0673	0.0673	0.0673	0.0673	0.0673	0.0673	0.0673	0.0673	0.0673	0.0673	0.0673	0.0673	0.0673	0.0673	0.0673	0.0673	0.0673	0.0673	0.0673
TCGA.XF.AAN7.01	-0.1312	-0.1312	-0.1312	-0.1312	-0.1312	-0.1312	-0.1312	-0.1312	-0.1312	-0.1312	-0.1312	-0.1312	-0.1312	-0.1312	-0.1312	-0.1312	-0.1312	-0.1312	-0.1312	-0.1312	-0.1312	-0.1312	-0.1312	-0.1312	-0.1312	-0.1312	-0.1312	-0.1312	-0.1312	-0.1312	-0.1312	-0.1312	-0.1312	-0.1312	-0.1312	-0.1312	-0.1312	-0.1312	-0.1312	-0.1312	-0.1312	-0.1312	-0.1312	-0.1312	-0.1312	-0.1312	-0.1312	-0.1312	-0.1312
TCGA.XF.AAN8.01	-0.0156	-0.0156	-0.0156	-0.0156	-0.0156	-0.0156	-0.0156	-0.0156	-0.0156	-0.0156	-0.0156	-0.0156	-0.0156	-0.0156	-0.0156	-0.0156	-0.0156	-0.0156	-0.0156	-0.0156	-0.0156	-0.0156	-0.0156	-0.0156	-0.0156	-0.0156	-0.0156	-0.0156	-0.0156	-0.0156	-0.0156	-0.0156	-0.0156	-0.0156	-0.0156	-0.0156	-0.0156	-0.0156	-0.0156	-0.0156	-0.0156	-0.0156	-0.0156	-0.0156	-0.0156	-0.0156	-0.0156	-0.0156	-0.0156
TCGA.YF.AA3M.01	0.1125	0.1125	0.1125	0.1125	0.1125	0.1125	0.1125	0.1125	0.1125	0.1125	0.1125	0.1125	0.1125	0.1125	0.1125	0.1125	0.1125	0.1125	0.1125	0.1125	0.1125	0.1125	0.1125	0.1125	0.1125	0.1125	0.1125	0.1125	0.1125	0.1125	0.1125	0.1125	0.1125	0.1125	0.1125	0.1125	0.1125	0.1125	0.1125	0.1125	0.1125	0.1125	0.1125	0.1125	0.1125	0.1125	0.1125	0.1125	0.1125
TCGA.ZF.A9RD.01	-0.0007	-0.0007	-0.0007	-0.0007	-0.0007	-0.0007	-0.0007	-0.0007	-0.0007	-0.0007	-0.0007	-0.0007	-0.0007	-0.0007	-0.0007	-0.0007	-0.0007	-0.0007	-0.0007	-0.0007	-0.0007	-0.0007	-0.0007	-0.0007	-0.0007	-0.0007	-0.0007	-0.0007	-0.0007	-0.0007	-0.0007	-0.0007	-0.0007	-0.0007	-0.0007	-0.0007	-0.0007	-0.0007	-0.0007	-0.0007	-0.0007	-0.0007	-0.0007	-0.0007	-0.0007	-0.0007	-0.0007	-0.0007	-0.0007
TCGA.ZF.A9RF.01	0.4904	0.4904	0.4904	0.4904	0.4904	0.4904	0.4904	0.4904	0.4904	0.4904	0.4904	0.4904	0.4904	0.4904	0.4904	0.4904	0.4904	0.4904	0.4904	0.4904	0.4904	0.4904	0.4904	0.4904	0.4904	0.4904	0.4904	0.4904	0.4904	0.4904	0.4904	0.4904	0.4904	0.4904	0.4904	0.4904	0.4904	0.4904	0.4904	0.4904	0.4904	0.4904	0.4904	0.4904	0.4904	0.4904	0.4904	0.4904	0.4904
TCGA.ZF.AA4N.01	0.2547	0.2547	0.2547	0.2547	0.2547	0.2547	0.2547	0.2547	0.2547	0.2547	0.2547	0.2547	0.2547	0.2547	0.2547	0.2547	0.2547	0.2547	0.2547	0.2547	0.2547	0.2547	0.2547	0.2547	0.2547	0.2547	0.2547	0.2547	0.2547	0.2547	0.2547	0.2547	0.2547	0.2547	0.2547	0.2547	0.2547	0.2547	0.2547	0.2547	0.2547	0.2547	0.2547	0.2547	0.2547	0.2547	0.2547	0.2547	0.2547
TCGA.ZF.AA4R.01	-0.0392	-0.0392	-0.0392	-0.0392	-0.0392	-0.0392	-0.0392	-0.0392	-0.0392	-0.0392	-0.0392	-0.0392	-0.0392	-0.0392	-0.0392	-0.0392	-0.0392	-0.0392	-0.0392	-0.0392	-0.0392	-0.0392	-0.0392	-0.0392	-0.0392	-0.0392	-0.0392	-0.0392	-0.0392	-0.0392	-0.0392	-0.0392	-0.0392	-0.0392	-0.0392	-0.0392	-0.0392	-0.0392	-0.0392	-0.0392	-0.0392	-0.0392	-0.0392	-0.0392	-0.0392	-0.0392	-0.0392	-0.0392	-0.0392
TCGA.ZF.AA4V.01	0.8447	0.8447	0.8447	0.8447	0.8447	0.8447	0.8447	0.8447	0.8447	0.8447	0.8447	0.8447	0.8447	0.8447	0.8447	0.8447	0.8447	0.8447	0.8447	0.8447	0.8447	0.8447	0.8447	0.8447	0.8447	0.8447	0.8447	0.8447	0.8447	0.8447	0.8447	0.8447	0.8447	0.8447	0.8447	0.8447	0.8447	0.8447	0.8447	0.8447	0.8447	0.8447	0.8447	0.8447	0.8447	0.8447	0.8447	0.8447	0.8447
TCGA.ZF.AA4W.01	-0.2339	-0.2339	-0.2339	-0.2339	-0.2339	-0.2339	-0.2339	-0.2339	-0.2339	-0.2339	-0.2339	-0.2339	-0.2339	-0.2339	-0.2339	-0.2339	-0.2339	-0.2339	-0.2339	-0.2339	-0.2339	-0.2339	-0.2339	-0.2339	-0.2339	-0.2339	-0.2339	-0.2339	-0.2339	-0.2339	-0.2339	-0.2339	-0.2339	-0.2339	-0.2339	-0.2339	-0.2339	-0.2339	-0.2339	-0.2339	-0.2339	-0.2339	-0.2339	-0.2339	-0.2339	-0.2339	-0.2339	-0.2339	-0.2339
TCGA.ZF.AA52.01	-0.0315	-0.0315	-0.0315	-0.0315	-0.0315	-0.0315	-0.0315	-0.0315	-0.0315	-0.0315	-0.0315	-0.0315	-0.0315	-0.0315	-0.0315	-0.0315	-0.0315	-0.0315	-0.0315	-0.0315	-0.0315	-0.0315	-0.0315	-0.0315	-0.0315	-0.0315	-0.0315	-0.0315	-0.0315	-0.0315	-0.0315	-0.0315	-0.0315	-0.0315	-0.0315	-0.0315	-0.0315	-0.0315	-0.0315	-0.0315	-0.0315	-0.0315	-0.0315	-0.0315	-0.0315	-0.0315	-0.0315	-0.0315	-0.0315
TCGA.ZF.AA58.01	0.243	0.243	0.243	0.243	0.243	0.243	0.243	0.243	0.243	0.243	0.243	0.243	0.243	0.243	0.243	0.243	0.243	0.243	0.243	0.243	0.243	0.243	0.243	0.243	0.243	0.243	0.243	0.243	0.243	0.243	0.243	0.243	0.243	0.243	0.243	0.243	0.243	0.243	0.243	0.243	0.243	0.243	0.243	0.243	0.243	0.243	0.243	0.243	0.243
TCGA.ZF.AA5H.01	0.0139	0.0139	0.0139	0.0139	0.0139	0.0139	0.0139	0.0139	0.0139	0.0139	0.0139	0.0139	0.0139	0.0139	0.0139	0.0139	0.0139	0.0139	0.0139	0.0139	0.0139	0.0139	0.0139	0.0139	0.0139	0.0139	0.0139	0.0139	0.0139	0.0139	0.0139	0.0139	0.0139	0.0139	0.0139	0.0139	0.0139	0.0139	0.0139	0.0139	0.0139	0.0139	0.0139	0.0139	0.0139	0.0139	0.0139	0.0139	0.0139
TCGA.ZF.AA5N.01	-0.042	-0.042	-0.042	-0.042	-0.042	-0.042	-0.042	-0.042	-0.042	-0.042	-0.042	-0.042	-0.042	-0.042	-0.042	-0.042	-0.042	-0.042	-0.042	-0.042	-0.042	-0.042	-0.042	-0.042	-0.042	-0.042	-0.042	-0.042	-0.042	-0.042	-0.042	-0.042	-0.042	-0.042	-0.042	-0.042	-0.042	-0.042	-0.042	-0.042	-0.042	-0.042	-0.042	-0.042	-0.042	-0.042	-0.042	-0.042	-0.042
TCGA.2F.A9KR.01	-0.4907	-0.4907	-0.4907	-0.4907	-0.4907	-0.4907	-0.4907	-0.4907	-0.4907	-0.4907	-0.4907	-0.4907	-0.4907	-0.4907	-0.4907	-0.4907	-0.4907	-0.4907	-0.4907	-0.4907	-0.4907	-0.4907	-0.4907	-0.4907	-0.4907	-0.4907	-0.4907	-0.4907	-0.4907	-0.4907	-0.4907	-0.4907	-0.4907	-0.4907	-0.4907	-0.4907	-0.4907	-0.4907	-0.4907	-0.4907	-0.4907	-0.4907	-0.4907	-0.4907	-0.4907	-0.4907	-0.4907	-0.4907	-0.4907
TCGA.2F.A9KT.01	-0.4164	-0.4164	-0.4164	-0.4164	-0.4164	-0.4164	-0.4164	-0.4164	-0.4164	-0.4164	-0.4164	-0.4164	-0.4164	-0.4164	-0.4164	-0.4164	-0.4164	-0.4164	-0.4164	-0.4164	-0.4164	-0.4164	-0.4164	-0.4164	-0.4164	-0.4164	-0.4164	-0.4164	-0.4164	-0.4164	-0.4164	-0.4164	-0.4164	-0.4164	-0.4164	-0.4164	-0.4164	-0.4164	-0.4164	-0.4164	-0.4164	-0.4164	-0.4164	-0.4164	-0.4164	-0.4164	-0.4164	-0.4164	-0.4164
TCGA.4Z.AA7W.01	0.0739	0.0739	0.0739	0.0739	0.0739	0.0739	0.0739	0.0739	0.0739	0.0739	0.0739	0.0739	0.0739	0.0739	0.0739	0.0739	0.0739	0.0739	0.0739	0.0739	0.0739	0.0739	0.0739	0.0739	0.0739	0.0739	0.0739	0.0739	0.0739	0.0739	0.0739	0.0739	0.0739	0.0739	0.0739	0.0739	0.0739	0.0739	0.0739	0.0739	0.0739	0.0739	0.0739	0.0739	0.0739	0.0739	0.0739	0.0739	0.0739
TCGA.4Z.AA82.01	0.4792	0.4792	0.4792	0.4792	0.4792	0.4792	0.4792	0.4792	0.4792	0.4792	0.4792	0.4792	0.4792	0.4792	0.4792	0.4792	0.0902	0.0902	0.0902	0.0902	0.0902	0.0902	0.0902	0.0902	0.0902	0.0902	0.0902	0.0902	0.0902	0.0902	0.0902	0.0902	0.0902	0.0902	0.0902	0.0902	0.0902	0.0902	0.0902	0.0902	0.0902	0.0902	0.0902	0.0902	0.0902	0.0902	-0.5253	-0.5253	-0.5253
TCGA.BL.A13I.01	-0.6369	-0.6369	-0.6369	-0.6369	-0.6369	-0.6369	-0.6369	-0.6369	-0.6369	-0.6369	-0.6369	-0.6369	-0.6369	-0.6369	-0.6369	-0.6369	-0.6369	-0.6369	-0.6369	-0.6369	-0.6369	-0.6369	-0.6369	-0.6369	-0.6369	-0.6369	-0.6369	-0.6369	-0.6369	-0.6369	-0.6369	-0.6369	-0.6369	-0.6369	-0.6369	-0.6369	-0.6369	-0.6369	-0.6369	-0.6369	-0.6369	-0.6369	-0.6369	-0.6369	-0.6369	-0.6369	-0.6369	-0.6369	-0.6369
TCGA.BL.A13J.01	-0.1144	-0.1144	-0.1144	-0.1144	-0.1144	-0.1144	-0.1144	-0.1144	-0.1144	-0.1144	-0.1144	-0.1144	-0.1144	-0.1144	-0.1144	-0.1144	-0.1144	-0.1144	-0.1144	-0.1144	-0.1144	-0.1144	-0.1144	-0.0417	-0.0417	-0.0417	-0.0417	-0.0417	-0.0417	-0.0417	-0.0417	-0.0417	-0.0417	-0.0417	-0.0417	-0.0417	-0.0417	-0.0417	-0.0417	-0.0417	-0.0417	-0.0417	-0.0417	-0.0417	-0.0417	-0.0417	-0.0417	-0.0417	-0.0417
TCGA.BL.A5ZZ.01	-0.0726	-0.0726	-0.0726	-0.0726	-0.0726	-0.0726	-0.0726	-0.0726	-0.0726	-0.0726	-0.0726	-0.0726	-0.0726	-0.0726	-0.0726	-0.0726	-0.0726	-0.0726	-0.0726	-0.0726	-0.0726	-0.0726	-0.0726	-0.0726	-0.0726	-0.0726	-0.0726	-0.0726	-0.0726	-0.0726	-0.0726	-0.0726	-0.0726	-0.0726	-0.0726	-0.0726	-0.0726	-0.0726	-0.0726	-0.0726	-0.0726	-0.0726	-0.0726	-0.0726	-0.0726	-0.0726	-0.0726	-0.0726	-0.0726
TCGA.BT.A0S7.01	0.2609	0.2609	0.2609	0.2609	0.2609	0.2609	0.2609	0.2609	0.2609	0.2609	0.2609	0.2609	0.2609	0.2609	0.2609	0.2609	0.2609	0.2609	0.2609	0.2609	0.2609	0.2609	0.2609	0.2609	0.2609	0.2609	0.2609	0.2609	-0.9638	-0.9638	-0.9638	-0.9638	-0.9638	-0.9638	-0.9638	-0.9638	-0.9638	-0.9638	-0.9638	-0.9638	-0.9638	-0.9638	-0.9638	-0.9638	-0.9638	-0.9638	-0.9638	-0.9638	-0.9638
TCGA.BT.A0YX.01	-0.4297	-0.4297	-0.4297	-0.4297	-0.4297	-0.4297	-0.4297	-0.4297	-0.4297	-0.4297	-0.4297	-0.4297	-0.4297	-0.4297	-0.4297	-0.4297	-0.4297	-0.4297	-0.4297	-0.4297	-0.4297	-0.4297	-0.4297	-0.4297	-0.4297	-0.4297	-0.4297	-0.4297	-0.4297	-0.4297	-0.4297	-0.4297	-0.4297	-0.4297	-0.4297	-0.4297	-0.4297	-0.4297	-0.4297	-0.4297	-0.4297	-0.4297	-0.4297	-0.4297	-0.4297	-0.4297	-0.9787	-0.9787	-0.9787
TCGA.BT.A20J.01	-0.9875	-0.9875	-0.9875	-0.9875	-0.9875	-0.9875	-0.9875	-0.9875	-0.9875	-0.9875	-0.9875	-0.9875	-0.9875	-0.9875	-0.9875	-0.9875	-0.9875	-0.9875	-0.9875	-0.9875	-0.9875	-0.9875	-0.9875	-0.9875	-0.9875	-0.9875	-0.9875	-0.9875	-0.9875	-0.9875	-0.9875	-0.9875	-0.9875	-0.9875	-0.9875	-0.9875	-0.9875	-0.9875	-0.9875	-0.9875	-0.9875	-0.9875	-0.9875	-0.9875	-0.9875	-0.9875	-0.9875	-0.9875	-0.9875
TCGA.BT.A20N.01	-0.565	-0.565	-0.565	-0.565	-0.565	-0.565	-0.565	-0.565	-0.565	-0.565	-0.565	-0.565	-0.565	-0.565	-0.565	-0.565	-0.565	-0.565	-0.565	-0.565	-0.565	-0.565	-0.565	-0.565	-0.565	-0.565	-0.565	-0.565	-0.565	-0.565	-0.565	-0.565	-0.565	-0.565	-0.565	-0.565	-0.565	-0.565	-0.565	-0.565	-0.565	-0.565	-0.565	-0.565	-0.565	-0.565	-0.565	-0.565	-0.565
TCGA.BT.A20U.01	-0.4004	-0.4004	-0.4004	-0.4004	-0.9414	-0.9414	-0.9414	-0.9414	-0.9414	-0.9414	-0.9414	-0.9414	-0.9414	-0.9414	-0.9414	-0.9414	-0.9414	-0.9414	-0.9414	-0.9414	-0.9414	-0.9414	-0.9414	-0.9414	-0.9414	-0.9414	-0.9414	-0.9414	-0.9414	-0.9414	-0.9414	-0.9414	-0.9414	-0.9414	-0.9414	-0.9414	-0.9414	-0.9414	-0.9414	-0.9414	-0.9414	-0.9414	-0.9414	-0.9414	-0.9414	-0.9414	-0.9414	-0.9414	-0.9414
TCGA.BT.A20V.01	1.6398	1.6398	1.6398	0.7846	0.1753	-0.414	-0.414	-0.414	-0.414	-0.414	-0.414	-0.414	-0.414	-0.414	-0.414	-0.414	-0.414	-0.414	-0.414	-0.414	-0.414	-0.414	-0.414	-0.414	-0.414	-0.414	-0.414	-0.414	-0.414	-0.414	-0.414	-0.414	-0.414	-0.414	-0.414	-0.414	-0.414	-0.414	-0.414	-0.414	-0.414	-0.414	-0.414	-0.414	-0.414	-0.414	-0.414	-0.414	-0.414
TCGA.BT.A20X.01	-0.0534	-0.0534	-0.0534	-0.0534	-0.0534	-0.0534	-0.0534	-0.0534	-0.0534	-0.0534	-0.0534	-0.0534	-0.0534	-0.0534	-0.0534	-0.0534	-0.0534	-0.0534	-0.0534	-0.0534	-0.0534	-0.0534	-0.0534	-0.0534	-0.0534	-0.0534	-0.0534	-0.0534	-0.0534	-0.0534	-0.0534	-0.0534	-0.0534	-0.0534	-0.0534	-0.0534	-0.0534	-0.0534	-0.0534	-0.0534	-0.0534	-0.0534	-0.0534	-0.0534	-0.0534	-0.0534	-0.0534	-0.0534	-0.0534
TCGA.BT.A3PK.01	-0.1109	-0.1109	-0.1109	-0.1109	-0.1109	-0.1109	-0.1109	-0.1109	-0.1109	-0.1109	-0.1109	-0.1109	-0.1109	-0.1109	-0.1109	-0.1109	-0.1109	-0.1109	-0.1109	-0.1109	-0.1109	-0.1109	-0.1109	-0.1109	-0.1109	-0.1109	-0.1109	-0.1109	-0.1109	-0.1109	-0.1109	-0.1109	-0.1109	-0.1109	-0.1109	-0.1109	-0.1109	-0.1109	-0.1109	-0.1109	-0.1109	-0.1109	-0.1109	-0.1109	-0.1109	-0.1109	-0.1109	-0.1109	-0.1109
TCGA.BT.A42E.01	-1.2005	-1.2005	-1.2005	-1.2005	-1.2005	-1.2005	-1.2005	-1.2005	-1.2005	-1.2005	-1.2005	-1.2005	-1.2005	-1.2005	-1.2005	-1.2005	-1.2005	-1.2005	-1.2005	-1.2005	-1.2005	-1.2005	-1.2005	-1.2005	-1.2005	-1.2005	-1.2005	-1.2005	-1.2005	-1.2005	-1.2005	-1.2005	-1.2005	-1.2005	-1.2005	-1.2005	-1.2005	-1.2005	-1.2005	-1.2005	-1.2005	-1.2005	-1.2005	-1.2005	-1.2005	-1.2005	-1.2005	-1.2005	-1.2005
TCGA.CU.A3KJ.01	-0.4586	-0.4586	-0.4586	-0.4586	-0.4586	-2.8353	-2.8353	-2.8353	-2.8353	-2.8353	-2.8353	-2.8353	-2.8353	-2.8353	-2.8353	-2.8353	-2.8353	-2.8353	-2.8353	-2.8353	-2.8353	-2.8353	-2.8353	-2.8353	-2.8353	-2.8353	-2.8353	-2.8353	-2.8353	-2.8353	-2.8353	-2.8353	-2.8353	-2.8353	-2.8353	-2.8353	-2.8353	-2.8353	-2.8353	-2.8353	-2.8353	-2.8353	-2.8353	-2.8353	-2.8353	-2.8353	-2.8353	-2.8353	-2.8353
TCGA.CU.A72E.01	-0.5741	-0.5741	-0.5741	-0.5741	-1.5996	-1.5996	-1.5996	-1.5996	-1.5996	-1.5996	-1.5996	-1.5996	-1.5996	-1.5996	-1.5996	-1.5996	-1.5996	-1.5996	-1.5996	-1.5996	-1.5996	-1.5996	-1.5996	-1.5996	-1.5996	-1.5996	-1.5996	-1.5996	-1.5996	-1.5996	-1.5996	-1.5996	-1.5996	-1.5996	-1.5996	-1.5996	-1.5996	-1.5996	-1.5996	-1.5996	-1.5996	-1.5996	-1.5996	-1.5996	-1.5996	-1.5996	-1.5996	-1.5996	-1.5996
TCGA.DK.A1A5.01	-0.3143	-0.3143	-0.3143	-0.3143	-0.3143	-0.3143	-0.3143	-0.3143	-0.3143	-0.3143	-0.3143	-0.3143	-0.3143	-0.3143	-0.3143	-0.3143	-0.3143	-0.3143	-0.3143	-0.3143	-0.3143	-0.3143	-0.3143	-0.3143	-0.3143	-0.3143	-0.3143	-0.3143	-0.3143	-0.3143	-1.5374	-1.5374	-1.5374	-1.5374	-1.5374	-1.5374	-1.5374	-1.5374	-1.5374	-1.5374	-1.5374	-1.5374	-1.5374	-1.5374	-1.5374	-1.5374	-1.5374	-1.5374	-1.5374
TCGA.DK.A1AB.01	-0.3592	-0.3592	-0.3592	-0.3592	-0.3592	-0.3592	-0.3592	-0.3592	-0.3592	-0.3592	-0.3592	-0.3592	-0.3587	-0.3587	-0.3587	-0.3587	-0.3587	-0.3587	-0.3587	-0.3587	-0.3587	-0.3587	-0.3587	-0.3587	-0.3587	-0.3587	-0.3587	-0.3587	-0.3587	-0.3587	-0.3587	-0.3587	-0.3587	-0.3587	-0.3587	-0.3587	-0.3587	-0.3587	-0.3587	-0.3587	-0.3587	-0.3587	-0.3587	-0.3587	-0.3587	-0.3587	-0.3587	-0.3587	-0.3587
TCGA.DK.A1AE.01	-2.8974	-2.8974	-2.8974	-2.8974	-2.8974	-2.8974	-2.8974	-2.8974	-2.8974	-2.8974	-2.8974	-2.8974	-2.8974	-2.8974	-2.8974	-2.8974	-2.8974	-2.8974	-2.8974	-2.8974	-2.8974	-2.8974	-2.8974	-2.8974	-2.8974	-2.8974	-2.8974	-2.8974	-2.8974	-2.8974	-2.8974	-2.8974	-2.8974	-2.8974	-2.8974	-2.8974	-2.8974	-2.8974	-2.8974	-2.8974	-2.8974	-2.8974	-2.8974	-2.8974	-2.8974	-2.8974	-2.8974	-2.8974	-2.8974
TCGA.DK.A3IN.01	-0.315	-0.315	-0.315	-0.315	-0.315	-0.315	-0.315	-0.315	-0.315	-0.315	-0.315	-0.315	-0.315	-0.315	-0.315	-0.315	-0.315	-0.315	-0.315	-0.315	-0.315	-0.315	-0.315	-0.315	-0.315	-0.315	-0.315	-0.315	-0.315	-0.315	-0.315	-0.315	-0.315	-0.315	-0.315	-0.315	-0.315	-0.315	-0.315	-0.315	-0.315	-0.315	-0.315	-0.315	-0.315	-0.315	-0.315	-0.315	-0.315
TCGA.DK.A3IQ.01	-0.5702	-0.5702	-0.5702	-0.5702	-0.5702	0.0916	0.0916	0.0916	0.0916	0.0916	0.0916	0.0916	0.0916	0.0916	0.0916	0.0916	0.0916	0.0916	0.0916	0.0916	0.0916	0.0916	0.0916	0.0916	0.0916	0.0916	0.0916	0.0916	0.0916	0.0916	0.0916	0.0916	0.0916	0.0916	0.0916	0.0916	0.0916	0.0916	0.0916	0.0916	0.0916	0.0916	0.0916	0.0916	0.0916	0.0916	0.0916	0.0916	0.0916
TCGA.DK.A3WW.01	0.0013	0.0013	0.0013	0.0013	-0.3813	-0.3813	-0.3813	-0.3813	-0.3813	-0.3813	-0.3813	-0.3813	-0.3813	-0.3813	-0.3813	-0.3813	-0.3813	-0.3813	-0.3813	-0.3813	-0.3813	-0.3813	-0.3813	-0.3813	-0.3813	-0.3813	-0.3813	-0.3813	-0.3813	-0.3813	-0.3813	-0.3813	-0.3813	-0.3813	-0.3813	-0.3813	-0.3813	-0.3813	-0.3813	-0.3813	-0.3813	-0.3813	-0.3813	-0.3813	-0.3813	-0.3813	-0.3813	-0.3813	-0.3813
TCGA.DK.A3WX.01	-0.1687	-0.1687	-0.1687	-0.1687	-0.1687	-0.1687	-0.1687	-0.1687	-0.1687	-0.1687	-0.1687	-0.1687	-0.1687	-0.1687	-0.1687	-0.1687	-0.1687	-0.5107	-0.5107	-0.5107	-0.5107	-0.5107	-0.5107	-0.5107	-0.5107	-0.5107	-0.5107	-0.5107	-0.5107	-0.5107	-0.5107	-0.5107	-0.5107	-0.5107	-0.5107	-0.5107	-0.5107	-0.5107	-0.5107	-0.5107	-0.5107	-0.5107	-0.5107	-0.5107	-0.5107	-0.5107	-0.5107	-0.5107	-0.5107
TCGA.DK.A6B5.01	-0.4206	-0.4206	-0.4206	-0.4206	-0.4206	-0.4206	-0.4206	-1.8054	-1.8054	-0.4519	-0.4519	-0.4519	-0.4519	-0.4519	-0.4519	-1.8949	-1.8949	-1.8949	-1.8949	-1.8949	-1.8949	-1.8949	-1.8949	-1.8949	-1.8949	-1.8949	-1.8949	-1.8949	-1.8949	-1.8949	-1.8949	-1.8949	-1.8949	-1.8949	-1.8949	-1.8949	-1.8949	-1.8949	-1.8949	-1.8949	-1.8949	-1.8949	-1.8949	-1.8949	-1.8949	-1.8949	-1.8949	-1.8961	-1.8961
TCGA.DK.AA6Q.01	-0.4767	-0.4767	-0.4767	-0.4767	-0.4767	-0.4767	-0.4767	-0.4767	-0.4767	-0.4767	-0.4767	-0.4767	-0.4767	-0.4767	-0.4767	-0.4767	-0.4767	-0.4767	-0.4767	-0.4767	-0.4767	-0.4767	-0.4767	-0.4767	-0.4767	-0.4767	-0.4767	-0.4767	-0.4767	-0.4767	-0.4767	-0.4767	-0.4767	-0.4767	-0.4767	-0.4767	-0.4767	-0.4767	-0.4767	-0.4767	-0.4767	-0.4767	-0.4767	-0.4767	-0.4767	-0.4767	-0.4767	-0.4767	-0.4767
TCGA.DK.AA6S.01	-0.3748	-0.3748	-0.3748	-0.3748	-0.3748	-0.3748	-0.3748	-0.3748	-0.3748	-0.3748	-0.3748	-0.3748	-0.3748	-0.3748	-0.3748	-0.3748	-0.3748	-0.3748	-0.3748	-0.3748	-0.3748	-0.3748	-0.3748	-0.3748	-0.3748	-0.3748	-0.3748	-0.3748	-0.3748	-0.3748	-0.3748	-0.3748	-0.3748	-0.3748	-0.3748	-0.3748	-0.3748	-0.3748	-0.3748	-0.3748	-0.3748	-0.3748	-0.3748	-0.3748	-0.3748	-0.3748	-0.3748	-0.3748	-0.3748
TCGA.DK.AA6W.01	-0.2442	-0.2442	-0.2442	-1.009	-1.009	-1.009	-1.009	-1.009	-1.009	-1.009	-1.009	-1.009	-1.009	-1.009	-1.009	-1.009	-1.009	-1.009	-1.009	-1.009	-1.009	-1.009	-1.009	-1.009	-1.009	-1.009	-1.009	-1.009	-1.009	-1.009	-1.009	-1.009	-1.009	-1.009	-1.009	-1.009	-1.009	-1.009	-1.009	-1.009	-1.009	-1.009	-1.009	-1.009	-1.009	-1.009	-1.009	-1.009	-1.009
TCGA.E5.A2PC.01	-0.6254	-0.6254	-0.6254	-0.6254	-0.6254	-0.6254	-0.6254	-0.6254	-0.6254	-0.6254	-0.6254	-0.6254	-0.6254	-0.6254	-0.6254	-0.6254	-0.6254	-0.6254	-3.4748	-3.4748	-3.4748	-3.4748	-3.4748	-3.4748	-3.4748	-3.4748	-3.4748	-3.4748	-3.4748	-3.4748	-3.4748	-3.4748	-3.4748	-3.4748	-3.4748	-3.4748	-3.4748	-3.4748	-3.4748	-3.4748	-3.4748	-3.4748	-3.4748	-3.4748	-3.4748	-3.4748	-3.4748	-3.4748	-3.4748
TCGA.E7.A3X6.01	-0.4617	-0.4617	-0.4617	-0.4617	-0.4617	-0.4617	-0.4617	-0.4617	-0.4617	-0.4617	-0.4617	-0.4617	-0.4617	-0.4617	-0.4617	-0.4617	-0.4617	-0.4617	-0.4617	-0.4617	-0.4617	-0.4617	-0.4617	-0.4617	-0.4617	-0.4617	-0.4617	-0.4617	-0.4617	-0.4617	-0.4617	-0.4617	-0.4617	-0.4617	-0.4617	-0.4617	-0.4617	-0.4617	-0.4617	-0.4617	-0.4617	-0.4617	-0.4617	-0.4617	-0.4617	-0.4617	-0.4617	-0.4617	-0.4617
TCGA.E7.A97P.01	0.0291	0.0291	0.0291	0.0291	0.0291	0.0291	0.0291	0.0291	0.0291	0.0291	0.0291	0.0291	0.0291	0.0291	0.0291	0.0291	0.0291	0.0291	0.0291	0.0291	0.0291	0.0291	0.0291	0.0291	0.0291	0.0291	0.0291	0.0291	0.0291	0.0291	0.0291	-0.911	-0.911	-0.911	-0.911	-0.911	-0.911	-0.911	-0.911	-0.911	-0.911	-0.911	-0.911	-0.911	-0.911	-0.911	-0.911	-0.911	-0.911
TCGA.FD.A3B5.01	-0.2948	-0.2948	-0.2948	-0.2948	-0.2948	-0.2948	-0.2948	-0.2948	-0.2948	-0.2948	-0.2948	-0.2948	-0.2948	-0.2948	-0.2948	-0.2948	-0.2948	-0.2948	-0.2948	-0.2948	-0.2948	-0.2948	-0.2948	-0.2948	-0.2948	-0.2948	-0.2948	-0.2948	-0.2948	-0.2948	-0.2948	-0.2948	-0.2948	-0.2948	-0.2948	-2.063	-2.063	-2.063	-2.063	-2.063	-2.063	-2.063	-2.063	-6.075	-6.075	-6.075	-6.075	-2.0845	-2.0845
TCGA.FD.A3N6.01	-0.0453	-0.0453	-0.0453	-0.0453	-0.0453	-0.0453	-0.0453	-0.0453	-0.0453	-0.0453	-0.0453	-0.0453	-0.0453	-0.0453	-0.0453	-0.0453	-0.0453	-0.0453	-0.0453	-0.0453	-0.0453	-0.0453	-0.0453	-0.0453	-0.0453	-0.0453	-0.0453	-0.0453	-0.0453	-0.0453	-0.0453	-0.0453	-0.0453	-0.0453	-0.0453	-0.0453	-0.0453	-0.0453	-0.0453	-0.0453	-0.0453	-0.0453	-0.0453	-0.0453	-0.0453	-0.0453	-0.0453	-0.0453	-0.0453
TCGA.FD.A3SM.01	-0.5074	-0.5074	-0.5074	-0.5074	-0.5074	-0.5074	-0.5074	-0.5074	-0.5074	-0.5074	-0.5074	-0.5074	-0.5074	-0.5074	-0.5074	-0.5074	-0.5074	-0.5074	-0.5074	-0.5074	-0.5074	-0.5074	-0.5074	-0.5074	-0.5074	-0.5074	-0.5074	-0.5074	-0.5074	-0.5074	-0.5074	-0.5074	-0.5074	-0.5074	-0.5074	-0.5074	-0.5074	-0.5074	-0.5074	-0.5074	-0.5074	-0.5074	-0.5074	-0.5074	-0.5074	-0.5074	-0.5074	-0.5074	-0.5074
TCGA.FD.A3SN.01	-0.3804	-0.3804	-0.3804	-0.3804	-0.3804	-0.3804	-0.3804	-0.3804	-0.3804	-0.3804	-0.3804	-0.3804	-0.3804	-0.3804	-0.3804	-0.3804	-0.3804	-0.3804	-0.3804	-0.3804	-0.3804	-0.3804	-0.3804	-0.3804	-0.3804	-0.3804	-0.3804	-0.3804	-0.3804	-0.3804	-0.3804	-0.3804	-0.3804	-0.3804	-0.3804	-0.3804	-0.3804	-0.3804	-0.3804	-0.3804	-0.3804	-0.3804	-0.3804	-0.3804	-0.3804	-0.3804	-0.3804	-0.3804	-0.3804
TCGA.FD.A3SP.01	0.0241	0.0241	0.0241	0.0241	0.0241	0.0241	0.0241	0.0241	0.0241	0.0241	0.0241	0.0241	0.0241	0.0241	0.0241	0.0241	0.0241	0.0241	0.0241	0.0241	0.0241	0.0241	0.0241	0.0241	0.0241	0.0241	0.0241	0.0241	0.0241	0.0241	0.0241	0.0241	0.0241	0.0241	0.0241	0.0241	0.0241	0.0241	0.0241	0.0241	0.0241	0.0241	0.0241	0.0241	0.0241	0.0241	0.0241	0.0241	0.0241
TCGA.FD.A3SR.01	-0.697	-0.697	-0.697	-0.697	-0.697	-0.697	-0.697	-0.697	-0.697	-0.697	-0.697	-0.697	-0.697	-0.697	-0.697	-0.697	-0.697	-0.697	-0.697	-0.697	-0.697	-0.697	-0.697	-0.697	-0.697	-0.697	-0.697	-0.697	-0.697	-0.697	-0.697	-0.697	-0.697	-0.697	-0.697	-0.697	-0.697	-0.697	-0.697	-0.697	-0.697	-0.697	-0.697	-0.697	-0.697	-0.697	-0.697	-0.697	-0.697
TCGA.FD.A5BU.01	-0.7163	-0.7163	-0.7163	-0.7163	-0.7163	-0.7163	-0.7163	-0.7163	-0.7163	-0.7163	-0.7163	-0.7163	-0.7163	-0.7163	-0.7163	-0.7163	-0.7163	-0.7163	-0.7163	-0.7163	-0.7163	-0.7163	-0.7163	-0.7163	-0.7163	-0.7163	-0.7163	-0.7163	-0.7163	-0.7163	-0.7163	-0.7163	-0.7163	-0.7163	-0.7163	-0.7163	-0.7163	-0.7163	-0.7163	-0.7163	-0.7163	-0.7163	-0.7163	-0.7163	-0.7163	-0.7163	-0.7163	-0.7163	-0.7163
TCGA.FD.A5BX.01	0.2978	0.2978	0.2978	0.2978	0.2978	0.2978	0.2978	0.2978	0.2978	0.2978	0.2978	0.2978	0.2978	0.2978	0.2978	0.2978	0.2978	0.2978	0.2978	0.2978	0.2978	0.2978	0.2978	0.2978	0.2978	0.2978	0.2978	0.2978	-1.1743	-1.1743	-1.1743	-1.1743	-1.1743	-1.1743	-1.1743	-1.1743	-1.1743	-1.1743	-1.1743	-1.1743	-1.1743	-1.1743	-1.1743	-1.1743	-1.1743	-1.1743	-1.1743	-1.1743	-1.1743
TCGA.FD.A62S.01	-0.3444	-0.3444	-0.3444	-0.3444	-0.3444	-0.3444	-0.7434	-0.7434	-0.7434	-0.7434	-0.7434	-0.7434	-0.7434	-0.7434	-0.7434	-0.7434	-0.7434	-0.7434	-0.7434	-0.7434	-0.7434	-0.7434	-0.7434	-0.7434	-0.7434	-0.7434	-0.7434	-0.7434	-0.7434	-0.7434	-0.7434	-0.7434	-0.7434	-0.7434	-0.7434	-0.7434	-0.7434	-0.7434	-0.7434	-0.7434	-0.7434	-0.7434	-0.7434	-0.7434	-0.7434	-0.7434	-0.7434	-0.7434	-0.7434
TCGA.FD.A6TK.01	-0.0865	-0.0865	-0.0865	-0.0865	-0.0865	-0.0865	-0.0865	-0.0865	-0.0865	-0.0865	-0.0865	-0.0865	-0.0865	-0.0865	-0.0865	-0.0865	-0.0865	-0.0865	-0.0865	-0.0865	-0.0865	-0.0865	-0.0865	-0.0865	-0.0865	-0.0865	-0.0865	-0.0865	-0.0865	-0.0865	-0.0865	-0.0865	-0.0865	-0.0865	-0.0865	-0.0865	-0.0865	-0.0865	-0.0865	-0.0865	-0.0865	-0.0865	-0.0865	-0.0865	-0.0865	-0.0865	-0.0865	-0.0865	-0.0865
TCGA.FJ.A871.01	0.0056	0.0056	0.0056	0.0056	0.0056	0.0056	0.0056	0.0056	0.0056	0.0056	0.0056	0.0056	0.0056	0.0056	0.0056	0.0056	0.0056	-0.5894	-0.5894	-0.5894	0.0846	0.0846	0.0846	-0.6709	-0.6709	-0.6709	-0.6709	-0.6709	-0.6709	-0.6709	-0.6709	-0.6709	-0.6709	-0.6709	-0.6709	-0.6709	-0.6709	-0.6709	-0.6709	-0.6709	-0.6709	-0.6709	-0.6709	-0.6709	-0.6709	-0.6709	-0.6709	-0.6709	-0.6709
TCGA.G2.A2EF.01	1.2615	1.2615	1.5719	1.5719	1.5719	1.5719	1.5719	1.5719	1.5719	1.5719	0.6518	0.6518	0.6518	0.6518	0.6518	0.6518	0.6518	0.6518	0.6518	0.6518	0.6518	0.6518	0.6518	0.6518	0.6323	0.6323	0.6323	0.6323	0.6323	0.6323	0.6323	0.6323	0.6323	0.6323	0.6323	0.6323	0.6323	0.6323	0.6323	0.6323	0.6323	0.6323	0.6323	0.6323	0.6323	0.6323	0.6323	0.6323	0.6323
TCGA.G2.A3IB.01	-0.6384	-0.6384	-0.6384	-0.6384	-0.6384	-0.6384	-0.6384	-0.6384	-0.6384	-0.6384	-0.6384	-0.6384	-0.6384	-0.6384	-0.6384	-0.6384	-0.6384	-0.6384	-0.6384	-0.6384	-0.6384	-0.6384	-0.6384	-0.6384	-0.6384	-0.6384	-0.6384	-0.6384	-0.6384	-0.6384	-0.6384	-0.6384	-0.6384	-0.6384	-0.6384	-0.6384	-0.6384	-0.6384	-0.6384	-0.6384	-0.6384	-0.6384	-0.6384	-0.6384	-0.6384	-0.6384	-0.6384	-0.6384	-0.6384
TCGA.G2.AA3C.01	0.0206	0.0206	0.0206	0.0206	0.0206	0.0206	0.0206	0.0206	0.0206	0.0206	-1.2111	-1.2111	-1.2111	-1.2111	-1.2111	-1.2111	-1.2111	-1.2111	-1.2111	-1.2111	-1.2111	-1.2111	-1.2111	-1.2111	-1.2111	-1.2111	-1.2111	-1.2111	-1.2111	-1.2111	-1.2111	-1.2111	-1.2111	-1.2111	-1.2111	-1.2111	-1.2111	-1.2111	-1.2111	-1.2111	-1.2111	-1.2111	-1.2111	-1.2111	-1.2111	-1.2111	-1.2111	-1.2111	-1.2111
TCGA.GD.A3OQ.01	-0.4526	-0.4526	-0.4526	-0.4526	-0.4526	-0.4526	-0.4526	-0.4526	-0.4526	-0.4526	-0.4526	-0.4526	-0.4526	-0.4526	-0.4526	-0.4526	-0.4526	-0.4526	-0.4526	-0.4526	-0.4526	-0.4526	-0.4526	-0.4526	-0.4526	-0.4526	-0.4526	-0.4526	-0.4526	-0.4526	-0.4526	-0.4526	-0.4526	-0.4526	-2.3991	-2.3991	-2.3991	-2.3991	-2.3991	-2.3991	-2.3991	-2.3991	-2.3991	-2.3991	-2.3991	-2.3991	-2.3991	-2.3991	-2.3991
TCGA.GD.A3OS.01	-0.8554	-0.8554	-0.8554	-0.8554	-0.8554	-0.8554	-0.8554	-0.8554	-0.8554	-0.8554	-0.8554	-0.8554	-0.8554	-0.8554	-0.8554	-0.8554	-0.8554	-0.8554	-0.8554	-0.8554	-0.8554	-0.8554	-0.8554	-0.8554	-0.8554	-0.8554	-0.8554	-0.8554	-0.8554	-0.8554	-0.8554	-0.8554	-0.8554	-0.8554	-0.8554	-0.8554	-0.8554	-0.8554	-0.8554	-0.8554	-0.8554	-0.8554	-0.8554	-0.8554	-0.8554	-0.8554	-0.8554	-0.8554	-0.8554
TCGA.GU.AATO.01	-0.3496	-0.3496	-0.3496	-0.3496	-0.3496	-0.3496	-0.3496	-0.3496	-0.3496	-0.3496	-0.3496	-0.3496	-0.3496	-0.3496	-0.3496	-0.3496	-0.3496	-0.3496	-0.3496	-0.3496	-0.3496	-0.3496	-0.3496	-0.3496	-0.3496	-0.3496	-0.3496	-0.3496	-0.3496	-0.3496	-0.3496	-0.3496	-0.3496	-0.3496	-0.3496	-0.3496	-0.3496	-0.3496	-0.3496	-0.3496	-0.3496	-0.3496	-0.3496	-0.3496	-0.3496	-0.3496	-0.3496	-0.3496	-0.3496
TCGA.GU.AATQ.01	-0.5235	-0.5235	-0.5235	-0.5235	-0.5235	-0.5235	-0.5235	-0.5235	-0.5235	-0.5235	-0.5235	-0.5235	-0.5235	-0.5235	-0.5235	-0.5235	-3.2539	-3.2539	-3.2539	-3.2539	-3.2539	-3.2539	-3.2539	-3.2539	-3.2539	-3.2539	-3.2539	-3.2539	-3.2539	-3.2539	-3.2539	-3.2539	-3.2539	-3.2539	-3.2539	-3.2539	-3.2539	-3.2539	-3.2539	-3.2539	-3.2539	-3.2539	-3.2539	-3.2539	-3.2539	-3.2539	-3.2539	-3.2539	-3.2539
TCGA.HQ.A5ND.01	-0.0239	-0.0239	-0.0239	-0.0239	-0.0239	-0.0239	-0.0239	-0.0239	-0.0239	-0.0239	-0.0239	-0.0239	-0.0239	-0.0239	-0.0239	-0.0239	-0.0239	-0.0239	-0.0239	-0.0239	-0.0239	-0.0239	-0.0239	-0.0239	-0.0239	-0.0239	-0.0239	-0.0239	-0.0239	-0.0239	-0.0239	-0.0239	-0.0239	-0.0239	-0.0239	-0.0239	-0.0239	-0.0239	-0.0239	-0.0239	-0.0239	-0.0239	-0.0239	-0.0239	-0.0239	-0.0239	-0.0239	-0.0239	-0.0239
TCGA.K4.A3WV.01	-0.3746	-0.3746	-0.3746	-0.3746	-0.3746	-0.3746	-0.3746	-0.3746	-0.3746	-0.3746	-0.3746	-0.3746	-0.3746	-0.3746	-0.3746	-0.3746	-0.3746	-0.3746	-0.3746	-0.3746	-0.3746	-0.3746	-0.3746	-0.3746	-0.3746	-0.3746	-0.3746	-0.3746	-0.3746	-0.3746	-0.3746	-0.3746	-0.3746	-0.3746	-0.3746	-0.3746	-0.3746	-0.3746	-0.3746	-0.3746	-0.3746	-0.3746	-0.3746	-0.3746	-0.3746	-0.3746	-0.3746	-0.3746	-0.3746
TCGA.K4.A4AC.01	0.0595	0.0595	0.0595	0.0595	0.0595	0.0595	0.0595	0.0595	0.0595	0.0595	0.0595	0.0595	0.0595	0.0595	0.0595	0.0595	0.0595	0.0595	0.0595	0.0595	0.0595	0.0595	0.0595	0.0595	0.0595	0.0595	0.0595	0.0595	0.0595	0.0595	0.0595	0.0595	0.0595	0.0595	0.0595	0.0595	-0.7345	-0.7345	-0.7345	-0.7345	-0.7345	-0.7345	-0.7345	-0.7345	-0.7345	-0.7345	-0.7345	-0.7345	-0.7345
TCGA.K4.A5RH.01	-0.3017	-0.3017	-0.3017	-0.3017	-0.3017	-0.3017	-0.3017	-0.3017	-0.3017	-0.3017	-0.3017	-0.3017	-0.3017	-0.3017	-0.3017	-0.3017	-0.3017	-0.3017	-0.3017	-0.3017	-0.3017	-0.3017	-0.3017	-0.3017	-0.3017	-0.3017	-0.3017	-0.3017	-0.3017	-0.3017	-0.3017	-0.3017	-0.3017	-0.3017	-0.3017	-0.3017	-0.3017	-0.3017	-0.3017	-0.3017	-0.3017	-0.3017	-0.3017	-0.3017	-0.3017	-0.3017	-0.3017	-0.3017	-0.3017
TCGA.K4.A5RI.01	-0.2021	-0.2021	-0.2021	-1.9104	-1.9104	-1.9104	-1.9104	-1.9104	-1.9104	-1.9104	-1.9104	-1.9104	-1.9104	-1.9104	-1.9104	-1.9104	-1.9104	-1.9104	-1.9104	-1.9104	-1.9104	-1.9104	-1.9104	-1.9104	-1.9104	-1.9104	-1.9104	-1.9104	-1.9104	-1.9104	-1.9104	-1.9104	-1.9104	-1.9104	-1.9104	-1.9104	-1.9104	-1.9104	-1.9104	-1.9104	-1.9104	-1.9104	-1.9104	-1.9104	-1.9104	-1.9104	-1.9104	-1.9104	-1.9104
TCGA.PQ.A6FI.01	-0.3169	-0.3169	-0.3169	-0.3169	-0.3169	-0.3169	-0.3169	-0.3169	-0.3169	-0.3169	-0.3169	-0.3169	-0.3169	-0.3169	-0.3169	-0.3169	-0.3169	-0.3169	-0.3169	-0.3169	-0.3169	-0.3169	-0.3169	-0.3169	-0.3169	-0.3169	-0.3169	-0.3169	-0.3169	-0.3169	-0.3169	-0.3169	-0.3169	-0.3169	-0.3169	-0.3169	-0.3169	-0.3169	-0.3169	-0.3169	-0.3169	-0.3169	-0.3169	-0.3169	-0.3169	-0.3169	-0.3169	-0.3169	-0.3169
TCGA.SY.A9G5.01	-0.0787	-0.0787	-0.0787	-0.0787	-0.0787	-0.0787	-0.0787	-0.0787	-0.0787	-0.0787	-0.0787	-0.0787	-0.0787	-0.0787	-0.0787	-0.0787	-0.0787	-0.0787	-0.0787	-0.0787	-0.0787	-0.0787	-0.0787	-0.0787	-0.0787	-0.0787	-0.0787	-0.0787	-0.0787	-0.0787	-0.0787	-0.0787	-0.0787	-0.0787	-0.0787	-0.0787	-0.0787	-0.0787	-0.0787	-0.0787	-0.0787	-0.0787	-0.0787	-0.0787	-0.0787	-0.0787	-0.0787	-0.0787	-0.0787
TCGA.XF.A9SK.01	-1.2053	-1.2053	-1.2053	-1.2053	-1.2053	-1.2053	-1.2053	-1.2053	-1.2053	-1.2053	-1.2053	-1.2053	-1.2053	-1.2053	-1.2053	-1.2053	-1.2053	-1.2053	-1.2053	-1.2053	-1.2053	-1.2053	-1.2053	-1.2053	-1.2053	-1.2053	-1.2053	-1.2053	-1.2053	-1.2053	-1.2053	-1.2053	-1.2053	-1.2053	-1.2053	-1.2053	-1.2053	-1.2053	-1.2053	-1.2053	-1.2053	-1.2053	-1.2053	-1.2053	-1.2053	-1.2053	-1.2053	-1.2053	-1.2053
TCGA.XF.A9ST.01	-0.313	-0.313	-0.313	-0.313	-0.313	-0.313	-0.313	-0.313	-0.313	-0.313	-0.313	-0.313	-0.313	-0.313	-0.313	-0.313	-0.313	-0.313	-0.313	-0.313	-0.313	-0.313	-0.313	-0.313	-0.313	-0.313	-0.313	-0.313	-0.313	-0.313	-0.313	-0.313	-0.313	-0.313	-0.313	-0.313	-0.313	-0.313	-0.313	-0.313	-0.313	-0.313	-0.313	-0.313	-0.313	-0.313	-0.313	-0.313	-0.313
TCGA.XF.A9T4.01	0.7257	0.7257	0.7257	0.7257	0.7257	0.7257	0.7257	0.7257	0.7257	0.7257	0.7257	0.7257	0.7257	0.7257	0.7257	0.7257	0.7257	0.7257	0.7257	0.7257	0.7257	0.7257	0.7257	0.7257	-2.6744	-2.6744	-2.6744	-2.6744	0.584	0.584	0.584	0.584	0.584	0.6758	0.6758	0.6758	0.6758	0.6758	0.6758	0.6758	0.6758	0.6758	0.6758	0.6758	-2.7918	-2.7918	-2.7918	-2.7918	-2.7918
TCGA.XF.A9T5.01	-0.025	-0.025	-0.025	-0.025	-0.025	-0.025	-0.025	-0.025	-0.025	-0.025	-0.025	-0.025	-0.025	-0.025	-0.025	-0.025	-0.025	-0.025	-0.025	-0.025	-0.025	-0.025	-0.025	-0.025	-0.025	-0.025	-0.025	-0.025	-0.025	-0.025	-0.025	-1.1689	-1.1689	-1.1689	-1.1689	-1.1689	-1.1689	-1.1689	-1.1689	-1.1689	-1.1689	-1.1689	-1.1689	-1.1689	-1.1689	-1.1689	-1.1689	-1.1689	-1.1689
TCGA.XF.A9T8.01	-0.004	-0.004	-0.004	-0.004	-0.004	-0.004	-0.004	-0.004	-0.004	-0.004	-0.004	-0.004	-0.004	-0.004	-0.004	-0.004	-0.004	-0.004	-0.004	-0.004	-0.004	-0.004	-0.004	-0.8406	-0.8406	-0.8406	-0.8406	-0.8406	-0.8406	-0.8406	-0.8406	-0.8406	-0.8406	-0.8406	-0.8406	-0.8406	-0.8406	-0.8406	-0.8406	-0.8406	-0.8406	-0.8406	-0.8406	-0.8406	-0.8406	-0.8406	-0.8406	-0.8406	-0.8406
TCGA.XF.AAMR.01	-0.3036	-0.3036	-0.3036	-0.3036	-0.3036	-0.3036	-0.3036	-0.3036	-0.3036	-0.3036	-0.3036	-0.3036	-0.3036	-0.3036	-0.3036	-0.3036	-0.3036	-0.7426	-0.7426	-0.7426	-0.7426	-0.7426	-0.7426	-0.7426	-0.7426	-0.7426	-0.7426	-0.7426	-0.7426	-0.7426	-0.7426	-0.7426	-0.7426	-0.7426	-0.7426	-0.7426	-0.7426	-0.7426	-0.7426	-0.7426	-0.7426	-0.7426	-0.7426	-0.7426	-0.7426	-0.7426	-0.7426	-0.7426	-0.7426
TCGA.XF.AAMW.01	0.0906	0.0906	0.0906	0.0906	0.0906	0.0906	0.0906	0.0906	0.0906	0.0906	0.0906	0.0906	0.0906	0.0906	0.0906	0.0906	0.0906	0.0906	0.0906	0.0906	0.0906	0.0906	0.0906	0.0906	0.0906	0.0906	0.0906	0.0906	0.0906	0.0906	0.0906	0.0906	0.0906	0.0906	0.0906	0.0906	0.0906	0.0906	0.0906	0.0906	0.0906	0.0906	0.0906	0.0906	0.0906	-0.4694	-0.4694	-0.4694	-0.4694
TCGA.XF.AAN3.01	0.0011	0.0011	0.0011	-0.5302	-0.5302	-0.5302	-0.5302	-0.5302	-0.5302	-0.5302	-0.5302	-0.5302	-0.5302	-0.5302	-0.5302	-0.5302	-0.5302	-0.5302	-0.5302	-0.5302	-0.5302	-0.5302	-0.5302	-0.5302	-0.5302	-0.5302	-0.5302	-0.5302	-0.5302	-0.5302	-0.5302	-0.5302	-0.5302	-0.5302	-0.5302	-0.5302	-0.5302	-0.5302	-0.5302	-0.5302	-0.5302	-0.5302	-0.5302	-0.5302	-0.5302	-0.5302	-0.5302	-0.5302	-0.5302
TCGA.XF.AAN5.01	0.0745	0.0745	0.0745	0.0745	0.0745	0.0745	0.0745	0.0745	0.0745	0.0745	0.0745	0.0745	0.0745	0.0745	0.0745	0.0745	0.0745	0.0745	0.0745	-1.091	-1.091	-1.091	-1.091	-1.091	-1.091	-1.091	-1.091	-1.091	-1.091	-1.091	-1.091	-1.091	-1.091	-1.091	-1.091	-1.091	-1.091	-1.091	-1.091	-1.091	-1.091	-1.091	-1.091	-1.091	-1.091	-1.091	-1.091	-1.091	-1.091
TCGA.YC.A9TC.01	-0.6525	-0.6525	-0.6525	-0.6525	-0.6525	-0.6525	-0.6525	-0.6525	-0.6525	-0.6525	-0.6525	-0.6525	-2.3345	-2.3345	-2.3345	-2.3345	-2.3345	-2.3345	-2.3345	-2.3345	-2.3345	-2.3345	-2.3345	-2.3345	-2.3345	-2.3345	-2.3345	-2.3345	-2.3345	-2.3345	-2.3345	-2.3345	-2.3345	-2.3345	-2.3345	-2.3345	-2.3345	-2.3345	-2.3345	-2.3345	-2.3345	-2.3345	-2.3345	-2.3345	-2.3345	-2.3345	-2.3345	-2.3345	-2.3345
TCGA.ZF.A9RE.01	-0.676	-0.676	-0.676	-0.676	-0.676	-0.676	-0.676	-0.676	-0.676	-0.676	-0.676	-0.676	-0.676	-0.676	-0.676	-0.676	-0.676	-0.676	-0.676	-0.676	-0.676	-0.676	-0.676	-0.676	-0.676	-0.676	-0.676	-0.676	-0.676	-0.676	-0.676	-0.676	-0.676	-0.676	-0.676	-0.676	-0.676	-0.676	-0.676	-0.676	-0.676	-0.676	-0.676	-0.676	-0.676	-0.676	-0.676	-0.676	-0.676
TCGA.ZF.A9RN.01	0.4486	0.4486	0.4486	0.4486	0.4486	0.4486	0.4486	0.4486	0.4486	0.4486	0.4486	-2.62	-2.62	-2.62	-2.62	-2.62	-2.62	-2.62	-2.62	-2.62	-2.62	-2.62	-2.62	-2.62	-2.62	-2.62	-2.62	-2.62	-2.62	-2.62	-2.62	-2.62	-2.62	-2.62	-2.62	-2.62	-2.62	-2.62	-2.62	-2.62	-2.62	-2.62	-2.62	-2.62	-2.62	-2.62	-2.62	-2.62	-2.62
TCGA.ZF.AA53.01	-0.6527	-0.6527	-0.6527	-0.6527	-0.6527	-0.6527	-0.6527	-0.6527	-0.6527	-0.6527	-0.6527	-0.6527	-0.6527	-0.6527	-0.6527	-0.6527	-0.6527	-0.6527	-0.6527	-0.6527	-0.6527	-0.6527	-0.6527	-0.6527	-0.6527	-0.6527	-0.6527	-0.6527	-0.6527	-0.6527	-0.6527	-0.6527	-0.6527	-0.6527	-0.6527	-0.6527	-0.6527	-0.6527	-0.6527	-0.6527	-0.6527	-0.6527	-0.6527	-0.6527	-0.6527	-0.6527	-0.6527	-0.6527	-0.6527
TCGA.ZF.AA54.01	-0.2573	-0.2573	-0.2573	-0.2573	-0.2573	-0.2573	-0.2573	-0.2573	-0.2573	-0.2573	-0.2573	-0.2573	-0.2573	-0.2573	-0.2573	-0.2573	-0.2573	-0.2573	-1.0352	-1.0352	-1.0352	-1.0352	-1.0352	-1.0352	-1.0352	-1.0352	-1.0352	-1.0352	-1.0352	-1.0352	-1.0352	-1.0352	-1.0352	-1.0352	-1.0352	-1.0352	-1.0352	-1.0352	-1.0352	-1.0352	-1.0352	-1.0352	-1.0352	-1.0352	-1.0352	-1.0352	-1.0352	-1.0352	-1.0352
TCGA.ZF.AA56.01	-1.027	-1.027	-1.027	-1.027	-1.027	-1.027	-1.027	-1.027	-1.027	-1.027	-1.027	-1.027	-1.027	-1.027	-1.027	-1.027	-1.027	-1.027	-1.027	-1.027	-1.027	-1.027	-1.027	-1.027	-1.027	-1.027	-1.027	-1.027	-1.027	-1.027	-1.027	-1.027	-1.027	-1.027	-1.027	-1.027	-1.027	-1.027	-1.027	-1.027	-1.027	-1.027	-1.027	-1.027	-1.027	-1.027	-1.027	-1.027	-1.027
TCGA.4Z.AA7N.01	-0.0201	-0.0201	-0.0201	-0.0201	-0.0201	-0.0201	-0.0201	-0.0201	-0.0201	-0.0201	-0.0201	-0.0201	-0.0201	-0.0201	-0.0201	-0.0201	-0.0201	-0.0201	-0.0201	-0.0201	-0.0201	-0.0201	-0.0201	-0.0201	-0.0201	-0.0201	-0.0201	-0.0201	-0.0201	-0.0201	-0.0201	-0.0201	-0.0201	-0.0201	-0.0201	-0.0201	-0.0201	-0.0201	-0.0201	-0.0201	-0.0201	-0.0201	-0.0201	-0.0201	-0.0201	-0.0201	-0.0201	-0.0201	-0.0201
TCGA.4Z.AA7R.01	0.5594	0.5594	0.5594	0.5594	0.5594	0.5594	0.5594	0.5594	0.5594	0.5594	0.5594	0.5594	0.5594	0.5594	0.5594	0.5594	0.5594	0.5594	0.5594	0.5594	0.5594	0.5594	0.5594	0.5594	0.5594	0.5594	0.5594	0.5594	0.5594	0.5594	0.5594	0.5594	0.5594	0.5594	0.5594	0.5594	0.5594	0.5594	0.5594	0.5594	0.5594	0.5594	0.5594	0.5594	0.5594	0.5594	0.5594	0.5594	0.5594
TCGA.4Z.AA7S.01	-0.0103	-0.0103	-0.0103	-0.0103	-0.0103	-0.0103	-0.0103	-0.0103	-0.0103	-0.0103	-0.0103	-0.0103	-0.0103	-0.0103	-0.0103	-0.0103	-0.0103	-0.0103	-0.0103	-0.0103	-0.0103	-0.0103	-0.0103	-0.0103	-0.0103	-0.0103	-0.0103	-0.0103	-0.0103	-0.0103	-0.0103	-0.0103	-0.0103	-0.0103	-0.0103	-0.0103	-0.0103	-0.0103	-0.0103	-0.0103	-0.0103	-0.0103	-0.0103	-0.0103	-0.0103	-0.0103	-0.0103	-0.0103	-0.0103
TCGA.4Z.AA83.01	0.0392	0.0392	0.0392	0.0392	0.0392	0.0392	0.0392	0.0392	0.0392	0.0392	0.0392	0.0392	0.0392	0.0392	0.0392	0.0392	0.0392	0.0392	0.0392	0.0392	0.0392	0.0392	0.0392	0.0392	0.0392	0.0392	0.0392	0.0392	0.0392	0.0392	0.0392	0.0392	0.0392	0.0392	0.0392	0.0392	0.0392	0.0392	0.0392	0.0392	0.0392	0.0392	0.0392	0.0392	0.0392	0.0392	0.0392	0.0392	0.0392
TCGA.4Z.AA87.01	0.1621	0.1621	0.1621	0.1621	0.8633	0.8633	0.8633	0.2111	0.2111	0.2111	0.2111	0.8522	0.8522	0.8522	0.8522	0.8522	0.8522	0.8522	0.8522	0.8522	0.8522	0.8522	0.8522	0.8522	0.8522	0.8522	0.8522	0.8522	0.8522	0.8522	0.8522	0.8522	0.8522	0.8522	0.8522	0.8522	0.8522	0.8522	0.8522	0.8522	0.8522	0.8522	0.8522	0.8522	0.8522	0.8522	0.8522	0.8522	0.8522
TCGA.5N.A9KI.01	0.1266	0.1266	0.1266	0.1266	0.1266	0.1266	0.1266	0.1266	0.1266	0.1266	0.1266	0.1266	0.1266	0.1266	0.1266	0.1266	0.1266	0.1266	0.1266	0.1266	0.1266	0.1266	0.1266	0.1266	0.1266	0.1266	0.1266	0.1266	0.1266	0.1266	0.1266	0.1266	0.1266	0.1266	0.1266	0.1266	0.1266	0.1266	0.1266	0.1266	0.1266	0.1266	0.1266	0.1266	0.1266	0.1266	0.1266	0.1266	0.1266
TCGA.BT.A2LB.01	-0.2519	-0.2519	-0.2519	-0.2519	-0.2519	-0.2519	-0.2519	-0.2519	-0.2519	-0.2519	-0.2519	-0.2519	-0.2519	-0.2519	-0.2519	-0.2519	-0.2519	-0.2519	-0.2519	-0.2519	-0.2519	-0.2519	-0.2519	-0.2519	-0.2519	-0.2519	-0.2519	-0.2519	-0.2519	-0.2519	-0.2519	-0.2519	-0.2519	-0.2519	-0.2519	-0.2519	-0.2519	-0.2519	-0.2519	-0.2519	-0.2519	-0.2519	-0.2519	-0.2519	-0.2519	-0.2519	-0.2519	-0.2519	-0.2519
TCGA.BT.A3PH.01	0.1109	0.1109	0.1109	0.1109	0.1109	0.1109	0.1109	0.1109	0.1109	0.1109	0.1109	0.1109	0.1109	0.1109	0.1109	0.1109	0.1109	0.1109	0.1109	0.1109	0.1109	0.1109	0.1109	0.1109	0.1109	0.1109	0.1109	0.1109	0.1109	0.1109	0.1109	0.1109	0.1109	0.1109	0.1109	0.1109	0.1109	0.1109	0.1109	0.1109	0.1109	0.1109	0.1109	0.1109	0.1109	0.1109	0.1109	0.1109	0.1109
TCGA.CF.A3MI.01	-0.2449	-0.2449	-0.2449	-0.2449	-0.2449	-0.2449	-0.2449	-0.2449	-0.2449	-0.2449	-0.2449	-0.2449	-0.2449	-0.2449	-0.2449	-0.2449	-0.2449	-0.2449	-0.2449	-0.2449	-0.2449	-0.2449	-0.2449	-0.2449	-0.2449	-0.2449	-0.2449	-0.2449	-0.2449	-0.2449	-0.2449	-0.2449	-0.2449	-0.2449	-0.2449	-0.2449	-0.2449	-0.2449	-0.2449	-0.2449	-0.2449	-0.2449	-0.2449	-0.2449	-0.2449	-0.2449	-0.2449	-0.2449	-0.2449
TCGA.CF.A47S.01	-0.0405	-0.0405	-0.0405	-0.0405	-0.0405	-0.0405	-0.0405	-0.0405	-0.0405	-0.0405	-0.0405	-0.0405	-0.0405	-0.0405	-0.0405	-0.0405	-0.0405	-0.0405	-0.0405	-0.0405	-0.0405	-0.0405	-0.0405	-0.0405	-0.0405	-0.0405	-0.0405	-0.0405	-0.0405	-0.0405	-0.0405	-0.0405	-0.0405	-0.0398	-0.0398	-0.0398	-0.0398	-0.0398	-0.0398	-0.0398	-0.0398	-0.0398	-0.0398	-0.0398	-0.0398	-0.0398	-0.0398	-0.0398	-0.0398
TCGA.CF.A47V.01	-0.0343	-0.0343	-0.0343	-0.0343	-0.0343	-0.0343	-0.0343	-0.0343	-0.0343	-0.0343	-0.0343	-0.0343	-0.0343	-0.0343	-0.0343	-0.0343	-0.0343	-0.0343	-0.0343	-0.0343	-0.0343	-0.0343	-0.0343	-0.0343	-0.0343	-0.0343	-0.0343	-0.0343	-0.0343	-0.0343	-0.0343	-0.0343	-0.0343	-0.0343	-0.0343	-0.0343	-0.0343	-0.0343	-0.0343	-0.0343	-0.0343	-0.0343	-0.0343	-0.0343	-0.0343	-0.0343	-0.0343	-0.0343	-0.0343
TCGA.CF.A47W.01	0.0031	0.0031	0.0031	0.0031	0.0031	0.0031	0.0031	0.0031	0.0031	0.0031	0.0031	0.0031	0.0031	0.0031	0.0031	0.0031	0.0031	0.0031	0.0031	0.0031	0.0031	0.0031	0.0031	0.0031	0.0031	0.0031	0.0031	0.0031	0.0031	0.0031	0.0031	0.0031	0.0031	0.0031	0.0031	0.0031	0.0031	0.0031	0.0031	0.0031	0.0031	0.0031	0.0031	0.0031	0.0031	0.0031	0.0031	0.0031	0.0031
TCGA.CF.A47X.01	-0.2302	-0.2302	-0.2302	-0.2302	-0.2302	-0.2302	-0.2302	-0.2302	-0.2302	-0.2302	-0.2302	-0.2302	-0.2302	-0.2302	-0.2302	-0.2302	-0.2302	-0.2302	-0.2302	-0.2302	-0.2302	-0.2302	-0.2302	-0.2302	-0.2302	-0.2302	-0.2302	-0.2302	-0.2302	-0.2302	-0.2302	-0.2302	-0.2302	-0.2302	-0.2302	-0.2302	-0.2302	-0.2302	-0.2302	-0.2302	-0.2302	-0.2302	-0.2302	-0.2302	-0.2302	-0.2302	-0.2302	-0.2302	-0.2302
TCGA.CF.A47Y.01	-0.0005	-0.0005	-0.0005	-0.0005	-0.0005	-0.0005	-0.0005	-0.0005	-0.0005	-0.0005	-0.0005	-0.0005	-0.0005	-0.0005	-0.0005	-0.0005	-0.0005	-0.0005	-0.0005	-0.0005	-0.0005	-0.0005	-0.0005	-0.0005	-0.0005	-0.0005	-0.0005	-0.0005	-0.0005	-0.0005	-0.0005	-0.0005	-0.0005	-0.0005	-0.0005	-0.0005	-0.0005	-0.0005	-0.0005	-0.0005	-0.0005	-0.0005	-0.0005	-0.0005	-0.0005	-0.0005	-0.0005	-0.0005	-0.0005
TCGA.CF.A9FM.01	0.0219	0.0219	0.0219	0.0219	0.0219	0.0219	0.0219	0.0219	0.0219	0.0219	0.0219	0.0219	0.0219	0.0219	0.0219	0.0219	0.0219	0.0219	0.0219	0.0219	0.0219	0.0219	0.0219	0.0219	0.0219	0.0219	0.0219	0.0219	0.0219	0.0219	0.0219	0.0219	0.0219	0.0219	0.0219	0.0219	0.0219	0.0219	0.0219	0.0219	0.0219	0.0219	0.0219	0.0219	0.0219	0.0219	0.0219	0.0219	0.0219
TCGA.CU.A0YO.01	-0.1567	-0.1567	-0.1567	-0.1567	-0.1567	-0.1567	-0.1567	-0.1567	-0.1567	-0.1567	-0.1567	-0.1567	-0.1567	-0.1567	-0.1567	-0.1567	-0.1567	-0.1567	-0.1567	-0.1567	-0.1567	-0.1567	-0.1567	-0.1567	-0.1567	-0.1567	-0.1567	-0.1567	-0.1567	-0.1567	-0.1567	-0.1567	-0.1567	-0.1567	-0.1567	-0.1567	-0.1567	-0.1567	-0.1567	-0.1567	-0.1567	-0.1567	-0.1567	-0.1567	-0.1567	-0.1567	-0.1567	-0.1567	-0.1567
TCGA.CU.A0YR.01	0.1545	0.1545	0.1545	0.1545	0.1545	0.1545	0.1545	0.1545	0.1545	0.1545	0.1545	0.1545	0.1545	0.1545	0.1545	0.1545	0.1545	0.1545	0.1545	0.1545	0.1545	0.1545	0.1545	0.1545	0.1545	0.1545	0.1545	0.1545	0.1545	0.1545	0.1545	0.1545	0.1545	0.1545	0.1545	0.1545	0.1545	0.1545	0.1545	0.1545	0.1545	0.1545	0.1545	0.1545	0.1545	0.1545	0.1545	0.1545	0.1545
TCGA.CU.A3QU.01	0.7184	0.7184	0.7184	0.7184	0.7184	0.7184	0.7184	0.7184	0.7184	0.7184	0.7184	0.7184	0.7184	0.7184	0.7184	0.7184	0.7184	0.7184	0.7184	0.7184	0.7184	0.7184	0.7184	0.7184	0.7184	0.7184	0.7184	0.7184	0.7184	0.7184	0.7184	0.7184	0.7184	0.7184	0.7184	0.7184	0.7184	0.7184	0.7184	0.7184	0.7184	0.7184	0.7184	0.7184	0.7184	0.7184	0.7184	0.7184	0.7184
TCGA.DK.A1A6.01	-0.1158	-0.1158	-0.1158	-0.1158	-0.1158	-0.1158	-0.1158	-0.1158	-0.1158	-0.1158	-0.1158	-0.1158	-0.1158	-0.1158	-0.1158	-0.1158	-0.1158	-0.1158	-0.1158	-0.1158	-0.1158	-0.1158	-0.1158	-0.1158	-0.1158	-0.1158	-0.1158	-0.1158	-0.1158	-0.1158	-0.1158	-0.1158	-0.1158	-0.1158	-0.1158	-0.1158	-0.1158	-0.1158	-0.1158	-0.1158	-0.1158	-0.1158	-0.1158	-0.1158	-0.1158	-0.1158	-0.1158	-0.1158	-0.1158
TCGA.DK.A1A7.01	-0.0656	-0.0656	-0.0656	-0.0656	-0.0656	-0.0656	-0.0656	-0.0656	-0.0656	-0.0656	-0.0656	-0.0656	-0.0656	-0.0656	-0.0656	-0.0656	-0.0656	-0.0656	-0.0656	-0.0656	-0.0656	-0.0656	-0.0656	-0.0656	-0.0656	-0.0656	-0.0656	-0.0656	-0.0656	-0.0656	-0.0656	-0.0656	-0.0656	-0.0656	-0.0656	-0.0656	-0.0656	-0.0656	-0.0656	-0.0656	-0.0656	-0.0656	-0.0656	-0.0656	-0.0656	-0.0656	-0.0656	-0.0656	-0.0656
TCGA.DK.A1AC.01	0.4591	0.4591	0.4591	0.4591	0.4591	0.4591	0.4591	0.4591	0.4591	0.4591	0.4591	0.4591	0.4591	0.4591	0.4591	0.4591	0.4591	0.4591	0.4591	0.4591	0.4591	0.4591	0.4591	0.4591	0.4591	0.4591	0.4591	0.4591	0.4591	0.4591	0.4591	0.4591	0.4591	0.4591	0.4591	0.4591	0.4591	0.4591	0.4591	0.4591	0.4591	0.4591	0.4591	0.4591	0.4591	0.4591	0.4591	0.4591	0.4591
TCGA.DK.A1AD.01	0.2396	0.2396	0.2396	0.2396	0.2396	0.2396	0.2396	0.2396	0.2396	0.2396	0.2396	0.2396	0.2396	0.2396	0.2396	0.2396	0.2396	0.2396	0.2396	0.2396	0.2396	0.2396	0.2396	0.2396	0.2396	0.2396	0.2396	0.2396	0.2396	0.2396	0.2396	0.2396	0.2396	0.2396	0.2396	0.2396	0.2396	0.2396	0.2396	0.2396	0.2396	0.2396	0.2396	0.2396	0.2396	0.2396	0.2396	0.2396	0.2396
TCGA.DK.A3IL.01	-0.0028	-0.0028	-0.0028	-0.0028	-0.0028	-0.0028	-0.0028	-0.0028	-0.0028	-0.0028	-0.0028	-0.0028	-0.0028	-0.0028	-0.0028	-0.0028	-0.0028	-0.0028	-0.0028	-0.0028	-0.0028	-0.0028	-0.0028	-0.0028	-0.0028	-0.0028	-0.0028	-0.0028	-0.0028	-0.0028	-0.0028	-0.0028	-0.0028	-0.0028	-0.0028	-0.0028	-0.0028	-0.0028	-0.0028	-0.0028	-0.0028	-0.0028	-0.0028	-0.0028	-0.0028	-0.0028	-0.0028	-0.0028	-0.0028
TCGA.DK.A3IV.01	0.0692	0.0692	0.0692	0.0692	0.0692	0.0692	0.0692	0.0692	0.0692	0.0692	0.0692	0.0692	0.0692	0.0692	0.0692	0.0692	0.0692	0.0692	0.0692	0.0692	0.0692	0.0692	0.0692	0.0692	0.0692	0.0692	0.0692	0.0692	0.0692	0.0692	0.0692	0.0692	0.0692	0.0692	0.0692	0.0692	0.0692	0.0692	0.0692	0.0692	0.0692	0.0692	0.0692	0.0692	0.0692	0.0692	0.0692	0.0692	0.0692
TCGA.DK.A6AW.01	0.0182	0.0182	0.0182	0.0182	0.0182	0.0182	0.0182	0.0182	0.0182	0.0182	0.0182	0.0182	0.0182	0.0182	0.0182	0.0182	0.0182	0.0182	0.0182	0.0182	0.0182	0.0182	0.0182	0.0182	0.0182	0.0182	0.0182	0.0182	0.0182	0.0182	0.0182	0.0182	0.0182	0.0182	0.0182	0.0182	0.0182	0.0182	0.0182	0.0182	0.0182	0.0182	0.0182	0.0182	0.0182	0.0182	0.0182	0.0182	0.0182
TCGA.DK.A6B0.01	0.0014	0.0014	0.0014	0.0014	0.0014	0.0014	0.0014	0.0014	0.0014	0.0014	0.0014	0.0014	0.0014	0.0014	0.0014	0.0014	0.0014	0.0014	0.0014	0.0014	0.0014	0.0014	0.0014	0.0014	0.0014	0.0014	0.0014	0.0014	0.0014	0.0014	0.0014	0.0014	0.0014	0.0014	0.0014	0.0014	0.0014	0.0014	0.0014	0.0014	0.0014	0.0014	0.0014	0.0014	0.0014	0.0014	0.0014	0.0014	0.0014
TCGA.DK.A6B1.01	-0.0883	-0.0883	-0.0883	-0.0883	-0.0883	-0.0883	-0.0883	-0.0883	-0.0883	-0.0883	-0.0883	-0.0883	-0.0883	-0.0883	-0.0883	-0.0883	-0.0883	-0.0883	-0.0883	-0.0883	-0.0883	-0.0883	-0.0883	-0.0883	-0.0883	-0.0883	-0.0883	-0.0883	-0.0883	-0.0883	-0.0883	-0.0883	-0.0883	-0.0883	-0.0883	-0.0883	-0.0883	-0.0883	-0.0883	-0.0883	-0.0883	-0.0883	-0.0883	-0.0883	-0.0883	-0.0883	-0.0883	-0.0883	-0.0883
TCGA.DK.A6B2.01	-0.2112	-0.2112	-0.2112	-0.2112	-0.2112	-0.2112	-0.2112	-0.2112	-0.2112	-0.2112	-0.2112	-0.2112	-0.2112	-0.2112	-0.2112	-0.2112	-0.2112	-0.2112	-0.2112	-0.2112	-0.2112	-0.2112	-0.2112	-0.2112	-0.2112	-0.2112	-0.2112	-0.2112	-0.2112	-0.2112	-0.2112	-0.2112	-0.2112	-0.2112	-0.2112	-0.2112	-0.2112	-0.2112	-0.2112	-0.2112	-0.2112	-0.2112	-0.2112	-0.2112	-0.2112	-0.2112	-0.2112	-0.2112	-0.2112
TCGA.DK.A6B6.01	0.1305	0.1305	0.1305	0.1305	0.1305	0.1305	0.1305	0.1305	0.1305	0.1305	0.1305	0.1305	0.1305	0.1305	0.1305	0.1305	0.1305	0.1305	0.1305	0.1305	0.1305	0.1305	0.1305	0.1305	0.1305	0.1305	0.1305	0.1305	0.1305	0.1305	0.1305	0.1305	0.1305	0.1305	0.1305	0.1305	0.1305	0.1305	0.1305	0.1305	0.1305	0.1305	0.1305	0.1305	0.1305	0.1305	0.1305	0.1305	0.1305
TCGA.DK.AA6T.01	-0.0289	-0.0289	-0.0289	-0.0289	-0.0289	-0.0289	-0.0289	-0.0289	-0.0289	-0.0289	-0.0289	-0.0289	-0.0289	-0.0289	-0.0289	-0.0289	-0.0289	-0.0289	-0.0289	-0.0289	-0.0289	-0.0289	-0.0289	-0.0289	-0.0289	-0.0289	-0.0289	-0.0289	-0.0289	-0.0289	-0.0289	-0.0289	-0.0289	-0.0289	-0.0289	-0.0289	-0.0289	-0.0289	-0.0289	-0.0289	-0.0289	-0.0289	-0.0289	-0.0289	-0.0289	-0.0289	-0.0289	-0.0289	-0.0289
TCGA.DK.AA6U.01	-0.2712	-0.2712	-0.2712	-0.2712	-0.2712	-0.2712	-0.2712	-0.2712	-0.2712	-0.2712	-0.2712	-0.2712	-0.2712	-0.2712	-0.2712	-0.2712	-0.2712	-0.2712	-0.2712	-0.2712	-0.2712	-0.2712	-0.2712	-0.2712	-0.2712	-0.2712	-0.2712	-0.2712	-0.2712	-0.2712	-0.2712	-0.2712	-0.2712	-0.2712	-0.2712	-0.2712	-0.2712	-0.2712	-0.2712	-0.2712	-0.2712	-0.2712	-0.2712	-0.2712	-0.2712	-0.2712	-0.2712	-0.2712	-0.2712
TCGA.E7.A3Y1.01	-0.0316	-0.0316	-0.0316	-0.0316	-0.0316	-0.0316	-0.0316	-0.0316	-0.0316	-0.0316	-0.0316	-0.0316	-0.0316	-0.0316	-0.0316	-0.0316	-0.0316	-0.0316	-0.0316	-0.0316	-0.0316	-0.0316	-0.0316	-0.0316	-0.0316	-0.0316	-0.0316	-0.0316	-0.0316	-0.0316	-0.0316	-0.0316	-0.0316	-0.0316	-0.0316	-0.0316	-0.0316	-0.0316	-0.0316	-0.0316	-0.0316	-0.0316	-0.0316	-0.0316	-0.0316	-0.0316	-0.0316	-0.0316	-0.0316
TCGA.E7.A4IJ.01	-0.0439	-0.0439	-0.0439	-0.0439	-0.0439	-0.0439	-0.0439	-0.0439	-0.0439	-0.0439	-0.0439	-0.0439	-0.0439	-0.0439	-0.0439	-0.0439	-0.0439	-0.0439	-0.0439	-0.0439	-0.0439	-0.0439	-0.0439	-0.0439	-0.0439	-0.0439	-0.0439	-0.0439	-0.0439	-0.0439	-0.0439	-0.0439	-0.0439	-0.0439	-0.0439	-0.0439	-0.0439	-0.0439	-0.0439	-0.0439	-0.0439	-0.0439	-0.0439	-0.0439	-0.0439	-0.0439	-0.0439	-0.0439	-0.0439
TCGA.E7.A4XJ.01	0.0067	0.0067	0.0067	0.0067	0.0067	0.0067	0.0067	0.0067	0.0067	0.0067	0.0067	0.0067	0.0067	0.0067	0.0067	0.0067	0.0067	0.0067	0.0067	0.0067	0.0067	0.0067	0.0067	0.0067	0.0067	0.0067	0.0067	0.0067	0.0067	0.0067	0.0067	0.0067	0.0067	0.0067	0.0067	0.0067	0.0067	0.0067	0.0067	0.0067	0.0067	0.0067	0.0067	0.0067	0.0067	0.0067	0.0067	0.0067	0.0067
TCGA.E7.A519.01	0.0124	0.0124	0.0124	0.0124	0.0124	0.0124	0.0124	0.0124	0.0124	0.0124	0.0124	0.0124	0.0124	0.0124	0.0124	0.0124	0.0124	0.0124	0.0124	0.0124	0.0124	0.0124	0.0124	0.0124	0.0124	0.0124	0.0124	0.0124	0.0124	0.0124	0.0124	0.0124	0.0124	0.0124	0.0124	0.0124	0.0124	0.0124	0.0124	0.0124	0.0124	0.0124	0.0124	0.0124	0.0124	0.0124	0.0124	0.0124	0.0124
TCGA.E7.A541.01	-0.2895	-0.2895	-0.2895	-0.2895	-0.2895	-0.2895	-0.2895	-0.2895	-0.2895	-0.2895	-0.2895	-0.2895	-0.2895	-0.2895	-0.2895	-0.2895	-0.2895	-0.2895	-0.2895	-0.2895	-0.2895	-0.2895	-0.2895	-0.2895	-0.2895	-0.2895	-0.2895	-0.2895	-0.2895	-0.2895	-0.2895	-0.2895	-0.2895	-0.2895	-0.2895	-0.2895	-0.2895	-0.2895	-0.2895	-0.2895	-0.2895	-0.2895	-0.2895	-0.2895	-0.2895	-0.2895	-0.2895	-0.2895	-0.2895
TCGA.E7.A678.01	0.001	0.001	0.001	0.001	0.001	0.001	0.001	0.001	0.001	0.001	0.001	0.001	0.001	0.001	0.001	0.001	0.001	0.001	0.001	0.001	0.001	0.001	0.001	0.001	0.001	0.001	0.001	0.001	0.001	0.001	0.001	0.001	0.001	0.001	0.001	0.001	0.001	0.001	0.001	0.001	0.001	0.001	0.001	0.001	0.001	0.001	0.001	0.001	0.001
TCGA.E7.A6MD.01	-0.2766	-0.2766	-0.2766	-0.2766	-0.2766	-0.2766	-0.2766	-0.2766	-0.2766	-0.2766	-0.2766	-0.2766	-0.2766	-0.2766	-0.2766	-0.2766	-0.2766	-0.2766	-0.2766	-0.2766	-0.2766	-0.2766	-0.2766	-0.2766	-0.2766	-0.2766	-0.2766	-0.2766	-0.2766	-0.2766	-0.2766	-0.2766	-0.2766	-0.2766	-0.2766	-0.2766	-0.2766	-0.2766	-0.2766	-0.2766	-0.2766	-0.2766	-0.2766	-0.2766	-0.2766	-0.2766	-0.2766	-0.2766	-0.2766
TCGA.E7.A6ME.01	-0.0237	-0.0237	-0.0237	-0.0237	-0.0237	-0.0237	-0.0237	-0.0237	-0.0237	-0.0237	-0.0237	-0.0237	-0.0237	-0.0237	-0.0237	-0.0237	-0.0237	-0.0237	-0.0237	-0.0237	-0.0237	-0.0237	-0.0237	-0.0237	-0.0237	-0.0237	-0.0237	-0.0237	-0.0237	-0.0237	-0.0237	-0.0237	-0.0237	-0.0237	-0.0237	-0.0237	-0.0237	-0.0237	-0.0237	-0.0237	-0.0237	-0.0237	-0.0237	-0.0237	-0.0237	-0.0237	-0.0237	-0.0237	-0.0237
TCGA.E7.A6MF.01	-0.0016	-0.0016	-0.0016	-0.0016	-0.0016	-0.0016	-0.0016	-0.0016	-0.0016	-0.0016	-0.0016	-0.0016	-0.0016	-0.0016	-0.0016	-0.0016	-0.0016	-0.0016	-0.0016	-0.0016	-0.0016	-0.0016	-0.0016	-0.0016	-0.0016	-0.0016	-0.0016	-0.0016	-0.0016	-0.0016	-0.0016	-0.0016	-0.0016	-0.0016	-0.0016	-0.0016	-0.0016	-0.0016	-0.0016	-0.0016	-0.0016	-0.0016	-0.0016	-0.0016	-0.0016	-0.0016	-0.0016	-0.0016	-0.0016
TCGA.FD.A3SJ.01	-0.0571	-0.0571	-0.0571	-0.0571	-0.0571	-0.0571	-0.0571	-0.0571	-0.0571	-0.0571	-0.0571	-0.0571	-0.0571	-0.0571	-0.0571	-0.0571	-0.0571	-0.0571	-0.0571	-0.0571	-0.0571	-0.0571	-0.0571	-0.0571	-0.0571	-0.0571	-0.0571	-0.0571	-0.0571	-0.0571	-0.0571	-0.0571	-0.0571	-0.0571	-0.0571	-0.0571	-0.0571	-0.0571	-0.0571	-0.0571	-0.0571	-0.0571	-0.0571	-0.0571	-0.0571	-0.0571	-0.0571	-0.0571	-0.0571
TCGA.FD.A3SL.01	0.1038	0.1038	0.1038	0.1038	0.1038	0.1038	0.1038	0.1038	0.1038	0.1038	0.1038	0.1038	0.1038	0.1038	0.1038	0.1038	0.1038	0.1038	0.1038	0.1038	0.1038	0.1038	0.1038	0.1038	0.1038	0.1038	0.1038	0.1038	0.1038	0.1038	0.1038	0.1038	0.1038	0.1038	0.1038	0.1038	0.1038	0.1038	0.1038	0.1038	0.1038	0.1038	0.1038	0.1038	0.1038	0.1038	0.1038	0.1038	0.1038
TCGA.FD.A43N.01	-0.1589	-0.1589	-0.1589	-0.1589	-0.1589	-0.1589	-0.1589	-0.1589	-0.1589	-0.1589	-0.1589	-0.1589	-0.1589	-0.1589	-0.1589	-0.1589	-0.1589	-0.1589	-0.1589	-0.1589	-0.1589	-0.1589	-0.1589	-0.1589	-0.1589	-0.1589	-0.1589	-0.1589	-0.1589	-0.1589	-0.1589	-0.1589	-0.1589	-0.1589	-0.1589	-0.1589	-0.1589	-0.1589	-0.1589	-0.1589	-0.1589	-0.1589	-0.1589	-0.1589	-0.1589	-0.1589	-0.1589	-0.1589	-0.1589
TCGA.FD.A43P.01	0.3015	0.3015	0.3015	0.3015	0.3015	0.3015	0.3015	0.3015	0.3015	0.3015	0.3015	0.3015	0.3015	0.3015	0.3015	0.3015	0.3015	0.3015	0.3015	0.3015	0.3015	0.3015	0.3015	0.3015	0.3015	0.3015	0.3015	0.3015	0.3015	0.3015	0.3015	0.3015	0.3015	0.3015	0.3015	0.3015	0.3015	0.3015	0.3015	0.3015	0.3015	0.3015	0.3015	0.3015	0.3015	0.3015	0.3015	0.3015	0.3015
TCGA.FD.A43S.01	-0.0021	-0.0021	-0.0021	-0.0021	-0.0021	-0.0021	-0.0021	-0.0021	-0.0021	-0.0021	-0.0021	-0.0021	-0.0021	-0.0021	-0.0021	-0.0021	-0.0021	-0.0021	-0.0021	-0.0021	-0.0021	-0.0021	-0.0021	-0.0021	-0.0021	-0.0021	-0.0021	-0.0021	-0.0021	-0.0021	-0.0021	-0.0021	-0.0021	-0.0021	-0.0021	-0.0021	-0.0021	-0.0021	-0.0021	-0.0021	-0.0021	-0.0021	-0.0021	-0.0021	-0.0021	-0.0021	-0.0021	-0.0021	-0.0021
TCGA.FD.A6TC.01	-0.0079	-0.0079	-0.0079	-0.0079	-0.0079	-0.0079	-0.0079	-0.0079	-0.0079	-0.0079	-0.0079	-0.0079	-0.0079	-0.0079	-0.0079	-0.0079	-0.0079	-0.0079	-0.0079	-0.0079	-0.0079	-0.0079	-0.0079	-0.0079	-0.0079	-0.0079	-0.0079	-0.0079	-0.0079	-0.0079	-0.0079	-0.0079	-0.0079	-0.0079	-0.0079	-0.0079	-0.0079	-0.0079	-0.0079	-0.0079	-0.0079	-0.0079	-0.0079	-0.0079	-0.0079	-0.0079	-0.0079	-0.0079	-0.0079
TCGA.FD.A6TE.01	-0.0183	-0.0183	-0.0183	-0.0183	-0.0183	-0.0183	-0.0183	-0.0183	-0.0183	-0.0183	-0.0183	-0.0183	-0.0183	-0.0183	-0.0183	-0.0183	-0.0183	-0.0183	-0.0183	-0.0183	-0.0183	-0.0183	-0.0183	-0.0183	-0.0183	-0.0183	-0.0183	-0.0183	-0.0183	-0.0183	-0.0183	-0.0183	-0.0183	-0.0183	-0.0183	-0.0183	-0.0183	-0.0183	-0.0183	-0.0183	-0.0183	-0.0183	-0.0183	-0.0183	-0.0183	-0.0183	-0.0183	-0.0183	-0.0183
TCGA.FD.A6TG.01	-0.2079	-0.2079	-0.2079	-0.2079	-0.2079	-0.2079	-0.2079	-0.2079	-0.2079	-0.2079	-0.2079	-0.2079	-0.2079	-0.2079	-0.2079	-0.2079	-0.2079	-0.2079	-0.2079	-0.2079	-0.2079	-0.2079	-0.2079	-0.2079	-0.2079	-0.2079	-0.2079	-0.2079	-0.2079	-0.2079	-0.2079	-0.2079	-0.2079	-0.2079	-0.2079	-0.2079	-0.2079	-0.2079	-0.2079	-0.2079	-0.2079	-0.2079	-0.2079	-0.2079	-0.2079	-0.2079	-0.2079	-0.2079	-0.2079
TCGA.FD.A6TI.01	-0.103	-0.103	-0.103	-0.103	-0.103	-0.103	-0.103	-0.103	-0.103	-0.103	-0.103	-0.103	-0.103	-0.103	-0.103	-0.103	-0.103	-0.103	-0.103	-0.103	-0.103	-0.103	-0.103	-0.103	-0.103	-0.103	-0.103	-0.103	-0.103	-0.103	-0.103	-0.103	-0.103	-0.103	-0.103	-0.103	-0.103	-0.103	-0.103	-0.103	-0.103	-0.103	-0.103	-0.103	-0.103	-0.103	-0.103	-0.103	-0.103
TCGA.FJ.A3Z9.01	-0.0131	-0.0131	-0.0131	-0.0131	-0.0131	-0.0131	-0.0131	-0.0131	-0.0131	-0.0131	-0.0131	-0.0131	-0.0131	-0.0131	-0.0131	-0.0131	-0.0131	-0.0131	-0.0131	-0.0131	-0.0131	-0.0131	-0.0131	-0.0131	-0.0131	-0.0131	-0.0131	-0.0131	-0.0131	-0.0131	-0.0131	-0.0131	-0.0131	-0.0131	-0.0131	-0.0131	-0.0131	-0.0131	-0.0131	-0.0131	-0.0131	-0.0131	-0.0131	-0.0131	-0.0131	-0.0131	-0.0131	-0.0131	-0.0131
TCGA.FJ.A3ZF.01	0.0431	0.0431	0.0431	0.0431	0.0431	0.0431	0.0431	0.0431	0.0431	0.0431	0.0431	0.0431	0.0431	0.0431	0.0431	0.0431	0.0431	0.0431	0.0431	0.0431	0.0431	0.0431	0.0431	0.0431	0.0431	0.0431	0.0431	0.0431	0.0431	0.0431	0.0431	0.0431	0.0431	0.0431	0.0431	0.0431	0.0431	0.0431	0.0431	0.0431	0.0431	0.0431	0.0431	0.0431	0.0431	0.0431	0.0431	0.0431	0.0431
TCGA.FT.A3EE.01	-0.2508	-0.2508	-0.2508	-0.2508	-0.2508	-0.2508	-0.2508	-0.2508	-0.2508	-0.2508	-0.2508	-0.2508	-0.2508	-0.2508	-0.2508	-0.2508	-0.2508	-0.2508	-0.2508	-0.2508	-0.2508	-0.2508	-0.2508	-0.2508	-0.2508	-0.2508	-0.2508	-0.2508	-0.2508	-0.2508	-0.2508	-0.2508	-0.2508	-0.2508	-0.2508	-0.2508	-0.2508	-0.2508	-0.2508	-0.2508	-0.2508	-0.2508	-0.2508	-0.2508	-0.2508	-0.2508	-0.2508	-0.2508	-0.2508
TCGA.G2.A2EK.01	-0.009	-0.009	-0.009	-0.009	-0.009	-0.009	-0.009	-0.009	-0.009	-0.009	-0.009	-0.009	-0.009	-0.009	-0.009	-0.009	-0.009	-0.009	-0.009	-0.009	-0.009	-0.009	-0.009	-0.009	-0.009	-0.009	-0.009	-0.009	-0.009	-0.009	-0.009	-0.009	-0.009	-0.009	-0.009	-0.009	-0.009	-0.009	-0.009	-0.009	-0.009	-0.009	-0.009	-0.009	-0.009	-0.009	-0.009	-0.009	-0.009
TCGA.G2.A2EO.01	-0.2991	-0.2991	-0.2991	-0.2991	-0.2991	-0.2991	-0.2991	-0.2991	-0.2991	-0.2991	-0.2991	-0.2991	-0.2991	-0.2991	-0.2991	-0.2991	-0.2991	-0.2991	-0.2991	-0.2991	-0.2991	-0.2991	-0.2991	-0.2991	-0.2991	-0.2991	-0.2991	-0.2991	-0.2991	-0.2991	-0.2991	-0.2991	-0.2991	-0.2991	-0.2991	-0.2991	-0.2991	-0.2991	-0.2991	-0.2991	-0.2991	-0.2991	-0.2991	-0.2991	-0.2991	-0.2991	-0.2991	-0.2991	-0.2991
TCGA.G2.AA3B.01	-0.1625	-0.1625	-0.1625	-0.1625	-0.1625	-0.1625	-0.1625	-0.1625	-0.1625	-0.1625	-0.1625	-0.1625	-0.1625	-0.1625	-0.1625	-0.1625	-0.1625	-0.1625	-0.1625	-0.1625	-0.1625	-0.1625	-0.1625	-0.1625	-0.1625	-0.1625	-0.1625	-0.1625	-0.1625	-0.1625	-0.1625	-0.1625	-0.1625	-0.1625	-0.1625	-0.1625	-0.1625	-0.1625	-0.1625	-0.1625	-0.1625	-0.1625	-0.1625	-0.1625	-0.1625	-0.1625	-0.1625	-0.1625	-0.1625
TCGA.G2.AA3F.01	-0.1564	-0.1564	-0.1564	-0.1564	-0.1564	-0.1564	-0.1564	-0.1564	-0.1564	-0.1564	-0.1564	-0.1564	-0.1564	-0.1564	-0.1564	-0.1564	-0.1564	-0.1564	-0.1564	-0.1564	-0.1564	-0.1564	-0.1564	-0.1564	-0.1564	-0.1564	-0.1564	-0.1564	-0.1564	-0.1564	-0.1564	-0.1564	-0.1564	-0.1564	-0.1564	-0.1564	-0.1564	-0.1564	-0.1564	-0.1564	-0.1564	-0.1564	-0.1564	-0.1564	-0.1564	-0.1564	-0.1564	-0.1564	-0.1564
TCGA.GC.A3OO.01	-0.0589	-0.0589	-0.0589	-0.0589	-0.0589	-0.0589	-0.0589	-0.0589	-0.0589	-0.0589	-0.0589	-0.0589	-0.0589	-0.0589	-0.0589	-0.0589	-0.0589	-0.0589	-0.0589	-0.0589	-0.0589	-0.0589	-0.0589	-0.0589	-0.0589	-0.0589	-0.0589	-0.0589	-0.0589	-0.0589	-0.0589	-0.0589	-0.0589	-0.0589	-0.0589	-0.0589	-0.0589	-0.0589	-0.0589	-0.0589	-0.0589	-0.0589	-0.0589	-0.0589	-0.0589	-0.0589	-0.0589	-0.0589	-0.0589
TCGA.GC.A3RB.01	-0.0058	-0.0058	-0.0058	-0.0058	-0.0058	-0.0058	-0.0058	-0.0058	-0.0058	-0.0058	-0.0058	-0.0058	-0.0058	-0.0058	-0.0058	-0.0058	-0.0058	-0.0058	-0.0058	-0.0058	-0.0058	-0.0058	-0.0058	-0.0058	-0.0058	-0.0058	-0.0058	-0.0058	-0.0058	-0.0058	-0.0058	-0.0058	-0.0058	-0.0058	-0.0058	-0.0058	-0.0058	-0.0058	-0.0058	-0.0058	-0.0058	-0.0058	-0.0058	-0.0058	-0.0058	-0.0058	-0.0058	-0.0058	-0.0058
TCGA.GD.A2C5.01	0.3935	0.3935	0.3935	0.3935	0.3935	0.3935	0.3935	0.3935	0.3935	0.3935	0.3935	0.3935	0.3935	0.3935	0.3935	0.3935	0.3935	0.3935	0.3935	0.3935	0.3935	0.3935	0.3935	0.3935	0.3935	0.3935	0.3935	0.3935	0.3935	0.3935	0.3935	0.3935	0.3935	0.3935	0.3935	0.3935	0.3935	0.3935	0.3935	0.3935	0.3935	0.3935	0.3935	0.3935	0.3935	0.3935	0.3935	0.3935	0.3935
TCGA.GD.A3OP.01	0.1399	0.1399	0.1399	0.1399	0.1399	0.1399	0.1399	0.1399	0.1399	0.1399	0.1399	0.1399	0.1399	0.1399	0.1399	0.1399	0.1399	0.1399	0.1399	0.1399	0.1399	0.1399	0.1399	0.1399	0.1399	0.1399	0.1399	0.1399	0.1399	0.1399	0.1399	0.1399	0.1399	0.1399	0.1399	0.1399	0.1399	0.1399	0.1399	0.1399	0.1399	0.1399	0.1399	0.1399	0.1399	0.1399	0.1399	0.1399	0.1399
TCGA.GU.A42P.01	-0.062	-0.062	-0.062	-0.062	-0.062	-0.062	-0.062	-0.062	-0.062	-0.062	-0.062	-0.062	-0.062	-0.062	-0.062	-0.062	-0.062	-0.062	-0.062	-0.062	-0.062	-0.062	-0.062	-0.062	-0.062	-0.062	-0.062	-0.062	-0.062	-0.062	-0.062	-0.062	-0.062	-0.062	-0.062	-0.062	-0.062	-0.062	-0.062	-0.062	-0.062	-0.062	-0.062	-0.062	-0.062	-0.062	-0.062	-0.062	-0.062
TCGA.GU.A767.01	-0.2342	-0.2342	-0.2342	-0.2342	-0.2342	-0.2342	-0.2342	-0.2342	-0.2342	-0.2342	-0.2342	-0.2342	-0.2342	-0.2342	-0.2342	-0.2342	-0.2342	-0.2342	-0.2342	-0.2342	-0.2342	-0.2342	-0.2342	-0.2342	-0.2342	-0.2342	-0.2342	-0.2342	-0.2342	-0.2342	-0.2342	-0.2342	-0.2342	-0.2342	-0.2342	-0.2342	-0.2342	-0.2342	-0.2342	-0.2342	-0.2342	-0.2342	-0.2342	-0.2342	-0.2342	-0.2342	-0.2342	-0.2342	-0.2342
TCGA.GV.A3JV.01	-0.0629	-0.0629	-0.0629	-0.0629	-0.0629	-0.0629	-0.0629	-0.0629	-0.0629	-0.0629	-0.0629	-0.0629	-0.0629	-0.0629	-0.0629	-0.0629	-0.0629	-0.0629	-0.0629	-0.0629	-0.0629	-0.0629	-0.0629	-0.0629	-0.0629	-0.0629	-0.0629	-0.0629	-0.0629	-0.0629	-0.0629	-0.0629	-0.0629	-0.0629	-0.0629	-0.0629	-0.0629	-0.0629	-0.0629	-0.0629	-0.0629	-0.0629	-0.0629	-0.0629	-0.0629	-0.0629	-0.0629	-0.0629	-0.0629
TCGA.GV.A3JX.01	0.1255	0.1255	0.1255	0.1255	0.1255	0.1255	0.1255	0.1255	0.1255	0.1255	0.1255	0.1255	0.1255	0.1255	0.1255	0.1255	0.1255	0.1255	0.1255	0.1255	0.1255	0.1255	0.1255	0.1255	0.1255	0.1255	0.1255	0.1255	0.1255	0.1255	0.1255	0.1255	0.1255	0.1255	0.1255	0.1255	0.1255	0.1255	0.1255	0.1255	0.1255	0.1255	0.1255	0.1255	0.1255	0.1255	0.1255	0.1255	0.1255
TCGA.GV.A3JZ.01	0.5003	0.5003	0.5003	0.5003	0.5003	0.5003	0.5003	0.5003	0.5003	0.5003	0.5003	0.5003	0.5003	0.5003	0.5003	0.5003	0.5003	0.5003	0.5003	0.5003	0.5003	0.5003	0.5003	0.5003	0.5003	0.5003	0.5003	0.5003	0.5003	0.5003	0.5003	0.5003	0.5003	0.5003	0.5003	0.5003	0.5003	0.5003	0.5003	0.5003	0.5003	0.5003	0.5003	0.5003	0.5003	0.5003	0.5003	0.5003	0.5003
TCGA.GV.A3QI.01	0.3082	0.3082	0.3082	0.3082	0.3082	1.0287	0.3011	0.3011	0.3011	0.3011	0.3011	0.3011	0.3011	0.3011	0.3011	0.3011	0.3011	0.3011	0.3011	0.3011	0.3011	0.3011	0.3011	0.3011	0.3011	0.3011	0.3011	0.3011	0.3011	0.3011	0.3011	0.3011	0.3011	0.3011	0.3011	0.3011	0.3011	0.3011	0.3011	0.3011	0.3011	0.3011	0.3011	0.3011	0.3011	0.3011	0.3011	0.3011	0.3011
TCGA.GV.A40G.01	0.3951	0.3951	0.3951	0.3951	0.3951	0.3951	0.3951	0.3951	0.3951	0.3951	0.3951	0.3951	0.3951	0.3951	0.3951	0.3951	0.3951	0.3951	0.3951	0.3951	0.3951	0.3951	0.3951	0.3951	0.3951	0.3951	0.3951	0.3951	0.3951	0.3951	0.3951	0.3951	0.3951	0.3951	0.3951	0.3951	0.3951	0.3951	0.3951	0.3951	0.3951	0.3951	0.3951	0.3951	0.3951	0.3951	0.3951	0.3951	0.3951
TCGA.H4.A2HO.01	-0.0101	-0.0101	-0.0101	-0.0101	-0.0101	-0.0101	-0.0101	-0.0101	-0.0101	-0.0101	-0.0101	-0.0101	-0.0101	-0.0101	-0.0101	-0.0101	-0.0101	-0.0101	-0.0101	-0.0101	-0.0101	-0.0101	-0.0101	-0.0101	-0.0101	-0.0101	-0.0101	-0.0101	-0.0101	-0.0101	-0.0101	-0.0101	-0.0101	-0.0101	-0.0101	-0.0101	-0.0101	-0.0101	-0.0101	-0.0101	-0.0101	-0.0101	-0.0101	-0.0101	-0.0101	-0.0101	-0.0101	-0.0101	-0.0101
TCGA.K4.A3WU.01	-0.1355	-0.1355	-0.1355	-0.1355	-0.1355	-0.1355	-0.1355	-0.1355	-0.1355	-0.1355	-0.1355	-0.1355	-0.1355	-0.1355	-0.1355	-0.1355	-0.1355	-0.1355	-0.1355	-0.1355	-0.1355	-0.1355	-0.1355	-0.1355	-0.1355	-0.1355	-0.1355	-0.1355	-0.1355	-0.1355	-0.1355	-0.1355	-0.1355	-0.1355	-0.1355	-0.1355	-0.1355	-0.1355	-0.1355	-0.1355	-0.1355	-0.1355	-0.1355	-0.1355	-0.1355	-0.1355	-0.1355	-0.1355	-0.1355
TCGA.K4.A54R.01	0.1372	0.1372	0.1372	0.1372	0.1372	0.1372	0.1372	0.1372	0.1372	0.1372	0.1372	0.1372	0.1372	0.1372	0.1372	0.1372	0.1372	0.1372	0.1372	0.1372	0.1372	0.1372	0.1372	0.1372	0.1372	0.1372	0.1372	0.1372	0.1372	0.1372	0.1372	0.1372	0.1372	0.1372	0.1372	0.1372	0.1372	0.1372	0.1372	0.1372	0.1372	0.1372	0.1372	0.1372	0.1372	0.1372	0.1372	0.1372	0.1372
TCGA.K4.A83P.01	-0.0573	-0.0573	-0.0573	-0.0573	-0.0573	-0.0573	-0.0573	-0.0573	-0.0573	-0.0573	-0.0573	-0.0573	-0.0573	-0.0573	-0.0573	-0.0573	-0.0573	-0.0573	-0.0573	-0.0573	-0.0573	-0.0573	-0.0573	-0.0573	-0.0573	-0.0573	-0.0573	-0.0573	-0.0573	-0.0573	-0.0573	-0.0573	-0.0573	-0.0573	-0.0573	-0.0573	-0.0573	-0.0573	-0.0573	-0.0573	-0.0573	-0.0573	-0.0573	-0.0573	-0.0573	-0.0573	-0.0573	-0.0573	-0.0573
TCGA.KQ.A41N.01	0.0442	0.0442	0.0442	0.0442	0.0442	0.0442	0.0442	0.0442	0.0442	0.0442	0.0442	0.0442	0.0442	0.0442	0.0442	0.0442	0.0442	0.0442	0.0442	0.0442	0.0442	0.0442	0.0442	0.0442	0.0442	0.0442	0.0442	0.0442	0.0442	0.0442	0.0442	0.0442	0.0442	0.0442	0.0442	0.0442	0.0442	0.0442	0.0442	0.0442	0.0442	0.0442	0.0442	0.0442	0.0442	0.0442	0.0442	0.0442	0.0442
TCGA.KQ.A41P.01	-0.219	-0.219	-0.219	-0.219	-0.219	-0.219	-0.219	-0.219	-0.219	-0.219	-0.219	-0.219	-0.219	-0.219	-0.219	-0.219	-0.219	-0.219	-0.219	-0.219	-0.219	-0.219	-0.219	-0.219	-0.219	-0.219	-0.219	-0.219	-0.219	-0.219	-0.219	-0.219	-0.219	-0.219	-0.219	-0.219	-0.219	-0.219	-0.219	-0.219	-0.219	-0.219	-0.219	-0.219	-0.219	-0.219	-0.219	-0.219	-0.219
TCGA.KQ.A41Q.01	-0.2302	-0.2302	-0.2302	-0.2302	-0.2302	-0.2302	-0.2302	-0.2302	-0.2302	-0.2302	-0.2302	-0.2302	-0.2302	-0.2302	-0.2302	-0.2302	-0.2302	-0.2302	-0.2302	-0.2302	-0.2302	-0.2302	-0.2302	-0.2302	-0.2302	-0.2302	-0.2302	-0.2302	-0.2302	-0.2302	-0.2302	-0.2302	-0.2302	-0.2302	-0.2302	-0.2302	-0.2302	-0.2302	-0.2302	-0.2302	-0.2302	-0.2302	-0.2302	-0.2302	-0.2302	-0.2302	-0.2302	-0.2302	-0.2302
TCGA.KQ.A41S.01	-0.1569	-0.1569	-0.1569	-0.1569	-0.1569	-0.1569	-0.1569	-0.1569	-0.1569	-0.1569	-0.1569	-0.1569	-0.1569	-0.1569	-0.1569	-0.1569	-0.1569	-0.1569	-0.1569	-0.1569	-0.1569	-0.1569	-0.1569	-0.1569	-0.1569	-0.1569	-0.1569	-0.1569	-0.1569	-0.1569	-0.1569	-0.1569	-0.1569	-0.1569	-0.1569	-0.1569	-0.1569	-0.1569	-0.1569	-0.1569	-0.1569	-0.1569	-0.1569	-0.1569	-0.1569	-0.1569	-0.1569	-0.1569	-0.1569
TCGA.LT.A5Z6.01	0.1462	0.1462	0.1462	0.1462	0.1462	0.1462	0.1462	0.1462	0.1462	0.1462	0.1462	0.1462	0.1462	0.1462	0.1462	0.1462	0.1462	0.1462	0.1462	0.1462	0.1462	0.1462	0.1462	0.1462	0.1462	0.1462	0.1462	0.1462	0.1462	0.1462	0.1462	0.1462	0.1462	0.1462	0.1462	0.1462	0.1462	0.1462	0.1462	0.1462	0.1462	0.1462	0.1462	0.1462	0.1462	0.1462	0.1462	0.1462	0.1462
TCGA.MV.A51V.01	0.0089	0.0089	0.0089	0.0089	0.0089	0.0089	0.0089	0.0089	0.0089	0.0089	0.0089	0.0089	0.0089	0.0089	0.0089	0.0089	0.0089	0.0089	0.0089	0.0089	0.0089	0.0089	0.0089	0.0089	0.0089	0.0089	0.0089	0.0089	0.0089	0.0089	0.0089	0.0089	0.0089	0.0089	0.0089	0.0089	0.0089	0.0089	0.0089	0.0089	0.0089	0.0089	0.0089	0.0089	0.0089	0.0089	0.0089	0.0089	0.0089
TCGA.SY.A9G0.01	0.0955	0.0955	0.0955	0.0955	0.0955	0.0955	0.0955	0.0955	0.0955	0.0955	0.0955	0.0955	0.0955	0.0955	0.0955	0.0955	0.0955	0.0955	0.0955	0.0955	0.0955	0.0955	0.0955	0.0955	0.0955	0.0955	0.0955	0.0955	0.0955	0.0955	0.0955	0.0955	0.0955	0.0955	0.0955	0.0955	0.0955	0.0955	0.0955	0.0955	0.0955	0.0955	0.0955	0.0955	0.0955	0.0955	0.0955	0.0955	0.0955
TCGA.UY.A78K.01	0.0915	0.0915	0.0915	0.0915	0.0915	0.0915	0.0915	0.0915	0.0915	0.0915	0.0915	0.0915	0.0915	0.0915	0.0915	0.0915	0.0915	0.0915	0.0915	0.0915	0.0915	0.0915	0.0915	0.0915	0.0915	0.0915	0.0915	0.0915	0.0915	0.0915	0.0915	0.0915	0.0915	0.0915	0.0915	0.0915	0.0915	0.0915	0.0915	0.0915	0.0915	0.0915	0.0915	0.0915	0.0915	0.0915	0.0915	0.0915	0.0915
TCGA.UY.A78N.01	-0.076	-0.076	-0.076	-0.076	-0.076	-0.076	-0.076	-0.076	-0.076	-0.076	-0.076	-0.076	-0.076	-0.076	-0.076	-0.076	-0.076	-0.076	-0.076	-0.076	-0.076	-0.076	-0.076	-0.076	-0.076	-0.076	-0.076	-0.076	-0.076	-0.076	-0.076	-0.076	-0.076	-0.076	-0.076	-0.076	-0.076	-0.076	-0.076	-0.076	-0.076	-0.076	-0.076	-0.076	-0.076	-0.076	-0.076	-0.076	-0.076
TCGA.UY.A78O.01	0.0877	0.0877	0.0877	0.0877	0.0877	0.0877	0.0877	0.0877	0.0877	0.0877	0.0877	0.0877	0.0877	0.0877	0.0877	0.0877	0.0877	0.0877	0.0877	0.0877	0.0877	0.0877	0.0877	0.0877	0.0877	0.0877	0.0877	0.0877	0.0877	0.0877	0.0877	0.0877	0.0877	0.0877	0.0877	0.0877	0.0877	0.0877	0.0877	0.0877	0.0877	0.0877	0.0877	0.0877	0.0877	0.0877	0.0877	0.0877	0.0877
TCGA.UY.A9PA.01	0.0237	0.0237	0.0237	0.0237	0.0237	0.0237	0.0237	0.0237	0.0237	0.0237	0.0237	0.0237	0.0237	0.0237	0.0237	0.0237	0.0237	0.0237	0.0237	0.0237	0.0237	0.0237	0.0237	0.0237	0.0237	0.0237	0.0237	0.0237	0.0237	0.0237	0.0237	0.0237	0.0237	0.0237	0.0237	0.0237	0.0237	0.0237	0.0237	0.0237	0.0237	0.0237	0.0237	0.0237	0.0237	0.0237	0.0237	0.0237	0.0237
TCGA.UY.A9PD.01	-0.1584	-0.1584	-0.1584	-0.1584	-0.1584	-0.1584	-0.1584	-0.1584	-0.1584	-0.1584	-0.1584	-0.1584	-0.1584	-0.1584	-0.1584	-0.1584	-0.1584	-0.1584	-0.1584	-0.1584	-0.1584	-0.1584	-0.1584	-0.1584	-0.1584	-0.1584	-0.1584	-0.1584	-0.1584	-0.1584	-0.1584	-0.1584	-0.1584	-0.1584	-0.1584	-0.1584	-0.1584	-0.1584	-0.1584	-0.1584	-0.1584	-0.1584	-0.1584	-0.1584	-0.1584	-0.1584	-0.1584	-0.1584	-0.1584
TCGA.UY.A9PF.01	0.0483	0.0483	0.0483	0.0483	0.0483	0.0483	0.0483	0.0483	0.0483	0.0483	0.0483	0.0483	0.0483	0.0483	0.0483	0.0483	0.0483	0.0483	0.0483	0.0483	0.0483	0.0483	0.0483	0.0483	0.0483	0.0483	0.0483	0.0483	0.0483	0.0483	0.0483	0.0483	0.0483	0.0483	0.0483	0.0483	0.0483	0.0483	0.0483	0.0483	0.0483	0.0483	0.0483	0.0483	0.0483	0.0483	0.0483	0.0483	0.0483
TCGA.XF.A8HH.01	-0.0419	-0.0419	-0.0419	-0.0419	-0.0419	-0.0419	-0.0419	-0.0419	-0.0419	-0.0419	-0.0419	-0.0419	-0.0419	-0.0419	-0.0419	-0.0419	-0.0419	-0.0419	-0.0419	-0.0419	-0.0419	-0.0419	-0.0419	-0.0419	-0.0419	-0.0419	-0.0419	-0.0419	-0.0419	-0.0419	-0.0419	-0.0419	-0.0419	-0.0419	-0.0419	-0.0419	-0.0419	-0.0419	-0.0419	-0.0419	-0.0419	-0.0419	-0.0419	-0.0419	-0.0419	-0.0419	-0.0419	-0.0419	-0.0419
TCGA.XF.A9SL.01	-0.0087	-0.0087	-0.0087	-0.0087	-0.0087	-0.0087	-0.0087	-0.0087	-0.0087	-0.0087	-0.0087	-0.0087	-0.0087	-0.0087	-0.0087	-0.0087	-0.0087	-0.0087	-0.0087	-0.0087	-0.0087	-0.0087	-0.0087	-0.0087	-0.0087	-0.0087	-0.0087	-0.0087	-0.0087	-0.0087	-0.0087	-0.0087	-0.0087	-0.0087	-0.0087	-0.0087	-0.0087	-0.0087	-0.0087	-0.0087	-0.0087	-0.0087	-0.0087	-0.0087	-0.0087	-0.0087	-0.0087	-0.0087	-0.0087
TCGA.XF.A9SP.01	0.2992	0.2992	0.2992	0.2992	0.2992	0.2992	0.2992	0.2992	0.2992	0.2992	0.2992	0.2992	0.2992	0.2992	0.2992	0.2992	0.2992	0.2992	0.2992	0.2992	0.2992	0.2992	0.2992	0.2992	0.2992	0.2992	0.2992	0.2992	0.2992	0.2992	0.2992	0.2992	0.2992	0.2992	0.2992	0.2992	0.2992	0.2992	0.2992	0.2992	0.2992	0.2992	0.2992	0.2992	0.2992	0.2992	0.2992	0.2992	0.2992
TCGA.XF.A9SZ.01	0.0292	0.0292	0.0292	0.0292	0.0292	0.0292	0.0292	0.0292	0.0292	0.0292	0.0292	0.0292	0.0292	0.0292	0.0292	0.0292	0.0292	0.0292	0.0292	0.0292	0.0292	0.0292	0.0292	0.0292	0.0292	0.0292	0.0292	0.0292	0.0292	0.0292	0.0292	0.0292	0.0292	0.0292	0.0292	0.0292	0.0292	0.0292	0.0292	0.0292	0.0292	0.0292	0.0292	0.0292	0.0292	0.0292	0.0292	0.0292	0.0292
TCGA.XF.A9T0.01	-0.2095	-0.2095	-0.2095	-0.2095	-0.2095	-0.2095	-0.2095	-0.2095	-0.2095	-0.2095	-0.2095	-0.2095	-0.2095	-0.2095	-0.2095	-0.2095	-0.2095	-0.2095	-0.2095	-0.2095	-0.2095	-0.2095	-0.2095	-0.2095	-0.2095	-0.2095	-0.2095	-0.2095	-0.2095	-0.2095	-0.2095	-0.2095	-0.2095	-0.2095	-0.2095	-0.2095	-0.2095	-0.2095	-0.2095	-0.2095	-0.2095	-0.2095	-0.2095	-0.2095	-0.2095	-0.2095	-0.2095	-0.2095	-0.2095
TCGA.XF.AAMG.01	0.0181	0.0181	0.0181	0.0181	0.0181	0.0181	0.0181	0.0181	0.0181	0.0181	0.0181	0.0181	0.0181	0.0181	0.0181	0.0181	0.0181	0.0181	0.0181	0.0181	0.0181	0.0181	0.0181	0.0181	0.0181	0.0181	0.0181	0.0181	0.0181	0.0181	0.0181	0.0181	0.0181	0.0181	0.0181	0.0181	0.0181	0.0181	0.0181	0.0181	0.0181	0.0181	0.0181	0.0181	0.0181	0.0181	0.0181	0.0181	0.0181
TCGA.XF.AAMJ.01	0.0565	0.0565	0.0565	0.0565	0.0565	0.0565	0.0565	0.0565	0.0565	0.0565	0.0565	0.0565	0.0565	0.0565	0.0565	0.0565	0.0565	0.0565	0.0565	0.0565	0.0565	0.0565	0.0565	0.0565	0.0565	0.0565	0.0565	0.0565	0.0565	0.0565	0.0565	0.0565	0.0565	0.0565	0.0565	0.0565	0.0565	0.0565	0.0565	0.0565	0.0565	0.0565	0.0565	0.0565	0.0565	0.0565	0.0565	0.0565	0.0565
TCGA.XF.AAML.01	0.4522	0.4522	0.4522	0.4522	0.4522	0.4522	0.4522	0.4522	0.4522	0.4522	0.4522	0.4522	0.4522	0.4522	0.4522	0.4522	0.4522	0.4522	0.4522	0.4522	0.4522	0.4522	0.4522	0.4522	0.4522	0.4522	0.4522	0.4522	0.4522	0.4522	0.4522	0.4522	0.4522	0.4522	0.4522	0.4522	0.4522	0.4522	0.4522	0.4522	0.4522	0.4522	0.4522	0.4522	0.4522	0.4522	0.4522	0.4522	0.4522
TCGA.XF.AAMX.01	-0.1607	-0.1607	-0.1607	-0.1607	-0.1607	-0.1607	-0.1607	-0.1607	-0.1607	-0.1607	-0.1607	-0.1607	-0.1607	-0.1607	-0.1607	-0.1607	-0.1607	-0.1607	-0.1607	-0.1607	-0.1607	-0.1607	-0.1607	-0.1607	-0.1607	-0.1607	-0.1607	-0.1607	-0.1607	-0.1607	-0.1607	-0.1607	-0.1607	-0.1607	-0.1607	-0.1607	-0.1607	-0.1607	-0.1607	-0.1607	-0.1607	-0.1607	-0.1607	-0.1607	-0.1607	-0.1607	-0.1607	-0.1607	-0.1607
TCGA.YC.A8S6.01	0.0023	0.0023	0.0023	0.0023	0.0023	0.0023	0.0023	0.0023	0.0023	0.0023	0.0023	0.0023	0.0023	0.0023	0.0023	0.0023	0.0023	0.0023	0.0023	0.0023	0.0023	0.0023	0.0023	0.0023	0.0023	0.0023	0.0023	0.0023	0.0023	0.0023	0.0023	0.0023	0.0023	0.0023	0.0023	0.0023	0.0023	0.0023	0.0023	0.0023	0.0023	0.0023	0.0023	0.0023	0.0023	0.0023	0.0023	0.0023	0.0023
TCGA.YF.AA3L.01	-0.1649	-0.1649	-0.1649	-0.1649	-0.1649	-0.1649	-0.1649	-0.1649	-0.1649	-0.1649	-0.1649	-0.1649	-0.1649	-0.1649	-0.1649	-0.1649	-0.1649	-0.1649	-0.1649	-0.1649	-0.1649	-0.1649	-0.1649	-0.1649	-0.1649	-0.1649	-0.1649	-0.1649	-0.1649	-0.1649	-0.1649	-0.1649	-0.1649	-0.1649	-0.1649	-0.1649	-0.1649	-0.1649	-0.1649	-0.1649	-0.1649	-0.1649	-0.1649	-0.1649	-0.1649	-0.1649	-0.1649	-0.1649	-0.1649
TCGA.ZF.A9R4.01	0.2908	0.2908	0.2908	0.2908	0.2908	0.2908	0.2908	0.2908	0.2908	0.2908	0.2908	0.2908	0.2908	0.2908	0.2908	0.2908	0.2908	0.2908	0.2908	0.2908	0.2908	0.2908	0.2908	0.2908	0.2908	0.2908	0.2908	0.2908	0.2908	0.2908	0.2908	0.2908	0.2908	0.2908	0.2908	0.2908	0.2908	0.2908	0.2908	0.2908	0.2908	0.2908	0.2908	0.2908	0.2908	0.2908	0.2908	0.2908	0.2908
TCGA.ZF.A9R5.01	0.0041	0.0041	0.0041	0.0041	0.0041	0.0041	0.0041	0.0041	0.0041	0.0041	0.0041	0.0041	0.0041	0.0041	0.0041	0.0041	0.0041	0.0041	0.0041	0.0041	0.0041	0.0041	0.0041	0.0041	0.0041	0.0041	0.0041	0.0041	0.0041	0.0041	0.0041	0.0041	0.0041	0.0041	0.0041	0.0041	0.0041	0.0041	0.0041	0.0041	0.0041	0.0041	0.0041	0.0041	0.0041	0.0041	0.0041	0.0041	0.0041
TCGA.ZF.A9R9.01	-0.226	-0.226	-0.226	-0.226	-0.226	-0.226	-0.226	-0.226	-0.226	-0.226	-0.226	-0.226	-0.226	-0.226	-0.226	-0.226	-0.226	-0.226	-0.226	-0.226	-0.226	-0.226	-0.226	-0.226	-0.226	-0.226	-0.226	-0.226	-0.226	-0.226	-0.226	-0.226	-0.226	-0.226	-0.226	-0.226	-0.226	-0.226	-0.226	-0.226	-0.226	-0.226	-0.226	-0.226	-0.226	-0.226	-0.226	-0.226	-0.226
TCGA.ZF.A9RC.01	-0.1374	-0.1374	-0.1374	-0.1374	-0.1374	-0.1374	-0.1374	-0.1374	-0.1374	-0.1374	-0.1374	-0.1374	-0.1374	-0.1374	-0.1374	-0.1374	-0.1374	-0.1374	-0.1374	-0.1374	-0.1374	-0.1374	-0.1374	-0.1374	-0.1374	-0.1374	-0.1374	-0.1374	-0.1374	-0.1374	-0.1374	-0.1374	-0.1374	-0.1374	-0.1374	-0.1374	-0.1374	-0.1374	-0.1374	-0.1374	-0.1374	-0.1374	-0.1374	-0.1374	-0.1374	-0.1374	-0.1374	-0.1374	-0.1374
TCGA.ZF.A9RM.01	0.2109	0.2109	0.2109	0.2109	0.2109	0.2109	0.2109	0.2109	0.2109	0.2109	0.2109	0.2109	0.2109	0.2109	0.2109	0.2109	0.2109	0.2109	0.2109	0.2109	0.2109	0.2109	0.2109	0.2109	0.2109	0.2109	0.2109	0.2109	0.2109	0.2109	0.2109	0.2109	0.2109	0.2109	0.2109	0.2109	0.2109	0.2109	0.2109	0.2109	0.2109	0.2109	0.2109	0.2109	0.2109	0.2109	0.2109	0.2109	0.2109
TCGA.ZF.AA4T.01	0.1108	0.1108	0.1108	0.1108	0.1108	0.1108	0.1108	0.1108	0.1108	0.1108	0.1108	0.1108	0.1108	0.1108	0.1108	0.1108	0.1108	0.1108	0.1108	0.1108	0.1108	0.1108	0.1108	0.1108	0.1108	0.1108	0.1108	0.1108	0.1108	0.1108	0.1108	0.1108	0.1108	0.1108	0.1108	0.1108	0.1108	0.1108	0.1108	0.1108	0.1108	0.1108	0.1108	0.1108	0.1108	0.1108	0.1108	0.1108	0.1108
TCGA.ZF.AA4X.01	0.2847	0.2847	0.2847	0.2847	0.2847	0.2847	0.2847	0.2847	0.2847	0.2847	0.2847	0.2847	0.2847	0.2847	0.2847	0.2847	0.2847	0.2847	0.2847	0.2847	0.2847	0.2847	0.2847	0.2847	0.2847	0.2847	0.2847	0.2847	0.2847	0.2847	0.2847	0.2847	0.2847	0.2847	0.2847	0.2847	0.2847	0.2847	0.2847	0.2847	0.2847	0.2847	0.2847	0.2847	0.2847	0.2847	0.2847	0.2847	0.2847
TCGA.ZF.AA51.01	-0.2419	-0.2419	-0.2419	-0.2419	-0.2419	-0.2419	-0.2419	-0.2419	-0.2419	-0.2419	-0.2419	-0.2419	-0.2419	-0.2419	-0.2419	-0.2419	-0.2419	-0.2419	-0.2419	-0.2419	-0.2419	-0.2419	-0.2419	-0.2419	-0.2419	-0.2419	-0.2419	-0.2419	-0.2419	-0.2419	-0.2419	-0.2419	-0.2419	-0.2419	-0.2419	-0.2419	-0.2419	-0.2419	-0.2419	-0.2419	-0.2419	-0.2419	-0.2419	-0.2419	-0.2419	-0.2419	-0.2419	-0.2419	-0.2419
TCGA.ZF.AA5P.01	0.0057	0.0057	0.0057	0.0057	0.0057	0.0057	0.0057	0.0057	0.0057	0.0057	0.0057	0.0057	0.0057	0.0057	0.0057	0.0057	0.0057	0.0057	0.0057	0.0057	0.0057	0.0057	0.0057	0.0057	0.0057	0.0057	0.0057	0.0057	0.0057	0.0057	0.0057	0.0057	0.0057	0.0057	0.0057	0.0057	0.0057	0.0057	0.0057	0.0057	0.0057	0.0057	0.0057	0.0057	0.0057	0.0057	0.0057	0.0057	0.0057
TCGA.2F.A9KO.01	0.1795	0.1795	0.1795	0.1795	0.1795	0.1795	0.1795	0.1795	0.1795	0.1795	0.1795	0.1795	0.1795	0.1795	0.1795	0.1795	0.1795	0.1795	0.1795	0.1795	0.1795	0.1795	0.1795	0.1795	0.1795	0.1795	0.1795	-0.8377	-0.8377	-0.8377	-0.8377	-0.8377	-0.8377	-0.8377	-0.8377	-0.8377	-0.8377	-0.8377	-0.8377	-0.8377	-0.8377	-0.8377	-0.8377	-0.8377	-0.8377	-0.8377	-0.8377	-0.8377	-0.8377
TCGA.2F.A9KP.01	-0.7212	-0.7212	-0.7212	-0.7212	-0.7212	-0.7212	-0.7212	-0.7212	-0.7212	-0.7212	-0.7212	-0.7212	-0.7212	-0.7212	-0.7212	-0.7212	-0.7212	-0.7212	-0.7212	-0.7212	-0.7212	-0.7212	-0.7212	-0.7212	-0.7212	-0.7212	-0.7212	-0.7212	-0.7212	-0.7212	-0.7212	-0.7212	-0.7212	-0.7212	-0.7212	-0.7212	-0.7212	-0.7212	-0.7212	-0.7212	-0.7212	-0.7212	-0.7212	-0.7212	-0.7212	-0.7212	-0.7212	-0.7212	-0.7212
TCGA.2F.A9KQ.01	-0.769	-0.769	-0.769	-0.769	-0.769	-0.769	-0.769	-0.769	-0.769	-0.769	-0.769	-0.769	-0.769	-0.769	-0.769	-0.769	-0.769	-0.769	-0.769	-0.769	-0.769	-0.769	-0.769	-0.769	-0.769	-0.769	-0.769	-0.769	-1.7863	-1.7863	-1.7863	-1.7863	-1.7863	-1.7863	-1.7863	-1.7863	-1.7863	-1.7863	-1.7863	-1.7863	-1.7863	-1.7863	-1.7863	-1.7863	-1.7863	-1.7863	-1.7863	-1.7863	-1.7863
TCGA.2F.A9KW.01	-0.4799	-0.4799	-0.4799	-0.4799	-0.4799	-0.4799	-0.4799	-0.4799	-0.4799	-0.4799	-0.4799	-0.4799	-0.4799	-0.4799	-0.4799	-0.4799	-0.4799	-0.4799	-0.4799	-0.4799	-0.4799	-0.4799	-0.4799	-0.4799	-0.4799	-0.4799	-0.4799	-0.4799	-0.4799	-0.4799	-0.4799	-0.4799	-0.4799	-0.4799	-0.4799	-0.4799	-0.4799	-0.4799	-0.4799	-0.4799	-0.4799	-0.4799	-0.4799	-0.4799	-0.4799	-0.4799	-0.4799	-0.4799	-0.4799
TCGA.4Z.AA7M.01	-0.3413	-0.3413	-0.3413	-0.3413	-0.3413	-0.3413	-0.3413	-0.3413	-0.3413	-0.3413	-0.3413	-0.3413	-0.3413	-0.3413	-0.3413	-0.3413	-0.3413	-0.3413	-0.3413	-0.3413	-0.3413	-0.3413	-0.3413	-0.3413	-0.3413	-0.3413	-0.3413	-0.3413	-0.3413	-0.3413	-0.3413	-0.3413	-0.3413	-0.3413	-0.3413	-0.3413	-0.3413	-0.3413	-0.3413	-0.3413	-0.3413	-0.3413	-0.3413	-0.3413	-0.3413	-0.3413	-0.3413	-0.3413	-0.3413
TCGA.4Z.AA7O.01	-2.8219	-2.8219	-2.8219	-2.8219	-2.8219	-2.8219	-2.8219	-2.8219	-2.8219	-2.8219	-2.8219	-2.8219	-2.8219	-2.8219	-2.8219	-2.8219	-2.8219	-2.8219	-2.8219	-2.8219	-2.8219	-2.8219	-2.8219	-2.8219	-2.8219	-2.8219	-2.8219	-2.8219	-2.8219	-2.8219	-2.8219	-2.8219	-2.8219	-2.8219	-2.8219	-2.8219	-2.8219	-2.8219	-2.8219	-2.8219	-2.8219	-2.8219	-2.8219	-2.8219	-2.8219	-2.8219	-2.8219	-2.8219	-2.8219
TCGA.4Z.AA7Y.01	-3.8552	-3.8552	-3.8552	-3.8552	-3.8552	-3.8552	-3.8552	-3.8552	-3.8552	-3.8552	-3.8552	-3.8552	-3.8552	-3.8552	-3.8552	-3.8552	-3.8552	-3.8552	-3.8552	-3.8552	-3.8552	-3.8552	-3.8552	-3.8552	-3.8552	-3.8552	-3.8552	-3.8552	-3.8552	-3.8552	-3.8552	-3.8552	-3.8552	-3.8552	-3.8552	-3.8552	-3.8552	-3.8552	-3.8552	-3.8552	-3.8552	-3.8552	-3.8552	-3.8552	-3.8552	-3.8552	-3.8552	-3.8552	-3.8552
TCGA.4Z.AA80.01	-0.38	-0.38	-0.38	-0.38	-0.38	-0.38	-0.38	-0.38	-0.38	-0.38	-0.38	-0.38	-0.38	-0.38	-0.38	-0.38	-0.38	-0.38	-0.38	-0.38	-0.38	-0.38	-0.38	-0.38	-0.38	-0.38	-0.38	-0.38	-0.38	-0.38	-0.38	-0.38	-0.38	-0.38	-0.38	-0.38	-0.38	-0.38	-0.38	-0.38	-0.38	-0.38	-0.38	-0.38	-0.38	-0.38	-0.38	-0.38	-0.38
TCGA.4Z.AA89.01	-0.9542	-0.9542	-0.9542	-0.9542	-0.3823	-0.3823	-0.3823	-0.3823	-0.3823	-0.3823	-0.3823	-0.3823	-1.1995	-1.1995	-1.1995	-1.1995	-1.1995	-1.1995	-1.1995	-1.1995	-1.1995	-1.1995	-1.1995	-1.1995	-1.1995	-1.1995	-3.2175	-3.2175	-3.2175	-3.2175	-3.2175	-3.2175	-3.2175	-3.2175	-3.2175	-3.2175	-3.2175	-3.2175	-3.2175	-3.2175	-3.2175	-3.2175	-3.2175	-3.2175	-3.2175	-3.2175	-3.2175	-3.2175	-3.2175
TCGA.5N.A9KM.01	-0.568	-0.568	-0.568	-0.568	-0.568	-0.568	-0.568	-0.568	-0.568	-0.568	-0.568	-0.568	-0.568	-0.568	-0.568	-0.568	-0.568	-0.568	-0.568	-0.568	-0.568	-0.568	-0.568	-0.568	-0.568	-1.6983	-1.6983	-1.6983	-1.6983	-1.6983	-1.6983	-1.6983	-1.6983	-1.6983	-1.6983	-1.6983	-1.6983	-1.6983	-1.6983	-1.6983	-1.6983	-1.6983	-1.6983	-1.6983	-1.6983	-1.6983	-1.6983	-1.6983	-1.6983
TCGA.BL.A0C8.01	-0.4911	-0.4911	-0.4911	-0.4911	-0.4911	-0.4911	-0.4911	-0.4911	-0.4911	-0.4911	-0.4911	-0.4911	-0.4911	-0.4911	-0.4911	-0.4911	-0.4911	-0.4911	-0.4911	-0.4911	-0.4911	-0.4911	-0.4911	-0.4911	-0.4911	-0.4911	-0.4911	-0.4911	-0.4911	-0.4911	-0.4911	-0.4911	-0.4911	-0.4911	-0.4911	-0.4911	-0.4911	-0.4911	-0.4911	-0.4911	-0.4911	-0.4911	-0.4911	-0.4911	-0.4911	-0.4911	-0.4911	-0.4911	-0.4911
TCGA.BT.A20P.01	-0.989	-0.989	-0.989	-0.989	-0.989	-0.989	-0.989	-0.989	-0.989	-0.989	-0.989	-0.989	-0.989	-0.989	-3.8133	-3.8133	-3.8133	-3.8133	-4.9786	-4.9786	-4.9786	-4.9786	-4.9786	-4.9786	-4.9786	-4.9786	-4.9786	-4.9786	-4.9786	-4.9786	-4.9786	-4.9786	-4.9786	-4.9786	-4.9786	-4.9786	-4.9786	-4.9786	-4.9786	-4.9786	-4.9786	-4.9786	-4.9786	-4.9786	-4.9786	-4.9786	-4.9786	-4.9786	-4.9786
TCGA.BT.A20Q.01	-0.5967	-0.5967	-0.5967	-0.5967	-0.5967	-0.5967	-0.5967	-0.5967	-0.5967	-0.5967	-0.5967	-0.5967	-0.5967	-0.5967	-0.5967	-0.5967	-0.5967	-0.5967	-0.5967	-0.5967	-0.5967	-0.5967	-0.5967	-0.5967	-0.5967	-0.5967	-0.5967	-0.5967	-0.5967	-0.5967	-0.5967	-0.5967	-0.5967	-0.5967	-0.5967	-0.5967	-0.5967	-0.5967	-0.5967	-0.5967	-0.5967	-0.5967	-0.5967	-0.5967	-1.5543	-1.5543	-1.5543	-1.5543	-1.5543
TCGA.BT.A20T.01	-0.5494	-0.5494	-0.5494	-0.5494	-0.5494	-0.5494	-0.5494	-0.5494	-0.5494	-0.5494	-0.5494	-0.5494	-0.5494	-0.5494	-0.5494	-0.5494	-0.5494	-0.5494	-0.5494	-0.5494	-0.5494	-0.5494	-0.5494	-0.5494	-0.5494	-0.5494	-0.5494	-0.5494	-0.5494	-0.5494	-0.5494	-0.5494	-0.5494	-0.5494	-0.5494	-1.885	-1.885	-1.885	-1.885	-1.885	-1.885	-1.885	-1.885	-1.885	-1.885	-1.885	-1.885	-1.885	-1.885
TCGA.BT.A20W.01	-0.5197	-0.5197	-0.5197	-0.5197	-0.5197	-0.5197	-0.5197	-0.5197	-0.5197	-0.5197	-0.5197	-0.5197	-0.5197	-0.5197	-0.5197	-0.5197	-0.5197	-0.5197	-0.5197	-0.5197	-0.5197	-0.5197	-0.5197	-0.5197	-0.5197	-0.5197	-0.5197	-0.5197	-0.5197	-0.5197	-0.5197	-0.5197	-0.5197	-0.5197	-0.5197	-0.5197	-0.5197	-0.5197	-0.5197	-0.5197	-0.5197	-0.5197	-0.5197	-0.5197	-0.5197	-0.5197	-0.5197	-0.5197	-0.5197
TCGA.BT.A42C.01	-0.8647	-0.8647	-0.8647	-0.8647	-0.8647	-0.8647	-0.8647	-0.8647	-0.8647	-0.8647	-0.8647	-0.8647	-0.8647	-0.8647	-0.8647	-0.8647	-0.8647	-0.8647	-0.8647	-0.8647	-0.8647	-0.8647	-0.8647	-0.8647	-0.8647	-0.8647	-0.8647	-0.8647	-0.8647	-0.8647	-0.8647	-0.8647	-0.8647	-0.8647	-0.8647	-0.8647	-0.8647	-0.8647	-0.8647	-0.8647	-0.8647	-0.8647	-0.8647	-0.8647	-0.8647	-0.8647	-0.8647	-0.8647	-0.8647
TCGA.C4.A0F6.01	-0.4194	-0.4194	-0.4194	-0.4194	-0.4194	-0.4194	-0.4194	-0.4194	-0.4194	-0.4194	-0.4194	-0.4194	-0.4194	-0.4194	-0.4194	-0.4194	-0.4194	-0.4194	-0.4194	-0.4194	-0.4194	-0.4194	-0.4194	-0.4194	-0.4194	-0.4194	-0.4194	-0.4194	-0.4194	-0.4194	-0.4194	-0.4194	-0.4194	-0.4194	-0.4194	-0.4194	-0.4194	-0.4194	-0.4194	-0.4194	-0.4194	-0.4194	-0.4194	-0.4194	-0.4194	-1.9307	-1.9307	-1.9307	-1.9307
TCGA.CF.A1HR.01	-0.2563	-0.2563	-0.2563	-0.2563	-0.2563	-0.2563	-0.2563	-0.2563	-0.2563	-0.2563	-0.2563	-0.2563	-0.2563	-0.2563	-0.2563	-0.2563	-0.2563	-0.2563	-0.2563	-0.2563	-0.2563	-0.2563	-0.2563	-0.2563	-0.2563	-0.2563	-0.2563	-0.2563	-0.2563	-0.2563	-0.2563	-0.2563	-0.2563	-0.2563	-0.2563	-0.2563	-0.2563	-0.2563	-0.2563	-0.2563	-0.2563	-0.2563	-0.2563	-0.2563	-0.2563	-0.2563	-0.2563	-0.2563	-0.2563
TCGA.CF.A27C.01	-0.7946	-3.6679	-3.6679	-3.6679	-3.6679	-3.6679	-3.6679	-3.6679	-3.6679	-3.6679	-3.6679	-3.6679	-3.6679	-3.6679	-3.6679	-3.6679	-3.6679	-3.6679	-3.6679	-3.6679	-3.6679	-3.6679	-3.6679	-3.6679	-3.6679	-3.6679	-3.6679	-3.6679	-3.6679	-3.6679	-3.6679	-3.6679	-3.6679	-3.6679	-3.6679	-3.6679	-3.6679	-3.6679	-3.6679	-3.6679	-3.6679	-3.6679	-3.6679	-3.6679	-3.6679	-3.6679	-3.6679	-3.6679	-3.6679
TCGA.CF.A3MF.01	-0.4891	-0.4891	-0.4891	-0.4891	-0.4891	-0.4891	-0.4891	-0.4891	-0.4891	-0.4891	-0.4891	-0.4891	-0.4891	-0.4891	-0.4891	-0.4891	-0.4891	-0.4891	-0.4891	-0.4891	-0.4891	-0.4891	-0.4891	-0.4891	-0.4891	-0.4891	-0.4891	-0.4891	-0.4891	-0.4891	-0.4891	-0.4891	-0.4891	-0.4891	-0.4891	-0.4891	-0.4891	-0.4891	-0.4891	-0.4891	-0.4891	-0.4891	-0.4891	-0.4891	-0.4891	-0.4891	-0.4891	-0.4891	-0.4891
TCGA.CF.A3MG.01	-3.6478	-3.6478	-3.6478	-3.6478	-3.6478	-3.6478	-3.6478	-3.6478	-3.6478	-3.6478	-3.6478	-3.6478	-3.6478	-3.6478	-3.6478	-3.6478	-3.6478	-3.6478	-3.6478	-3.6478	-3.6478	-3.6478	-3.6478	-3.6478	-3.6478	-3.6478	-3.6478	-3.6478	-3.6478	-3.6478	-3.6478	-3.6478	-3.6478	-3.6478	-3.6478	-3.6478	-3.6478	-3.6478	-3.6478	-3.6478	-3.6478	-3.6478	-3.6478	-3.6478	-3.6478	-3.6478	-3.6478	-3.6478	-3.6478
TCGA.CF.A3MH.01	-0.7833	-0.7833	-0.7833	-0.7833	-0.7833	-0.7833	-0.7833	-0.7833	-0.7833	-0.7833	-0.7833	-0.7833	-0.7833	-0.7833	-0.7833	-0.7833	-0.7833	-0.7833	-0.7833	-0.7833	-0.7833	-0.7833	-0.7833	-0.7833	-0.7833	-0.7833	-0.7833	-0.7833	-0.7833	-0.7833	-0.7833	-0.7833	-0.7833	-0.7833	-0.7833	-0.7833	-0.7833	-0.7833	-0.7833	-0.7833	-0.7833	-0.7833	-0.7833	-0.7833	-0.7833	-0.7833	-0.7833	-0.7833	-0.7833
TCGA.CF.A47T.01	-3.9267	-3.9267	-3.9267	-3.9267	-3.9267	-3.9267	-3.9267	-3.9267	-3.9267	-3.9267	-3.9267	-3.9267	-3.9267	-3.9267	-3.9267	-3.9267	-3.9267	-3.9267	-3.9267	-3.9267	-3.9267	-3.9267	-3.9267	-3.9267	-3.9267	-3.9267	-3.9267	-3.9267	-3.9267	-3.9267	-3.9267	-3.9267	-3.9267	-3.9267	-3.9267	-3.9267	-3.9267	-3.9267	-3.9267	-3.9267	-3.9267	-3.9267	-3.9267	-3.9267	-3.9267	-3.9267	-3.9267	-3.9267	-3.9267
TCGA.CF.A5U8.01	-0.8237	-0.8237	-0.8237	-0.8237	-0.8237	-0.8237	-0.8237	-0.8237	-0.8237	-0.8237	-0.8237	-0.8237	-0.8237	-0.8237	-0.8237	-0.8237	-0.8237	-0.8237	-0.8237	-0.8237	-0.8237	-0.8237	-0.8237	-0.8237	-0.8237	-0.8237	-0.8237	-0.8237	-0.8237	-0.8237	-0.8237	-0.8237	-0.8237	-0.8237	-0.8237	-0.8237	-0.8237	-0.8237	-0.8237	-0.8237	-0.8237	-0.8237	-0.8237	-0.8237	-0.8237	-0.8237	-0.8237	-0.8237	-0.8237
TCGA.CF.A5UA.01	-3.5832	-3.5832	-3.5832	-3.5832	-3.5832	-3.5832	-3.5832	-3.5832	-3.5832	-3.5832	-3.5832	-3.5832	-3.5832	-3.5832	-3.5832	-3.5832	-3.5832	-3.5832	-3.5832	-3.5832	-3.5832	-3.5832	-3.5832	-3.5832	-3.5832	-3.5832	-3.5832	-3.5832	-3.5832	-3.5832	-3.5832	-3.5832	-3.5832	-3.5832	-3.5832	-3.5832	-3.5832	-3.5832	-3.5832	-3.5832	-3.5832	-3.5832	-3.5832	-3.5832	-3.5832	-3.5832	-3.5832	-3.5832	-3.5832
TCGA.CF.A7I0.01	-0.5019	-0.5019	-0.5019	-0.5019	-0.5019	-0.5019	-0.5019	-0.5019	-0.5019	-0.5019	-0.5019	-0.5019	-0.5019	-0.5019	-0.5019	-0.5019	-0.5019	-0.5019	-0.5019	-0.5019	-0.5019	-0.5019	-0.5019	-0.5019	-0.5019	-0.5019	-0.5019	-0.5019	-0.5019	-0.5019	-0.5019	-0.5019	-0.5019	-0.5019	-0.5019	-0.5019	-0.5019	-0.5019	-0.5019	-0.5019	-0.5019	-0.5019	-0.5019	-0.5019	-0.5019	-0.5019	-0.5019	-0.5019	-0.5019
TCGA.CF.A9FF.01	-0.5189	-0.5189	-0.5189	-0.5189	-0.5189	-0.5189	-0.5189	-0.5189	-0.5189	-0.5189	-0.5189	-0.5189	-0.5189	-0.5189	-0.5189	-0.5189	-0.5189	-0.5189	-0.5189	-0.5189	-0.5189	-0.5189	-0.5189	-0.5189	-0.5189	-0.5189	-0.5189	-0.5189	-0.5189	-0.5189	-0.5189	-0.5189	-0.5189	-0.5189	-0.5189	-0.5189	-0.5189	-0.5189	-0.5189	-0.5189	-0.5189	-0.5189	-0.5189	-0.5189	-0.5189	-0.5189	-0.5189	-0.5189	-0.5189
TCGA.CF.A9FH.01	3.0301	3.0301	3.0301	3.0301	3.0301	3.0301	3.0301	3.0301	-4.4571	-4.4571	-4.4571	-4.4571	-4.4571	-4.4571	-4.4571	-4.4571	-4.4571	-4.4571	-4.4571	-4.4571	-4.4571	-4.4571	-4.4571	-4.4571	-4.4571	-4.4571	-4.4571	-4.4571	-4.4571	-4.4571	-4.4571	-4.4571	-4.4571	-4.4571	-4.4571	-4.4571	-4.4571	-4.4571	-4.4571	-4.4571	-4.4571	-4.4571	-4.4571	-4.4571	-4.4571	-4.4571	-4.4571	-4.4571	-4.4571
TCGA.CF.A9FL.01	-3.2584	-3.2584	-3.2584	-3.2584	-3.2584	-3.2584	-3.2584	-3.2584	-3.2584	-3.2584	-3.2584	-3.2584	-3.2584	-3.2584	-3.2584	-3.2584	-3.2584	-3.2584	-3.2584	-3.2584	-3.2584	-3.2584	-3.2584	-3.2584	-3.2584	-3.2584	-3.2584	-3.2584	-3.2584	-3.2584	-3.2584	-3.2584	-3.2584	-3.2584	-3.2584	-3.2584	-3.2584	-3.2584	-3.2584	-3.2584	-3.2584	-3.2584	-3.2584	-3.2584	-3.2584	-3.2584	-3.2584	-3.2584	-3.2584
TCGA.CU.A3YL.01	-0.5973	-0.5973	-0.5973	-0.5973	-0.5973	-0.5973	-0.5973	-0.5973	-0.5973	-0.5973	-0.5973	-0.5973	-0.5973	-0.5973	-0.5973	-0.5973	-0.5973	-0.5973	-0.5973	-0.5973	-0.5973	-0.5973	-0.5973	-0.5973	-0.5973	-0.5973	-0.5973	-0.5973	-0.5973	-0.5973	-0.5973	-0.5973	-0.5973	-0.5973	-0.5973	-0.5973	-0.5973	-0.5973	-0.5973	-0.5973	-0.5973	-0.5973	-0.5973	-0.5973	-0.5973	-0.5973	-0.5973	-0.5973	-0.5973
TCGA.CU.A5W6.01	-0.1523	-0.1523	-0.1523	-0.1523	-0.1523	-0.1523	-0.1523	-0.1523	-0.1523	-0.1523	-0.1523	-0.1523	-0.1523	-0.1523	-0.1523	-0.1523	-0.1523	-0.1523	-0.1523	-0.1523	-0.1523	-0.1523	-0.1523	-0.1523	-0.1523	-0.1523	-0.1523	-0.1523	-0.1523	-0.1523	-0.1523	-0.1523	-0.1523	-0.1523	-0.1523	-0.1523	-0.1523	-0.1523	-0.1523	-0.1523	-0.1523	-0.1523	-0.1523	-0.1523	-0.1523	-1.1119	-1.1119	-1.1119	-1.1119
TCGA.DK.A1A3.01	-0.6495	-0.6495	-0.6495	-0.6495	-0.6495	-0.6495	-0.6495	-0.6495	-0.6495	-0.6495	-0.6495	-0.6495	-0.6495	-0.6495	-0.6495	-0.6495	-0.6495	-0.6495	-0.6495	-0.6495	-0.6495	-0.6495	-0.6495	-0.6495	-0.6495	-0.6495	-0.6495	-0.6495	-0.6495	-0.6495	-0.6495	-0.6495	-0.6495	-0.6495	-0.6495	-0.6495	-0.6495	-0.6495	-0.6495	-0.6495	-0.6495	-0.6495	-0.6495	-0.6495	-0.6495	-0.6495	-0.6495	-0.6495	-0.6495
TCGA.DK.A1AA.01	-3.3632	-3.3632	-3.3632	-3.3632	-3.3632	-3.3632	-3.3632	-3.3632	-3.3632	-3.3632	-3.3632	-3.3632	-3.3632	-3.3632	-3.3632	-3.3632	-3.3632	-3.3632	-3.3632	-3.3632	-3.3632	-3.3632	-3.3632	-3.3632	-3.3632	-3.3632	-3.3632	-3.3632	-3.3632	-3.3632	-3.3632	-3.3632	-3.3632	-3.3632	-3.3632	-3.3632	-3.3632	-3.3632	-3.3632	-3.3632	-3.3632	-3.3632	-3.3632	-3.3632	-3.3632	-3.3632	-3.3632	-3.3632	-3.3632
TCGA.DK.A1AG.01	-1.2256	-1.2256	-1.2256	-1.2256	-1.2256	-1.2256	-1.2256	-1.2256	-1.2256	-1.2256	-1.2256	-1.2256	-1.2256	-1.2256	-1.2256	-1.2256	-1.2256	-1.2256	-1.2256	-1.2256	-1.2256	-1.2256	-1.2256	-1.2256	-1.2256	-1.2256	-1.2256	-1.2256	-1.2256	-1.2256	-1.2256	-1.2256	-1.2256	-1.2256	-1.2256	-1.2256	-1.2256	-1.2256	-1.2256	-1.2256	-1.2256	-1.2256	-1.2256	-1.2256	-1.2256	-1.2256	-1.2256	-1.2256	-1.2256
TCGA.DK.A2I1.01	-0.3673	-0.3673	-0.3673	-0.3673	-0.3673	-0.3673	-0.3673	-0.3673	-0.3673	-0.3673	-0.3673	-0.3673	-0.3673	-0.3673	-0.3673	-0.3673	-0.3673	-0.3673	-0.3673	-0.3673	-0.3673	-0.3673	-0.3673	-0.3673	-0.3673	-0.3673	-0.3673	-1.5525	-1.5525	-1.5525	-1.5525	-1.5525	-1.5525	-1.5525	-1.5525	-1.5525	-1.5525	-1.5525	-1.5525	-1.5525	-1.5525	-1.5525	-1.5525	-1.5525	-1.5525	-1.5525	-1.5525	-1.5525	-1.5525
TCGA.DK.A3IK.01	-0.5745	-0.5745	-0.5745	-0.5745	-0.5745	-0.5745	-0.5745	-0.5745	-0.5745	-0.5745	-0.5745	-0.5745	-0.5745	-0.5745	-0.5745	-0.5745	-0.5745	-0.5745	-0.5745	-0.5745	-0.5745	-0.5745	-0.5745	-0.5745	-0.5745	-0.5745	-0.5745	-0.5745	-0.5745	-0.5745	-0.5745	-0.5745	-0.5745	-0.5745	-0.5745	-0.5745	-0.5745	-0.5745	-0.5745	-0.5745	-0.5745	-0.5745	-0.5745	-0.5745	-0.5745	-0.5745	-0.5745	-0.5745	-0.5745
TCGA.DK.A3IS.01	-4.1349	-4.1349	-4.1349	-4.1349	-4.1349	-4.1349	-4.1349	-4.1349	-4.1349	-4.1349	-4.1349	-4.1349	-4.1349	-4.1349	-4.1349	-4.1349	-4.1349	-4.1349	-4.1349	-4.1349	-4.1349	-4.1349	-4.1349	-4.1349	-4.1349	-4.1349	-4.1349	-4.1349	-4.1349	-4.1349	-4.1349	-4.1349	-4.1349	-4.1349	-4.1349	-4.1349	-4.1349	-4.1349	-4.1349	-4.1349	-4.1349	-4.1349	-4.1349	-4.1349	-4.1349	-4.1349	-4.1349	-4.1349	-4.1349
TCGA.DK.A3IT.01	-0.3775	-0.3775	-0.3775	-0.3775	-0.3775	-0.3775	-0.3775	-0.3775	-0.3775	-0.3775	-0.3775	-0.3775	-0.3775	-0.3775	-0.3775	-0.3775	-0.3775	-0.3775	-0.3775	-0.3775	-0.3775	-0.3775	-0.3775	-0.3775	-0.3775	-0.3775	-0.3775	-0.3775	-0.3775	-0.3775	-0.3775	-0.3775	-0.3775	-0.3775	-0.3775	-0.3775	-0.3775	-0.3775	-0.3775	-0.3775	-0.3775	-0.3775	-0.3775	-0.3775	-0.3775	-0.3775	-0.3775	-0.3775	-0.3775
TCGA.DK.A3X1.01	-0.3515	-0.3515	-0.3515	-0.3515	-0.3515	-0.3515	-0.3515	-0.3515	-0.3515	-0.3515	-0.3515	-0.3515	-0.3515	-0.3515	-0.3515	-0.3515	-0.3515	-0.3515	-0.3515	-0.3515	-0.3515	-0.3515	-0.3515	-0.3515	-0.3515	-0.3515	-0.3515	-0.3515	-0.3515	-0.3515	-0.3515	-0.3515	-0.3515	-0.3515	-0.3515	-0.3515	-0.3515	-0.3515	-0.3515	-0.3515	-0.3515	-0.3515	-0.3515	-0.3515	-0.3515	-0.3515	-0.3515	-0.3515	-0.3515
TCGA.DK.A6AV.01	-0.379	-0.379	-0.379	-0.379	-0.379	-0.379	-0.379	-0.379	-0.379	-0.379	-0.379	-0.379	-0.379	-0.379	-0.379	-0.379	-0.379	-0.379	-0.379	-0.379	-0.379	-0.379	-0.379	-0.379	-0.379	-0.379	-0.379	-0.379	-0.379	-0.379	-0.379	-0.379	-0.379	-0.379	-0.379	-0.379	-0.379	-0.379	-0.379	-0.379	-0.379	-0.379	-0.379	-0.379	-0.379	-0.379	-0.379	-0.379	-0.379
TCGA.DK.AA6P.01	-0.723	-0.723	-0.723	-0.723	-0.723	-0.723	-0.723	-0.723	-0.723	-0.723	-0.723	-0.723	-0.723	-0.723	-0.723	-0.723	-0.723	-0.723	-0.723	-0.723	-0.723	-0.723	-0.723	-0.723	-0.723	-0.723	-0.723	-0.723	-0.723	-0.723	-0.723	-0.723	-0.723	-0.723	-0.723	-0.723	-0.723	-0.723	-0.723	-0.723	-0.723	-0.723	-0.723	-0.723	-0.723	-0.723	-0.723	-0.723	-0.723
TCGA.DK.AA6X.01	-0.3161	-0.3161	-0.3161	-0.844	-0.844	-0.844	-0.844	-0.844	-0.844	-0.844	-0.844	-0.844	-0.844	-0.844	-0.844	-0.844	-0.844	-0.844	-0.844	-0.844	-0.844	-0.844	-0.844	-0.844	-0.844	-0.844	-0.844	-0.844	-0.844	-0.844	-0.844	-0.844	-0.8314	-0.8314	-0.8314	-0.8314	-0.8314	-0.8314	-0.8314	-0.8314	-0.8314	-0.8314	-0.8314	-0.8314	-0.8314	-0.8314	-0.8314	-0.8314	-0.8314
TCGA.DK.AA71.01	-0.5521	-0.5521	-0.5521	-0.5521	-0.5521	-0.5521	-0.5521	-0.5521	-0.5521	-0.5521	-0.5521	-0.5521	-0.5521	-0.5521	-0.5521	-0.5521	-0.5521	-0.5521	-0.5521	-0.5521	-0.5521	-0.5521	-0.5521	-0.5521	-0.5521	-0.5521	-0.5521	-0.5521	-0.5521	-0.5521	-0.5521	-0.5521	-0.5521	-0.5521	-0.5521	-0.5521	-0.5521	-0.5521	-0.5521	-0.5521	-0.5521	-0.5521	-0.5521	-0.5521	-0.5521	-0.5521	-0.5521	-0.5521	-0.5521
TCGA.DK.AA75.01	-0.5168	-0.5168	-0.5168	-0.5168	-0.5168	-0.5168	-0.5168	-0.5168	-0.5168	-0.5168	-0.5168	-0.5168	-0.5168	-0.5168	-0.5168	-0.5168	-0.5168	-0.5168	-0.5168	-0.5168	-0.5168	-0.5168	-0.5168	-0.5168	-0.5168	-0.5168	-0.5168	-0.5168	-0.5168	-0.5168	-0.5168	-0.5168	-0.5168	-0.5168	-0.5168	-0.5168	-0.5168	-0.5168	-0.5168	-0.5168	-0.5168	-0.5168	-0.5168	-0.5168	-0.5168	-0.5168	-0.5168	-0.5168	-0.5168
TCGA.DK.AA76.01	-0.5376	-0.5376	-0.5376	-0.5376	-0.5376	-0.5376	-0.5376	-0.5376	-0.5376	-0.5376	-0.5376	-0.5376	-0.5376	-0.5376	-0.5376	-0.5376	-0.5376	-0.5376	-0.5376	-0.5376	-0.5376	-0.5376	-0.5376	-0.5376	-0.5376	-0.5376	-0.5376	-0.5376	-0.5376	-0.5376	-0.5376	-0.5376	-0.5376	-0.5376	-0.5376	-0.5376	-3.3905	-3.3905	-3.3905	-3.3905	-3.3905	-3.3905	-3.3905	-3.3905	-3.3905	-3.3905	-3.3905	-3.3905	-3.3905
TCGA.DK.AA77.01	-0.6572	-0.6572	-0.6572	-0.6572	-0.6572	-0.6572	-0.6572	-0.6572	-0.6572	-0.6572	-0.6572	-0.6572	-0.6572	-0.6572	-0.6572	-0.6572	-0.6572	-0.6572	-0.6572	-0.6572	-3.1253	-3.1253	-3.1253	-3.1253	-3.1253	-3.1253	-3.1253	-3.1253	-3.1253	-3.1253	-3.1253	-3.1253	-3.1253	-3.1253	-3.1253	-3.1253	-3.1253	-3.1253	-3.1253	-3.1253	-3.1253	-3.1253	-3.1253	-3.1253	-3.1253	-3.1253	-3.1253	-3.1253	-3.1253
TCGA.E5.A4U1.01	-0.6497	-0.6497	-0.6497	-0.6497	-0.6497	-0.6497	-0.6497	-0.6497	-0.6497	-0.6497	-0.6497	-0.6497	-0.6497	-0.6497	-0.6497	-0.6497	-0.6497	-0.6497	-0.6497	-0.6497	-0.6497	-0.6497	-0.6497	-0.6497	-0.6497	-0.6497	-0.6497	-0.6497	-0.6497	-0.6497	-0.6497	-0.6497	-0.6497	-0.6497	-0.6497	-0.6497	-0.6497	-0.6497	-0.6497	-0.6497	-0.6497	-0.6497	-0.6497	-0.6497	-0.6497	-0.6497	-0.6497	-0.6497	-0.6497
TCGA.E7.A5KE.01	-0.4773	-0.4773	-0.4773	-0.4773	-0.4773	-0.4773	-0.4773	-0.4773	-0.4773	-0.4773	-0.4773	-0.4773	-0.4773	-0.4773	-0.4773	-0.4773	-0.4773	-0.4773	-0.4773	-0.4773	-0.4773	-0.4773	-0.4773	-0.4773	-0.4773	-0.4773	-0.4773	-0.4773	-0.4773	-0.4773	-0.4773	-0.4773	-0.4773	-0.4773	-0.4773	-0.4773	-0.4773	-0.4773	-0.4773	-0.4773	-0.4773	-0.4773	-0.4773	-0.4773	-0.4773	-0.4773	-0.4773	-0.4773	-0.4773
TCGA.E7.A5KF.01	-0.8708	-0.8708	-0.8708	-0.8708	-0.8708	-0.8708	-0.8708	-0.8708	-0.8708	-0.8708	-0.8708	-0.8708	-0.8708	-0.8708	-0.8708	-0.8708	-0.8708	-0.8708	-0.8708	-0.8708	-0.8708	-0.8708	-0.8708	-0.8708	-0.8708	-0.8708	-0.8708	-0.8708	-0.8708	-0.8708	-0.8708	-0.8708	-0.8708	-0.8708	-0.8708	-0.8708	-0.8708	-0.8708	-0.8708	-0.8708	-0.8708	-0.8708	-0.8708	-0.8708	-0.8708	-0.8708	-0.8708	-0.8708	-0.8708
TCGA.E7.A677.01	-0.8469	-0.8469	-0.8469	-0.8469	-0.8469	-0.8469	-0.8469	-0.8469	-0.8469	-0.8469	-0.8469	-0.8469	-0.8469	-0.8469	-0.8469	-0.8469	-0.8469	-0.8469	-0.8469	-0.8469	-0.8469	-0.8469	-0.8469	-0.8469	-0.8469	-0.8469	-0.8469	-0.8469	-0.8469	-0.8469	-0.8469	-0.8469	-0.8469	-0.8469	-0.8469	-0.8469	-0.8469	-0.8469	-0.8469	-0.8469	-0.8469	-0.8469	-0.8469	-0.8469	-0.8469	-0.8469	-0.8469	-0.8469	-0.8469
TCGA.E7.A7DU.01	-2.7137	-2.7137	-2.7137	-2.7137	-2.7137	-2.7137	-2.7137	-2.7137	-2.7137	-2.7137	-2.7137	-2.7137	-2.7137	-2.7137	-2.7137	-2.7137	-2.7137	-2.7137	-2.7137	-2.7137	-2.7137	-2.7137	-2.7137	-2.7137	-2.7137	-2.7137	-2.7137	-2.7137	-2.7137	-2.7137	-2.7137	-2.7137	-2.7137	-2.7137	-2.7137	-2.7137	-2.7137	-2.7137	-2.7137	-2.7137	-2.7137	-2.7137	-2.7137	-2.7137	-2.7137	-2.7137	-2.7137	-2.7137	-2.7137
TCGA.E7.A7PW.01	-0.3579	-0.3579	-0.3579	-0.3579	-0.3579	-0.3579	-0.3579	-0.3579	-0.3579	-0.3579	-0.3579	-0.3579	-0.3579	-0.3579	-0.3579	-0.3579	-0.3579	-0.3579	-0.3579	-0.3579	-0.3579	-0.3579	-0.3579	-0.3579	-0.3579	-0.3579	-0.3579	-0.3579	-0.3579	-0.3579	-0.3579	-0.3579	-0.3579	-0.3579	-0.3579	-0.3579	-0.3579	-0.3579	-0.3579	-0.3579	-0.3579	-0.3579	-0.3579	-0.3579	-0.3579	-0.3579	-0.3579	-0.3579	-0.3579
TCGA.E7.A85H.01	-0.3755	-0.3755	-0.3755	-0.3755	-0.3755	-0.3755	-0.3755	-0.3755	-0.3755	-0.3755	-0.3755	-0.3755	-0.3755	-0.3755	-0.3755	-0.3755	-0.3755	-0.3755	-0.3755	-0.3755	-0.3755	-0.3755	-0.3755	-0.3755	-0.3755	-0.3755	-0.3755	-0.3755	-0.3755	-0.3755	-0.3755	-0.3755	-0.3755	-0.3755	-0.3755	-0.3755	-0.3755	-0.3755	-0.3755	-0.3755	-0.3755	-0.3755	-0.3755	-0.3755	-0.3755	-0.3755	-0.3755	-0.3755	-0.3755
TCGA.E7.A97Q.01	-0.5452	-0.5452	-0.5452	-0.5452	-0.5452	-0.5452	-0.5452	-0.5452	-0.5452	-0.5452	-0.5452	-0.5452	-0.5452	-0.5452	-0.5452	-0.5452	-0.5452	-0.5452	-0.5452	-0.5452	-0.5452	-0.5452	-0.5452	-0.5452	-0.5452	-0.5452	-0.5452	-0.5452	-0.5452	-0.5452	-0.5452	-0.5452	-0.5452	-0.5452	-0.5452	-0.5452	-0.5452	-0.5452	-0.5452	-0.5452	-0.5452	-0.5452	-0.5452	-0.5452	-0.5452	-0.5452	-0.5452	-0.5452	-0.5452
TCGA.FD.A3NA.01	-0.0698	-0.0698	-0.0698	-0.0698	-0.0698	-0.0698	-0.0698	-0.0698	-0.0698	-0.0698	-0.0698	-0.0698	-0.0698	-0.0698	-0.0698	-0.0698	-0.0698	-0.0698	-0.0698	-0.0698	-0.0698	-0.0698	-0.0698	-0.0698	-0.0698	-0.0698	-0.0698	-0.0698	-0.0698	-0.0698	-0.0698	-0.0698	-0.0698	-0.0698	-0.0698	-0.0698	-0.0698	-0.0698	-0.0698	-0.0698	-0.0698	-0.0698	-0.0698	-0.0698	-0.0698	-0.0698	-0.0698	-0.0698	-0.0698
TCGA.FD.A3SQ.01	-0.2972	-0.2972	-0.2972	-0.2972	-0.2972	-0.2972	-0.2972	-0.2972	-0.2972	-0.2972	-0.2972	-0.2972	-0.2972	-0.2972	-0.2972	-0.2972	-0.2972	-0.2972	-0.2972	-0.2972	-0.2972	-0.2972	-0.2972	-0.2972	-0.2972	-0.2972	-0.2972	-0.2972	-0.2972	-0.2972	-0.2972	-0.2972	-0.2972	-0.2972	-0.2972	-0.2972	-0.2972	-0.2972	-0.2972	-0.2972	-0.2972	-0.2972	-0.2972	-0.2972	-0.2972	-0.2972	-0.2972	-0.2972	-0.2972
TCGA.FD.A43U.01	-0.4728	-0.4728	-0.4728	-0.4728	-0.4728	-0.4728	-0.4728	-0.4728	-0.4728	-0.4728	-0.4728	-0.4728	-0.4728	-0.4728	-0.4728	-0.4728	-0.4728	-0.4728	-0.4728	-0.4728	-0.4728	-0.4728	-0.4728	-0.4728	-0.4728	-0.4728	-0.4728	-0.4728	-0.4728	-0.4728	-0.4728	-0.4728	-0.4728	-0.4728	-0.4728	-0.4728	-0.4728	-0.4728	-0.4728	-0.4728	-0.4728	-0.4728	-0.4728	-0.4728	-0.4728	-0.4728	-0.4728	-0.4728	-0.4728
TCGA.FD.A43X.01	-0.971	-0.971	-0.971	-0.971	-0.971	-0.971	-0.971	-0.971	-0.971	-0.971	-0.971	-0.971	-0.971	-3.751	-3.751	-3.751	-3.751	-3.751	-3.751	-3.751	-3.751	-3.751	-4.7443	-4.7443	-4.7443	-4.7443	-4.7443	-4.7443	-4.7443	-4.7443	-4.7443	-4.7443	-4.7443	-4.7443	-4.7443	-4.7443	-4.7443	-4.7443	-4.7443	-4.7443	-4.7443	-4.7443	-4.7443	-4.7443	-4.7443	-4.7443	-4.7443	-4.7443	-4.7443
TCGA.FD.A5BR.01	-1.2753	-1.2753	-1.2753	-1.2753	-1.2753	-1.2753	-1.2753	-1.2753	-1.2753	-1.2753	-1.2753	-1.2753	-1.2753	-1.2753	-1.2753	-1.2753	-1.2753	-1.2753	-1.2753	-1.2753	-1.2753	-1.2753	-1.2753	-1.2753	-1.2753	-1.2753	-1.2753	-1.2753	-1.2753	-1.2753	-1.2753	-1.2753	-1.2753	-1.2753	-1.2753	-1.2753	-1.2753	-1.2753	-1.2753	-1.2753	-1.2753	-1.2753	-1.2753	-1.2753	-1.2753	-1.2753	-1.2753	-1.2753	-1.2753
TCGA.FD.A5BV.01	-0.5018	-0.5018	-0.5018	-0.5018	-0.5018	-0.5018	-0.5018	-0.5018	-0.5018	-0.5018	-0.5018	-0.5018	-0.5018	-0.5018	-0.5018	-0.5018	-0.5018	-0.5018	-0.5018	-0.5018	-0.5018	-0.5018	-0.5018	-0.5018	-0.5018	-0.5018	-0.5018	-0.5018	-0.5018	-0.5018	-0.5018	-0.5018	-0.5018	-0.5018	-0.5018	-0.5018	-0.5018	-0.5018	-0.5018	-0.5018	-0.5018	-0.5018	-0.5018	-0.5018	-0.5018	-0.5018	-0.5018	-0.5018	-0.5018
TCGA.FD.A5BZ.01	-0.4064	-0.4064	-0.4064	-0.4064	-0.4064	-0.4064	-0.4064	-0.4064	-0.4064	-0.4064	-0.4064	-1.2366	-1.2366	-1.2366	-1.2366	-1.2366	-1.2366	-1.2366	-1.2366	-1.2366	-1.2366	-1.2366	-1.2366	-1.2366	-1.2366	-1.2366	-1.2366	-1.2366	-1.2366	-1.2366	-1.2366	-1.2366	-1.2366	-1.2366	-1.2366	-1.2366	-1.2366	-1.2366	-1.2366	-1.2366	-1.2366	-1.2366	-1.2366	-1.2366	-1.2366	-1.2366	-1.2366	-1.2366	-1.2366
TCGA.FD.A5C0.01	-0.7659	-0.7659	-0.7659	-0.7659	-0.7659	-0.7659	-0.7659	-0.7659	-0.7659	-0.7659	-0.7659	-0.7659	-0.7659	-0.7659	-0.7659	-0.7659	-0.7659	-0.7659	-0.7659	-0.7659	-0.7659	-0.7659	-0.7659	-0.7659	-0.7659	-0.7659	-0.7659	-0.7659	-0.7659	-0.7659	-0.7659	-0.7659	-0.7659	-0.7659	-0.7659	-0.7659	-0.7659	-0.7659	-0.7659	-0.7659	-0.7659	-0.7659	-0.7659	-0.7659	-0.7659	-0.7659	-0.7659	-0.7659	-0.7659
TCGA.FD.A62O.01	-0.5047	-0.5047	-0.5047	-0.5047	-0.5047	-0.5047	-0.5047	-0.5047	-0.5047	-0.5047	-0.5047	-0.5047	-0.5047	-0.5047	-0.5047	-0.5047	-0.5047	-0.5047	-0.5047	-0.5047	-0.5047	-0.5047	-0.5047	-0.5047	-0.5047	-0.5047	-0.5047	-0.5047	-0.5047	-0.5047	-0.5047	-0.5047	-0.5047	-0.5047	-0.5047	-0.5047	-0.5047	-0.5047	-0.5047	-0.5047	-0.5047	-0.5047	-0.5047	-0.5047	-0.5047	-0.5047	-0.5047	-0.5047	-0.5047
TCGA.FD.A6TA.01	-0.925	-0.925	-0.925	-0.925	-0.925	-0.925	-0.925	-0.925	-0.925	-0.925	-0.925	-0.925	-0.925	-0.925	-0.925	-0.925	-0.925	-0.925	-0.925	-0.925	-0.925	-0.925	-0.925	-0.925	-0.925	-0.925	-0.925	-0.925	-0.925	-0.925	-0.925	-0.925	-0.925	-0.925	-0.925	-0.925	-0.925	-0.925	-0.925	-0.925	-0.925	-0.925	-0.925	-0.925	-0.925	-0.925	-0.925	-0.925	-0.925
TCGA.FJ.A3Z7.01	-0.3309	-0.3309	-0.3309	-0.3309	-0.3309	-0.3309	-0.3309	-0.3309	-0.3309	-0.3309	-0.3309	-0.3309	-0.3309	-0.3309	-0.3309	-0.3309	-0.3309	-0.3309	-0.3309	-0.3309	-0.3309	-0.3309	-0.3309	-0.3309	-0.3309	-0.3309	-0.3309	-0.3309	-0.3309	-0.3309	-0.3309	-0.3309	-0.3309	-0.3309	-0.3309	-0.3309	-0.3309	-0.3309	-0.3309	-0.3309	-0.3309	-0.3309	-0.3309	-0.3309	-0.3309	-0.3309	-0.3309	-0.3309	-0.3309
TCGA.FJ.A3ZE.01	-0.6966	-0.6966	-0.6966	-0.6966	-0.6966	-0.6966	-0.6966	-0.6966	-0.6966	-0.6966	-0.6966	-0.6966	-0.6966	-0.6966	-0.6966	-0.6966	-0.6966	-0.6966	-0.6966	-0.6966	-0.6966	-0.6966	-0.6966	-0.6966	-0.6966	-0.6966	-0.6966	-0.6966	-0.6966	-0.6966	-0.6966	-0.6966	-0.6966	-0.6966	-0.6966	-0.6966	-0.6966	-0.6966	-0.6966	-0.6966	-0.6966	-0.6966	-0.6966	-0.6966	-0.6966	-0.6966	-0.6966	-0.6966	-0.6966
TCGA.G2.A3IE.01	0.1182	0.1182	0.1182	0.1182	0.1182	0.1182	0.1182	0.1182	0.1182	0.1182	0.1182	0.1182	-0.6559	-0.6559	-0.6559	-0.6559	-0.6559	-0.6559	-0.6559	-0.6559	-0.6559	-0.6559	-0.6559	-0.6559	-0.6559	-0.6559	-0.6559	-0.6559	-0.6559	-0.6559	-0.6559	-0.6559	-0.6559	-0.6559	-0.6559	-0.6559	-0.6559	-0.6559	-0.6559	-0.6559	-0.6559	-0.6559	-0.6559	-0.6559	-0.6559	-0.6559	-0.6559	-0.6559	-0.6559
TCGA.G2.A3VY.01	-0.5567	-0.5567	-0.5567	-0.5567	-0.5567	-0.5567	-0.5567	-0.5567	-0.5567	-0.5567	-0.5567	-0.5567	-0.5567	-0.5567	-0.5567	-0.5567	-0.5567	-0.5567	-0.5567	-0.5567	-0.5567	-0.5567	-0.5567	-0.5567	-0.5567	-0.5567	-0.5567	-0.5567	-0.5567	-0.5567	-0.5567	-0.5567	-0.5567	-0.5567	-0.5567	-0.5567	-0.5567	-0.5567	-0.5567	-0.5567	-0.5567	-0.5567	-0.5567	-0.5567	-0.5567	-0.5567	-0.5567	-0.5567	-0.5567
TCGA.G2.AA3D.01	-0.5202	-0.5202	-0.5202	-0.5202	-0.5202	-0.5202	-0.5202	-0.5202	-0.5202	-0.5202	-0.5202	-0.5202	-0.5202	-0.5202	-0.5202	-0.5202	-0.5202	-0.5202	-0.5202	-0.5202	-0.5202	-0.5202	-0.5202	-0.5202	-0.5202	-0.5202	-0.5202	-0.5202	-0.5202	-0.5202	-0.5202	-0.5202	-0.5202	-0.5202	-0.5202	-0.5202	-0.5202	-0.5202	-0.5202	-0.5202	-0.5202	-0.5202	-0.5202	-0.5202	-0.5202	-0.5202	-0.5202	-0.5202	-0.5202
TCGA.GC.A3BM.01	-0.5162	-0.5162	-0.5162	-0.5162	-0.5162	-0.5162	-0.5162	-0.5162	-0.5162	-0.5162	-0.5162	-0.5162	-0.5162	-0.5162	-0.5162	-0.5162	-0.5162	-0.5162	-0.5162	-0.5162	-0.5162	-0.5162	-0.5162	-0.5162	-0.5162	-0.5162	-0.5162	-0.5162	-0.5162	-0.5162	-0.5162	-0.5162	-0.5162	-0.5162	-0.5162	-0.5162	-0.5162	-0.5162	-0.5162	-0.5162	-0.5162	-0.5162	-0.5162	-0.5162	-0.5162	-0.5162	-0.5162	-0.5162	-0.5162
TCGA.GC.A3RD.01	-0.7724	-0.7724	-0.7724	-0.7724	-0.7724	-0.7724	-0.7724	-0.7724	-0.7724	-0.7724	-0.7724	-0.7724	-0.7724	-0.7724	-0.7724	-0.7724	-0.7724	-0.7724	-0.7724	-0.7724	-0.7724	-0.7724	-0.7724	-0.7724	-0.7724	-0.7724	-0.7724	-0.7724	-0.7724	-0.7724	-0.7724	-0.7724	-0.7724	-0.7724	-0.7724	-0.7724	-0.7724	-0.7724	-0.7724	-0.7724	-0.7724	-0.7724	-0.7724	-0.7724	-0.7724	-0.7724	-0.7724	-0.7724	-0.7724
TCGA.GC.A6I3.01	-0.8292	-0.8292	-0.8292	-0.8292	-0.8292	-0.8292	-0.8292	-0.8292	-0.8292	-0.8292	-0.8292	-0.8292	-0.8292	-0.8292	-0.8292	-0.8292	-0.8292	-0.8292	-0.8292	-0.8292	-0.8292	-0.8292	-0.8292	-0.8292	-0.8292	-0.8292	-0.8292	-0.8292	-0.8292	-0.8292	-0.8292	-0.8292	-0.8292	-0.8292	-0.8292	-0.8292	-0.8292	-0.8292	-0.8292	-0.8292	-0.8292	-0.8292	-0.8292	-0.8292	-0.8292	-0.8292	-0.8292	-0.8292	-0.8292
TCGA.GD.A6C6.01	-3.7778	-3.7778	-3.7778	-3.7778	-3.7778	-3.7778	-3.7778	-3.7778	-3.7778	-3.7778	-3.7778	-3.7778	-3.7778	-3.7778	-3.7778	-3.7778	-3.7778	-3.7778	-3.7778	-3.7778	-3.7778	-3.7778	-3.7778	-3.7778	-3.7778	-3.7778	-3.7778	-3.7778	-3.7778	-3.7778	-3.7778	-3.7778	-3.7778	-3.7778	-3.7778	-3.7778	-3.7778	-3.7778	-3.7778	-3.7778	-3.7778	-3.7778	-3.7778	-3.7778	-3.7778	-3.7778	-3.7778	-3.7778	-3.7778
TCGA.GD.A76B.01	-0.2917	-0.2917	-0.2917	-0.2917	-0.2917	-0.2917	-0.2917	-0.2917	-0.2917	-0.2917	-0.2917	-0.2917	-0.2917	-0.2917	-0.2917	-0.2917	-0.2917	-0.2917	-0.2917	-0.2917	-0.2917	-0.2917	-0.2917	-0.2917	-0.2917	-0.2917	-0.2917	-0.2917	-0.2917	-0.2917	-0.2917	-0.2917	-0.2917	-0.2917	-0.2917	-0.2917	-0.2917	-0.2917	-0.2917	-0.2917	-0.2917	-0.2917	-0.2917	-0.2917	-0.2917	-0.2917	-0.2917	-0.2917	-0.2917
TCGA.GU.A42R.01	0.0716	0.0716	0.0716	0.0716	0.0716	0.0716	0.0716	0.0716	0.0716	0.0716	0.0716	0.0716	0.0716	0.0716	0.0716	0.0716	0.0716	0.0716	0.0716	0.0716	0.0716	0.0716	0.0716	0.0716	0.0716	0.0716	0.0716	-0.5077	-0.5077	-0.5077	-0.5077	-0.5077	-0.5077	-0.5077	-0.5077	-0.5077	-0.5077	-0.5077	-0.5077	-0.5077	-0.5077	-0.5077	-0.5077	-0.5077	-0.5077	-0.5077	-0.5077	-0.5077	-0.5077
TCGA.GU.A763.01	-4.656	-4.656	-3.6493	-3.6493	-3.6493	-3.6493	-3.6493	-3.6493	-3.6493	-3.6493	-3.6493	-3.6493	-3.6493	-3.6493	-3.6493	-3.6493	-3.6493	-3.6493	-3.6493	-3.6493	-3.6493	-4.7228	-4.7228	-4.7228	-4.7228	-4.7228	-4.7228	-4.7228	-4.7228	-4.7228	-4.7228	-4.7228	-4.7228	-4.7228	-4.7228	-4.7228	-4.7228	-4.7228	-4.7228	-4.7228	-4.7228	-4.7228	-4.7228	-4.7228	-4.7228	-4.7228	-4.7228	-4.7228	-4.7228
TCGA.GU.AATP.01	-0.3038	-0.3038	-0.3038	-0.3038	-0.3038	-0.3038	-0.3038	-0.3038	-0.3038	-0.3038	-0.3038	-0.3038	-0.3038	-0.3038	-0.3038	-0.3038	-0.3038	-0.3038	-0.3038	-0.3038	-0.3038	-0.3038	-0.3038	-0.3038	-0.3038	-0.3038	-0.3038	-0.3038	-0.3038	-0.3038	-0.3038	-0.3038	-0.3038	-0.3038	-0.3038	-0.3038	-0.3038	-0.3038	-0.3038	-0.3038	-0.3038	-0.3038	-0.3038	-0.3038	-0.3038	-0.3038	-0.3038	-0.3038	-0.3038
TCGA.GV.A3JW.01	-0.8948	-0.8948	-0.8948	-0.8948	-0.8948	-0.8948	-0.8948	-0.8948	-0.8948	-0.8948	-0.8948	-0.8948	-0.8948	-0.8948	-0.8948	-0.8948	-0.8948	-0.8948	-0.8948	-0.8948	-0.8948	-0.8948	-0.8948	-0.8948	-0.8948	-0.8948	-0.8948	-0.8948	-0.8948	-0.8948	-0.8948	-0.8948	-0.8948	-0.8948	-0.8948	-0.8948	-0.8948	-0.8948	-0.8948	-0.8948	-0.8948	-0.8948	-0.8948	-0.8948	-0.8948	-0.8948	-0.8948	-0.8948	-0.8948
TCGA.GV.A3QF.01	0.1894	0.1894	0.1894	-0.3272	-0.3272	-0.3272	-0.3272	-0.3272	-0.3272	-0.3272	-0.3272	-0.3272	-0.3272	-0.3272	-0.3272	-0.3272	-0.3272	-0.3272	-0.3272	-0.3272	-0.3272	-0.3272	-0.3272	-0.3272	-0.3272	-0.3272	-0.3272	0.1352	0.1352	0.1352	0.1352	0.1352	0.1352	0.1352	0.1352	0.1352	0.1352	0.1352	-1.2724	-1.2724	-1.2724	-1.2724	-1.2724	-1.2724	-1.2724	-1.2724	-1.2724	-1.2724	-1.2724
TCGA.GV.A3QH.01	-0.117	-0.117	-0.117	-0.117	-0.117	-0.117	-0.117	-0.117	-0.117	-0.117	-0.117	-0.117	-0.117	-0.117	-0.117	-0.117	-0.117	-0.117	-0.117	-0.117	-0.117	-0.117	-0.117	-0.117	-0.117	-0.117	-0.117	-0.117	-0.117	-0.117	-0.117	-0.117	-0.117	-0.117	-0.117	-0.117	-0.117	-1.7899	-1.7899	-1.7899	-1.7899	-1.7899	-1.7899	-1.7899	-1.7899	-1.7899	-1.7899	-1.7899	-1.7899
TCGA.GV.A3QK.01	-0.6172	-0.6172	-0.6172	-0.6172	-0.6172	-0.6172	-0.6172	-0.6172	-0.6172	-0.6172	-0.6172	-0.6172	-0.6172	-0.6172	-0.6172	-0.6172	-0.6172	-0.6172	-0.6172	-0.6172	-0.6172	-0.6172	-0.6172	-0.6172	-0.6172	-0.6172	-0.6172	-0.6172	-0.6172	-0.6172	-0.6172	-0.6172	-0.6172	-0.6172	-0.6172	-0.6172	-0.6172	-0.6172	-0.6172	-0.6172	-0.6172	-0.6172	-0.6172	-0.6172	-0.6172	-0.6172	-0.6172	-0.6172	-0.6172
TCGA.GV.A6ZA.01	-0.2428	-0.2428	-0.2428	-1.8811	-1.8811	-1.8811	-1.8811	-1.8811	-1.8811	-1.8811	-1.8811	-1.8811	-1.8811	-1.8811	-1.8811	-1.8811	-1.8811	-1.8811	-1.8811	-1.8811	-1.8811	-1.8811	-1.8811	-1.8811	-1.8811	-1.8811	-1.8811	-1.8811	-1.8811	-1.8811	-1.8811	-1.8811	-1.8811	-1.8811	-1.8811	-1.8811	-1.8811	-1.8811	-1.8811	-1.8811	-1.8811	-1.8811	-1.8811	-1.8811	-1.8811	-1.8811	-1.8811	-1.8811	-1.8811
TCGA.H4.A2HQ.01	-0.0977	-0.0977	-0.0977	-0.0977	-0.0977	-0.0977	-0.0977	-0.0977	-0.0977	-0.0977	-0.0977	-0.0977	-0.0977	-0.0977	-0.0977	-0.0977	-0.0977	-0.0977	-0.0977	-0.0977	-0.0977	-0.0977	-0.0977	-0.0977	-0.0977	-0.0977	-0.0977	-3.4635	-3.4635	-3.4635	-3.4635	-3.4635	-3.4635	-3.4635	-3.4635	-3.4635	-3.4635	-3.4635	-3.4635	-3.4635	-3.4635	-3.4635	-3.4635	-3.4635	-3.4635	-3.4635	-3.4635	-3.4635	-3.4635
TCGA.HQ.A2OE.01	-0.5459	-0.5459	-0.5459	-0.5459	-0.5459	-0.5459	-0.5459	-0.5459	-0.5459	-0.5459	-0.5459	-0.5459	-0.5459	-0.5459	-0.5459	-0.5459	-0.5459	-0.5459	-0.5459	-0.5459	-0.5459	-0.5459	-0.5459	-0.5459	-0.5459	-0.5459	-0.5459	-0.5459	-0.5459	-0.5459	-0.5459	-0.5459	-0.5459	-0.5459	-0.5459	-0.5459	-0.5459	-0.5459	-0.5459	-0.5459	-0.5459	-0.5459	-0.5459	-0.5459	-0.5459	-0.5459	-0.5459	-0.5459	-0.5459
TCGA.HQ.A2OF.01	-0.4027	-0.4027	-0.4027	-0.4027	-0.4027	-0.4027	-0.4027	-0.4027	-0.4027	-0.4027	-0.4027	-0.4027	-0.4027	-0.4027	-0.4027	-0.4027	-0.4027	-0.4027	-0.4027	-0.4027	-0.4027	-0.4027	-0.4027	-0.4027	-0.4027	-0.4027	-0.4027	-0.4027	-0.4027	-0.4027	-0.4027	-0.4027	-0.4027	-0.4027	-0.4027	-0.4027	-0.4027	-0.4027	-0.4027	-0.4027	-0.4027	-0.4027	-0.4027	-0.4027	-0.4027	-0.4027	-0.4027	-0.4027	-0.4027
TCGA.K4.A3WS.01	-0.1254	-0.1254	-0.1254	-0.1254	-0.1254	-0.1254	-0.1254	-0.1254	-0.1254	-0.1254	-0.1254	-0.1254	-0.1254	-0.1254	-0.1254	-0.1254	-0.1254	-0.1254	-0.1254	-0.1254	-0.1254	-0.5416	-0.5416	-0.5416	-0.5416	-0.5416	-0.5416	-0.5416	-0.5416	-0.5416	-0.5416	-0.5416	-0.5416	-0.5416	-0.5416	-0.5416	-0.5416	-0.5416	-0.5416	-0.5416	-0.5416	-0.5416	-0.5416	-0.5416	-0.5416	-0.5416	-0.5416	-0.5416	-0.5416
TCGA.K4.A4AB.01	-0.2032	-0.2032	-0.2032	-0.2032	-0.2032	-0.2032	-0.2032	-0.2032	-0.2032	-0.2032	-0.2032	-0.2032	-0.2032	-0.2032	-0.2032	-0.2032	-0.2032	-0.2032	-0.2032	-0.2032	-0.2032	-0.2032	-0.2032	-0.2032	-0.2032	-0.2032	-0.2032	-0.2032	-0.2032	-0.2032	-0.2032	-0.2032	-0.2032	-1.6344	-1.6344	-1.6344	-1.6344	-1.6344	-1.6344	-1.6344	-1.6344	-1.6344	-1.6344	-1.6344	-1.6344	-1.6344	-1.6344	-1.6344	-1.6344
TCGA.K4.A6MB.01	-0.5132	-0.5132	-0.5132	-0.5132	-0.5132	-0.5132	-0.5132	-0.5132	-0.5132	-0.5132	-0.5132	-0.5132	-0.5132	-0.5132	-0.5132	-0.5132	-0.5132	-0.5132	-0.5132	-0.5132	-0.5132	-0.5132	-0.5132	-0.5132	-0.5132	-0.5132	-0.5132	-0.5132	-0.5132	-0.5132	-0.5132	-0.5132	-0.5132	-0.5132	-0.5132	-0.5132	-0.5132	-0.5132	-0.5132	-0.5132	-0.5132	-0.5132	-0.5132	-0.5132	-0.5132	-0.5132	-0.5132	-0.5132	-0.5132
TCGA.K4.AAQO.01	-0.4777	-0.4777	-0.4777	-0.4777	-0.4777	-0.4777	-0.4777	-0.4777	-0.4777	-0.4777	-0.4777	-0.4777	-0.4777	-0.4777	-0.4777	-0.4777	-0.4777	-0.4777	-0.4777	-0.4777	-0.4777	-0.4777	-0.4777	-0.4777	-0.4777	-0.4777	-0.4777	-0.4777	-0.4777	-0.4777	-0.4777	-0.4777	-0.4777	-0.4777	-0.4777	-0.4777	-0.4777	-0.4777	-0.4777	-0.4777	-0.4777	-0.4777	-0.4777	-0.4777	-0.4777	-0.4777	-0.4777	-0.4777	-0.4777
TCGA.KQ.A41O.01	-3.9802	-3.9802	-3.9802	-3.9802	-3.9802	-3.9802	-3.9802	-3.9802	-3.9802	-3.9802	-3.9802	-3.9802	-3.9802	-3.9802	-3.9802	-3.9802	-3.9802	-3.9802	-3.9802	-3.9802	-3.9802	-3.9802	-3.9802	-3.9802	-3.9802	-3.9802	-3.9802	-3.9802	-3.9802	-3.9802	-3.9802	-3.9802	-3.9802	-3.9802	-3.9802	-3.9802	-3.9802	-3.9802	-3.9802	-3.9802	-3.9802	-6.7074	-6.7074	-6.7074	-6.7074	-6.7074	-6.7074	-6.7074	-6.7074
TCGA.KQ.A41R.01	-0.3267	-0.3267	-0.3267	-0.3267	-0.3267	-0.3267	-0.3267	-0.3267	-0.3267	-0.3267	-0.3267	-0.3267	-0.3267	-0.3267	-0.3267	-0.3267	-0.3267	-0.3267	-0.3267	-0.3267	-0.3267	-0.3267	-0.3267	-0.3267	-0.3267	-0.3267	-0.3267	-0.3267	-0.3267	-0.3267	-0.3267	-0.3267	-0.3267	-0.3267	-0.3267	-0.3267	-0.3267	-0.3267	-0.3267	-0.3267	-0.3267	-0.3267	-0.3267	-0.3267	-0.3267	-0.3267	-0.3267	-0.3267	-0.3267
TCGA.R3.A69X.01	-0.1618	-0.1618	-0.1618	-0.1618	-0.1618	-0.1618	-0.1618	-0.1618	-0.1618	-0.1618	-0.1618	-0.1618	-0.1618	-0.1618	-0.1618	-0.1618	-0.5018	-0.5018	-0.5018	-0.5018	-0.5018	-0.5018	-0.5018	-0.5018	-0.5018	-0.5018	-0.5018	-0.5018	-0.5018	-0.5018	-0.5018	-0.5018	-0.5018	-0.5018	-0.5018	-0.5018	-0.5018	-0.5018	-0.5018	-0.5018	-0.5018	-0.5018	-0.5018	-0.5018	-0.5018	-0.5018	-0.5018	-0.5018	-0.5018
TCGA.S5.A6DX.01	-0.2847	-0.2847	-0.2847	-0.2847	-0.2847	-0.2847	-0.2847	-0.2847	-0.2847	-0.2847	-0.2847	-0.2847	-0.2847	-0.2847	-0.2847	-0.2847	-0.2847	-0.2847	-0.2847	-0.2847	-0.2847	-0.2847	-0.2847	-0.2847	-0.2847	-0.2847	-0.2847	-0.9403	-0.9403	-0.9403	-0.9403	-0.9403	-0.9403	-0.9403	-0.9403	-0.9403	-0.9403	-0.9403	-0.9403	-0.9403	-0.9403	-0.9403	-0.9403	-0.9403	-0.9403	-0.9403	-0.9403	-0.9403	-0.9403
TCGA.S5.AA26.01	-0.7982	-0.7982	-0.7982	-0.7982	-0.7982	-0.7982	-0.7982	-0.7982	-0.7982	-0.7982	-0.7982	-0.7982	-0.7982	-0.7982	-0.7982	-0.7982	-0.7982	-4.6106	-4.6106	-4.6106	-4.6106	-4.6106	-4.6106	-4.6106	-4.6106	-4.6106	-4.6106	-4.6106	-4.6106	-4.6106	-4.6106	-4.6106	-4.6106	-4.6106	-4.6106	-4.6106	-4.6106	-4.6106	-4.6106	-4.6106	-4.6106	-4.6106	-4.6106	-4.6106	-4.6106	-4.6106	-4.6106	-4.6106	-4.6106
TCGA.UY.A78M.01	-0.6305	-0.6305	-0.6305	-0.6305	-0.6305	-0.6305	-0.6305	-0.6305	-0.6305	-0.6305	-0.6305	-0.6305	-0.6305	-0.6305	-0.6305	-0.6305	-0.6305	-0.6305	-0.6305	-0.6305	-0.6305	-0.6305	-0.6305	-0.6305	-0.6305	-0.6305	-0.6305	-0.6305	-0.6305	-0.6305	-0.6305	-0.6305	-0.6305	-0.6305	-0.6305	-0.6305	-0.6305	-0.6305	-0.6305	-0.6305	-0.6305	-0.6305	-0.6305	-0.6305	-0.6305	-0.6305	-0.6305	-0.6305	-0.6305
TCGA.UY.A9PE.01	-0.3825	-0.3825	-0.3825	-0.3825	-0.3825	-0.3825	-0.3825	-0.3825	-0.3825	-0.3825	-0.3825	-0.3825	-0.3825	-0.3825	-0.3825	-0.3825	-0.3825	-0.3825	-0.3825	-0.3825	-0.3825	-0.3825	-0.3825	-0.3825	-0.3825	-0.3825	-0.3825	-0.3825	-0.3825	-0.3825	-0.3825	-0.3825	-0.3825	-0.3825	-0.3825	-0.3825	-0.3825	-0.3825	-0.3825	-0.3825	-0.3825	-0.3825	-0.3825	-0.3825	-0.3825	-0.3825	-0.3825	-0.3825	-0.3825
TCGA.UY.A9PH.01	-0.0909	-0.0909	-0.0909	-0.0909	-0.0909	-0.0909	-0.0909	-0.0909	-0.0909	-0.0909	-0.0909	-0.0909	-0.0909	-0.0909	-0.0909	-0.0909	-0.0909	-0.0909	-0.0909	-0.0909	-0.0909	-0.0909	-0.0909	-0.0909	-0.0909	-0.0909	-0.0909	-0.0909	-0.0909	-0.0909	-0.0909	-0.0909	-0.0909	-0.0909	-0.0909	-0.0909	-0.0909	-0.0909	-0.0909	-0.0909	-0.0909	-0.0909	-0.0909	-0.0909	-0.0909	-0.0909	-0.0909	-0.0909	-0.0909
TCGA.XF.A8HI.01	-4.1222	-4.1222	-4.1222	-4.1222	-4.1222	-4.1222	-4.1222	-4.1222	-4.1222	-4.1222	-4.1222	-4.1222	-4.1222	-4.1222	-4.1222	-4.1222	-4.1222	-4.1222	-4.1222	-4.1222	-4.1222	-4.1222	-4.1222	-4.1222	-4.1222	-4.1222	-4.1222	-4.1222	-4.1222	-4.1222	-4.1222	-4.1222	-4.1222	-4.1222	-4.1222	-4.1222	-4.1222	-4.1222	-4.1222	-4.1222	-4.1222	-4.1222	-4.1222	-4.1222	-4.1222	-4.1222	-4.1222	-4.1222	-4.1222
TCGA.XF.A9SH.01	-0.0131	-0.0131	-0.0131	-0.0131	-0.0131	-0.0131	-0.0131	-0.0131	-0.0131	-0.0131	-0.0131	-0.0131	-0.0131	-0.0131	-0.0131	-0.0131	-0.0131	-0.0131	-0.0131	-0.0131	-0.0131	-0.0131	-0.0131	-0.0131	-0.0131	-0.0131	-0.0131	-0.0131	-0.0131	-0.0131	-0.0131	-0.0131	-0.0131	-0.0131	-0.0131	-0.0131	-0.0131	-0.0131	-0.0131	-0.0131	-0.0131	-0.0131	-0.0131	-0.0131	-0.0131	-0.0131	-0.0131	-0.0131	-0.0131
TCGA.XF.A9SU.01	-0.7484	-0.7484	-0.7484	-0.7484	-0.7484	-0.7484	-0.7484	-0.7484	-0.7484	-0.7484	-0.7484	-0.7484	-0.7484	-0.7484	-0.7484	-0.7484	-0.7484	-0.7484	-0.7484	-0.7484	-0.7484	-0.7484	-0.7484	-0.7484	-0.7484	-0.7484	-0.7484	-0.7484	-0.7484	-0.7484	-0.7484	-0.7484	-0.7484	-0.7484	-0.7484	-0.7484	-0.7484	-0.7484	-0.7484	-0.7484	-0.7484	-0.7484	-0.7484	-0.7484	-0.7484	-0.7484	-0.7484	-0.7484	-0.7484
TCGA.XF.A9SV.01	-0.214	-0.214	-0.214	-0.214	-0.214	-0.214	-0.214	-0.214	-0.214	-0.214	-0.214	-1.123	-1.123	-1.123	-1.123	-1.123	-1.123	-1.123	-1.123	-1.123	-1.123	-1.123	-1.123	-1.123	-1.123	-1.123	-1.123	-1.123	-1.123	-1.123	-1.123	-1.123	-1.123	-1.123	-1.123	-1.123	-1.123	-1.123	-1.123	-1.123	-1.123	-1.123	-1.123	-1.123	-1.123	-1.123	-1.123	-1.123	-1.123
TCGA.XF.AAMQ.01	-0.4905	-0.4905	-0.4905	-0.4905	-0.4905	-0.4905	-0.4905	-0.4905	-0.4905	-0.4905	-0.4905	-0.4905	-0.4905	-0.4905	-0.4905	-0.4905	-0.4905	-0.4905	-0.4905	-0.4905	-0.4905	-0.4905	-0.4905	-0.4905	-0.4905	-0.4905	-0.4905	-0.4905	-0.4905	-0.4905	-0.4905	-0.4905	-0.4905	-0.4905	-0.4905	-0.4905	-0.4905	-0.4905	-0.4905	-0.4905	-0.4905	-0.4905	-0.4905	-0.4905	-0.4905	-0.4905	-0.4905	-0.4905	-0.4905
TCGA.XF.AAMY.01	-0.5237	-0.5237	-0.5237	-0.5237	-0.5237	-0.5237	-0.5237	-0.5237	-0.5237	-0.5237	-0.5237	-0.5237	-0.5237	-0.5237	-0.5237	-0.5237	-0.5237	-0.5237	-0.5237	-0.5237	-0.5237	-0.5237	-0.5237	-0.5237	-0.5237	-0.5237	-0.5237	-0.5237	-0.5237	-0.5237	-0.5237	-0.5237	-0.5237	-0.5237	-0.5237	-0.5237	-0.5237	-0.5237	-0.5237	-0.5237	-0.5237	-0.5237	-0.5237	-0.5237	-0.5237	-0.5237	-0.5237	-0.5237	-0.5237
TCGA.XF.AAMZ.01	-0.4876	-0.4876	-0.4876	-0.4876	-0.4876	-0.4876	-0.4876	-0.4876	-0.4876	-0.4876	-0.4876	-0.4876	-0.4876	-0.4876	-0.4876	-0.4876	-0.4876	-0.4876	-0.4876	-0.4876	-0.4876	-0.4876	-0.4876	-0.4876	-0.4876	-0.4876	-0.4876	-0.4876	-0.4876	-0.4876	-0.4876	-0.4876	-0.4876	-0.4876	-0.4876	-0.4876	-0.4876	-0.4876	-0.4876	-0.4876	-0.4876	-0.4876	-0.4876	-0.4876	-0.4876	-0.4876	-0.4876	-0.4876	-0.4876
TCGA.XF.AAN1.01	-0.8266	-0.8266	-0.8266	-0.8266	-0.8266	-0.8266	-3.8306	-3.8306	-3.8306	-3.8306	-3.8306	-3.8306	-3.8306	-3.8306	-3.8306	-3.8306	-3.8306	-3.8306	-3.8306	-3.8306	-3.8306	-3.8306	-3.8306	-3.8306	-3.8306	-3.8306	-3.8306	-3.8306	-3.8306	-3.8306	-3.8306	-3.8306	-3.8306	-3.8306	-3.8306	-3.8306	-3.8306	-3.8306	-3.8306	-3.8306	-6.3127	-6.3127	-6.3127	-6.3127	-6.3127	-6.3127	-6.3127	-6.3127	-3.4676
TCGA.ZF.A9R0.01	0.2358	0.2358	0.2358	0.2358	0.2358	0.2358	0.2358	0.2358	0.2358	0.2358	0.2358	0.2358	0.2358	0.2358	0.2358	0.2358	0.2358	0.2358	0.2358	0.2358	0.2358	0.2358	0.2358	0.2358	0.2358	0.2358	0.2358	0.2358	0.2358	0.2358	0.2358	0.2358	0.2358	0.2358	0.2358	0.2358	0.2358	0.2358	0.2358	0.2358	0.2358	0.2358	0.2358	0.2358	0.2358	-1.2558	-1.2558	-1.2558	-1.2558
TCGA.ZF.A9R1.01	-1.3613	-1.3613	-1.3613	-1.3613	-1.3613	-1.3613	-1.3613	-1.3613	-1.3613	-1.3613	-1.3613	-1.3613	-1.3613	-1.3613	-1.3613	-1.3613	-1.3613	-1.3613	-1.3613	-1.3613	-1.3613	-1.3613	-1.3613	-1.3613	-1.3613	-1.3613	-1.3613	-1.3613	-1.3613	-1.3613	-1.3613	-1.3613	-1.3613	-1.3613	-1.3613	-1.3613	-1.3613	-1.3613	-1.3613	-1.3613	-1.3613	-1.3613	-1.3613	-1.3613	-1.3613	-1.3613	-1.3613	-1.3613	-1.3613
TCGA.ZF.A9R2.01	-0.4768	-0.4768	-0.4768	-0.4768	-0.4768	-0.4768	-0.4768	-0.4768	-0.4768	-0.4768	-0.4768	-0.4768	-0.4768	-0.4768	-0.4768	-0.4768	-0.4768	-0.4768	-0.4768	-0.4768	-0.4768	-0.4768	-0.4768	-0.4768	-0.4768	-0.4768	-0.4768	-0.4768	-0.4768	-3.1386	-3.1386	-3.1386	-3.1386	-3.1386	-3.1386	-3.1386	-3.1386	-3.1386	-3.1386	-3.1386	-3.1386	-3.1386	-3.1386	-3.1386	-3.1386	-3.1386	-3.1386	-3.1386	-3.1386
TCGA.ZF.A9R3.01	-0.7535	-0.7535	-0.7535	-0.7535	-0.7535	-0.7535	-0.7535	-0.7535	-0.7535	-0.7535	-0.7535	-0.7535	-0.7535	-0.7535	-0.7535	-0.7535	-0.7535	-0.7535	-0.7535	-0.7535	-0.7535	-0.7535	-0.7535	-0.7535	-0.7535	-0.7535	-0.7535	-0.7535	-0.7535	-0.7535	-0.7535	-0.7535	-2.5177	-2.5177	-2.5177	-2.5177	-2.5177	-2.5177	-2.5177	-2.5177	-2.5177	-2.5177	-2.5177	-2.5177	-2.5177	-2.5177	-2.5177	-2.5177	-2.5177
TCGA.ZF.A9R7.01	-1.5635	-1.5635	-1.5635	-1.5635	-1.5635	-1.5635	-1.5635	-1.5635	-1.5635	-1.5635	-1.5635	-1.5635	-1.5635	-1.5635	-1.5635	-1.5635	-1.5635	-1.5635	-1.5635	-1.5635	-1.5635	-1.5635	-1.5635	-1.5635	-1.5635	-1.5635	-1.5635	-1.5635	-1.5635	-1.5635	-1.5635	-1.5635	-1.5635	-1.5635	-1.5635	-1.5635	-1.5635	-1.5635	-1.5635	-1.5635	-1.5635	-1.5635	-3.8115	-3.8115	-3.8115	-3.8115	-3.8115	-1.6164	-1.6164
TCGA.ZF.A9RL.01	-0.3054	-0.3054	-0.3054	-0.3054	-0.3054	-0.3054	-0.3054	-0.3054	-0.3054	-0.3054	-0.3054	-0.3054	-0.3054	-0.3054	-0.3054	-0.3054	-0.3054	-0.3054	-0.3054	-0.3054	-0.3054	-0.3054	-0.3054	-0.3054	-0.3054	-0.3054	-0.3054	-0.3054	-0.3054	-0.3054	-0.3054	-0.3054	-0.3054	-0.3054	-0.3054	-0.3054	-0.3054	-0.3054	-0.3054	-3.6234	-3.6234	-3.6234	-3.6234	-3.6234	-3.6234	-3.6234	-3.6234	-3.6234	-3.6234
TCGA.ZF.AA4U.01	-4.1991	-4.1991	-4.1991	-4.1991	-4.1991	-4.1991	-4.1991	-4.1991	-4.1991	-4.1991	-4.1991	-4.1991	-4.1991	-4.1991	-4.1991	-4.1991	-4.1991	-4.1991	-4.1991	-4.1991	-4.1991	-4.1991	-4.1991	-4.1991	-4.1991	-4.1991	-4.1991	-4.1991	-4.1991	-4.1991	-4.1991	-4.1991	-4.1991	-4.1991	-4.1991	-4.1991	-4.1991	-4.1991	-4.1991	-4.1991	-4.1991	-4.1991	-4.1991	-4.1991	-4.1991	-4.1991	-4.1991	-4.1991	-4.1991
[truncated: 65 more columns]

## Sheet: Methylation
	ARID5B	DSG3	TFAP2A	SHB	ATP1A1	SRD5A1	SEPX1	GUK1	MYC	FAT1	HAL	TMEM49	BHLHE40	PVT1	TXNDC17	EXT1	DUSP7	S100A2	DST	IL20RB	UBR4	ACTR3	DAAM1	ATP2A2	GBP6	COL7A1	PTCD2	SH3RF2	EMP1	PPTC7	TNFRSF1A	CSNK1G1	SSH1	CTNNBIP1	GTF2IP1	GALNT2	PLCB3	TSPAN10	CTAGE5	GANC	ABR	TMOD3	WWTR1	HIST1H2BK	CKAP4	HSD17B12	TUBA1C	MIA	ADAM12
TCGA.4Z.AA7Q.01	-0.591585	-0.771292	-0.286859	-0.523426	-0.628465	-0.365159	-1.17874	-1.01316	-0.409589	-0.260636	-1.90474	-0.63466	-0.929022	-0.620596	-0.231625	-0.522541	-0.538313	-0.387967	-0.222567	-0.932025	-1.27395	-0.964193	-0.292	-1.07933	-0.110321	0.0511415	0.296971	-1.04434	0.463044	-1.10048	-0.820658	-0.058367	-0.746408	-0.245143	-0.731633	-0.603967	0.0852359	-0.4861	0.778026	-0.35202	-0.22872	0.657886	0.449182	0.271558	-0.672233	0.371832	0.241045	0.960737	-0.102777
TCGA.4Z.AA81.01	1.03487	-1.43615	0.449382	-1.97673	-0.00782231	-1.38909	-1.86328	-0.510319	-0.694745	-1.93062	0.462724	-1.37208	0.0126891	-1.94639	-2.36526	-0.175633	-1.02785	-0.694917	0.288249	-1.36754	-0.315701	-1.11667	-0.769539	-0.199761	-1.42017	-0.99945	-1.2461	-1.72719	-0.988399	-1.33591	-2.16126	-1.41346	-0.414366	-0.730437	-1.17337	-0.366261	-0.50452	-1.16417	0.0974787	-0.464542	-1.02539	-0.375225	-0.47583	-0.472505	-0.653662	-1.03083	-0.112273	-2.15085	-0.628609
TCGA.4Z.AA84.01	1.36762	-0.577533	0.230244	0.827808	0.450724	0.560513	0.728379	0.804462	-2.61906	1.04869	0.622184	-1.08758	-1.14718	-1.86222	0.543155	-1.23556	0.797978	0.919865	-0.0593412	0.603445	1.17962	-0.0975981	0.86952	1.32076	0.74129	-0.983903	-0.853342	-1.07386	-0.910688	-0.427673	0.87678	-1.1402	0.96508	-0.894259	-1.12111	-1.23501	0.184617	0.208696	-0.743528	-0.556023	-0.572871	-0.576021	-0.83216	-0.278883	1.41973	-1.12963	-0.182519	1.12492	1.04131
TCGA.4Z.AA86.01	0.325982	-0.284719	-0.541787	0.215432	1.00779	-0.610365	0.633477	0.494307	0.259315	0.0514617	-0.630814	-0.314664	-0.681491	0.466418	0.662156	-0.49945	-0.469515	-0.777384	-0.11184	0.260207	-0.802888	0.0857457	-0.149964	-0.265052	-0.674275	-0.952852	-0.76716	-0.990246	-1.12882	-0.536368	-1.12892	-0.935155	-0.314613	-0.119502	-0.54694	-0.519711	-0.854533	-0.442233	-0.0151758	-0.367692	-0.685107	0.130943	1.20021	-0.142191	0.0724876	0.14657	0.274209	-0.189302	0.221617
TCGA.BL.A3JM.01	-0.976511	-1.0997	-1.05306	-1.18984	-2.01977	0.215432	0.240862	-1.87314	-1.63889	-1.66411	0.375049	1.23752	-0.900681	-0.978831	0.638269	0.77099	0.917383	0.971201	0.814376	0.861288	1.44369	-0.422228	1.28984	0.911975	1.12081	1.22937	1.73382	0.477666	0.214197	-1.29793	1.05163	-1.07479	1.22765	1.69076	1.43715	1.16152	1.42882	0.734374	0.591652	0.0562737	-0.587372	-0.986623	-1.76173	0.132751	-1.73028	0.224825	-1.30109	0.36288	-2.18601
TCGA.BT.A20O.01	0.277081	0.00649424	-0.0840537	0.818115	0.0222549	0.711267	0.633092	-0.795851	-0.290134	-0.529745	0.254384	-1.25264	-0.0533596	-0.942981	0.560785	0.284308	0.295834	1.18789	0.81201	1.12055	-0.380113	-0.129271	-0.362092	0.0912278	1.35247	0.133126	0.251845	-0.526395	0.167149	-0.278449	-0.414507	-1.12266	-0.591336	1.01064	1.72841	0.0291265	-0.441229	-0.369143	0.953522	-0.566787	0.670139	1.10499	0.748579	0.746916	0.532535	0.710131	1.06891	1.21849	0.272058
TCGA.BT.A20R.01	0.0108429	-0.239404	1.02915	0.881063	-0.166149	0.711323	0.853359	0.0185411	0.148243	0.695047	0.261225	1.41251	1.24567	1.82147	0.539449	1.14712	0.94468	1.52633	1.27543	1.03974	1.03015	0.60601	0.975008	0.706379	-1.17167	0.65155	0.693528	1.02949	-1.29266	-0.263186	0.41255	0.808113	0.827845	1.11071	1.74066	-0.050737	0.234504	1.36565	0.31968	0.191245	0.131473	-0.8625	-0.379984	1.58719	0.212694	0.94855	1.43051	0.775834	-1.23167
TCGA.BT.A2LA.01	-1.81234	-2.24669	-1.74095	0.638222	-1.6203	-1.41344	0.0389501	-0.97372	0.376449	1.29825	-0.680562	2.17549	1.59915	-0.942699	0.615281	-0.196573	0.895057	0.331014	0.605135	0.778972	1.27338	2.38731	1.14859	0.335311	-0.226325	0.820655	1.16952	1.95544	0.199699	1.04286	1.16025	0.398494	1.16096	1.19916	0.126386	-2.0238	0.317553	0.542298	1.62364	-0.220567	0.361518	-1.31647	-1.22879	-1.05105	0.621239	-1.08602	0.684193	-1.56348	-2.12302
TCGA.BT.A2LD.01	0.655807	0.445313	-0.78895	0.0246289	1.01268	0.684207	0.742384	1.22291	0.717419	1.20425	-0.333428	-0.969128	-0.529488	1.272	1.08581	1.34724	0.897238	1.05831	0.917612	0.437095	1.04875	1.95711	1.42777	1.00031	0.698469	-0.944469	-0.561234	0.385658	0.716842	1.56448	0.94184	0.693985	0.563958	-0.13381	0.112014	0.487323	0.735919	1.28989	0.720726	0.629719	2.16026	-0.0727268	1.05003	0.609151	1.49842	1.1535	0.0576158	0.271381	-0.469629
TCGA.BT.A3PJ.01	-1.00276	-0.236308	-0.758356	-0.996351	0.906285	-1.02228	-1.43999	-0.0135796	-0.778275	-0.0181951	0.0998518	-0.906187	0.400172	-0.593414	1.03213	-1.51136	-0.823087	-1.29517	-2.24267	-1.5989	-1.35997	-0.534714	-0.924107	-1.09193	-1.33542	-1.1387	-1.31894	-0.976785	-1.62197	-1.10897	-1.44401	-1.32251	-1.56269	-0.795471	-0.719738	-1.53879	-1.56574	-1.74665	-0.930652	-0.282924	-1.03765	-0.5613	-0.838184	-1.55613	-0.905253	-1.01898	-0.911792	-1.58323	-1.06229
TCGA.BT.A42F.01	-0.149176	-0.163948	-0.163625	-0.35207	-0.142872	-0.558295	-0.797242	-1.17954	-1.2598	-0.58578	-1.265	-0.369715	-0.202931	-0.646632	-0.223999	-0.211292	-0.318777	-0.478894	-0.067547	-0.286528	-0.271609	-0.717264	-0.377575	-0.313441	0.166242	1.22686	-0.407723	-1.1258	-0.0928092	-0.589035	-0.329926	-1.16739	-0.51129	0.130846	-0.439662	-0.29849	-0.660126	-0.51791	0.214122	-0.305141	-0.204567	0.66888	0.465665	0.0828316	0.386264	0.313487	0.469554	0.52845	-0.0730921
TCGA.C4.A0EZ.01	0.0213399	-1.58498	-1.64069	1.53847	-2.43478	-1.59948	-0.418019	-2.13388	0.519813	2.05405	0.517115	2.30579	2.15085	2.31025	1.13942	1.20684	0.518859	0.956733	1.19771	1.06078	1.37629	2.73073	2.16443	-1.21027	0.851144	1.68307	2.02476	2.22287	-0.369566	2.18935	1.96962	0.813364	2.13616	-0.437722	-0.161328	1.24308	0.593567	0.334878	2.37806	-0.283141	-1.115	0.556824	0.452512	1.57626	2.38503	1.37856	2.51157	1.61053	2.30909
TCGA.C4.A0F0.01	-0.258274	-1.35328	-1.14277	0.788638	-0.959642	-0.967586	-1.72189	-0.888147	1.1368	-0.546684	-0.319652	-0.772006	-0.400963	-0.270414	-1.48848	-1.69769	-1.08922	-1.37409	-1.08118	-1.1848	1.51785	-0.441932	-0.510881	-1.5316	-1.45559	-1.42359	-1.08886	-1.26121	-1.23225	-1.33588	-1.81412	-1.04968	-1.5987	-0.848715	-1.10768	0.235211	-2.02609	-1.67006	0.247899	-0.588304	-0.869095	-0.598568	1.65433	-1.24474	-1.39172	-1.02065	-0.542523	-1.19479	-0.964674
TCGA.CF.A1HS.01	0.32248	0.0334228	-0.238465	0.011516	0.340451	-1.31595	0.0103301	0.0560228	-0.496431	-0.631908	-0.184517	-0.438743	-0.568711	1.06295	-0.746137	-0.350444	0.0138919	-1.02489	0.482928	-0.555193	-0.603829	0.349773	0.663755	-1.24895	-0.768659	-0.644498	-0.309221	-0.388249	0.332042	-0.858253	-0.874056	-0.830879	-0.350212	0.0670764	-1.1197	0.351768	-1.23864	-1.34715	1.25144	0.790254	0.250059	0.31324	-0.175581	-0.416543	-0.711708	-0.509994	-0.118329	-0.596141	-0.00664364
TCGA.CU.A0YN.01	0.0290683	-0.19051	0.447416	-0.0901439	1.3747	-0.486686	0.672422	0.130485	-0.1104	-0.529362	-0.486099	-1.24932	-0.385466	0.703657	0.306579	-0.98365	-0.698121	-0.917752	-0.259975	-0.0991341	-0.505505	-0.567358	-0.292453	-0.65159	0.298158	-0.0511859	-1.43582	-1.30242	-0.931022	-0.695339	-1.21563	-1.51428	-0.401786	-0.728791	-0.815514	-0.967748	-1.44681	-1.38092	-0.997665	-0.287216	-1.04749	-0.268876	-0.454125	-0.90959	-0.18848	-0.519892	-0.278679	-0.450504	-0.307586
TCGA.DK.A1AF.01	0.42484	-0.0140186	-0.00995057	0.221216	0.249862	0.51645	0.142205	-0.688556	-0.269247	0.514847	-0.269484	0.430528	0.536119	1.35777	0.483775	0.415461	0.219378	1.18167	0.609644	0.263066	0.509318	-0.465185	0.48571	1.04248	0.843085	0.0627594	-0.785478	0.196657	-0.357391	0.322535	-0.0691519	-0.761244	-0.316254	0.184704	0.729672	0.140269	-0.604853	0.642727	0.746291	1.26366	-0.351169	0.563369	0.352076	0.971161	0.341804	0.030295	0.247249	0.856139	-0.0402545
TCGA.DK.A2HX.01	0.741643	0.751718	1.06327	0.541114	0.793745	1.19092	-0.128175	0.416406	0.499964	-0.393482	0.621743	0.608785	1.08651	-0.190223	0.443694	1.30949	1.41166	0.671487	0.801301	1.16855	1.24529	1.20718	-0.368494	0.537648	-0.469596	1.4033	-0.604903	-0.498258	-1.0566	-0.214281	-1.54917	1.09564	0.770434	-0.737483	1.37612	-1.13927	0.741205	1.21319	-0.408362	-0.32799	-0.191271	-1.58783	1.34393	0.909758	0.326284	0.89003	0.711923	0.795597	0.321648
TCGA.DK.A2I2.01	0.794698	1.38208	0.798142	1.13709	1.53532	0.59099	0.199836	0.945867	0.465133	0.238134	-0.827727	0.530158	0.911096	1.44154	1.04013	0.0733312	-0.192868	-0.652542	0.0482511	0.529737	0.738896	-0.966782	0.251702	-0.463577	1.22438	0.265061	-0.988918	-0.35865	-0.956816	-0.0728263	-0.754584	-0.556805	-0.35144	0.143405	0.13618	0.0832421	-0.589932	-0.789685	-1.589	0.126298	-0.983695	0.317288	0.816971	0.344956	0.930169	-0.170981	-0.502195	-0.666709	-0.15345
TCGA.DK.A2I4.01	0.792563	-0.00492892	0.953222	0.698797	1.02204	1.00253	-1.19298	0.167376	0.516632	-0.464001	0.328527	-1.17364	-0.602069	-1.01712	0.0996601	-0.604726	-0.206528	1.42009	0.460954	-0.0668681	0.0121862	-0.23224	-0.50568	1.43127	1.27787	1.26543	0.12116	-1.01165	-0.472396	-0.839707	-0.92424	-0.925969	-1.12259	0.488886	-0.138897	-0.544366	-0.718698	-0.835065	0.327997	1.25403	-0.0421035	0.767276	0.212443	-0.154119	-0.0538156	0.671006	0.528663	1.70153	0.333397
TCGA.DK.A2I6.01	1.23329	0.687351	-0.931854	-1.68249	-1.51897	0.492802	-1.90999	-0.765151	-2.95921	1.1967	1.12036	-0.360151	-1.62361	-0.630335	-2.7057	-1.13321	-1.50703	-1.84899	-1.88331	-2.07511	-0.0485191	-1.67902	-1.3343	-1.42779	-0.390045	1.22782	-1.32111	0.544545	-1.24844	-1.02335	-1.70508	-0.0572269	-1.69725	-1.53291	-1.13002	-2.44657	0.0607818	1.39892	-1.1846	-1.15803	0.503603	-0.776976	-1.58398	-1.52414	-0.896524	-1.64383	-1.27079	-2.30811	-1.57588
TCGA.DK.A3IM.01	-1.4549	-1.58747	-1.44413	1.51715	-1.80686	-1.23668	-1.16414	0.187211	0.626869	-1.36111	0.40858	-2.11702	-0.623387	-1.73004	-2.95008	-1.58654	-1.61127	-2.11509	-2.27729	-1.36777	-0.176315	-0.883037	-1.44275	-0.889726	-2.15436	-1.80412	-1.36663	-1.67973	-1.24625	-1.72277	-1.8739	-1.53337	-1.36822	-2.00555	-1.28479	-1.3399	-1.78407	-2.18344	0.329231	-1.54769	-1.4106	-1.46144	-1.75652	-1.5982	-1.64708	-1.39492	-1.73118	-1.97949	-1.12892
TCGA.DK.A3IU.01	0.50396	-0.7608	0.894564	0.515997	0.149368	0.407556	0.802329	-0.267596	1.00458	-0.107023	0.112291	-0.707639	-0.377453	0.142497	0.646457	1.11891	0.477245	1.04436	1.14054	0.890024	0.19094	0.817843	0.440127	0.724789	0.610594	0.0676254	0.344165	-0.582212	0.40105	0.545524	0.225549	-0.180524	-0.00584979	0.384379	-0.634421	-0.386069	1.42355	-0.0158751	0.661679	0.3004	0.857327	0.810254	1.03918	0.168162	1.72021	0.460535	1.0579	-0.65181	-0.0714234
TCGA.DK.A3WY.01	-0.170736	0.438487	0.0748911	1.06426	-0.138151	1.03542	0.847075	0.0294494	0.494418	-0.144665	1.15601	0.800588	1.32905	-0.182352	1.43109	1.3936	0.200071	1.67047	1.1948	1.04338	-0.0803497	1.58839	0.335804	1.19455	1.31468	1.86126	1.54266	0.594806	0.721774	1.01109	0.869318	0.408312	0.867913	0.760169	0.491698	1.42851	1.87923	0.841654	1.05523	0.699533	1.76768	1.76006	1.45757	1.94517	1.99017	1.54927	1.62409	0.372915	0.531976
TCGA.DK.A3X2.01	2.26447	0.89707	-1.22499	1.97787	-0.0596518	-0.945905	-1.86588	-0.79364	0.616171	-2.32373	-0.589718	0.433575	1.43105	0.472553	-2.33973	-0.0794355	-1.84182	-1.83876	0.859929	-2.3327	-2.92918	0.405506	-0.669403	-2.31643	-0.456456	-2.54409	-0.639377	-1.68177	-0.723031	-1.30071	-2.34327	-0.957036	0.987909	-1.19703	-2.60129	-2.82989	-1.91954	-1.96884	1.07603	0.941519	-1.34494	-0.66559	1.04564	-1.33051	-1.26615	-1.89634	-1.61018	-0.185054	-2.56663
TCGA.DK.AA6L.01	-1.5502	-1.30306	-0.987045	-1.16681	-1.8502	-1.33524	0.245627	-0.242143	0.53734	1.53887	0.736568	-0.981649	-1.44679	-1.1541	-0.133744	-1.3961	-0.758499	-1.41951	-1.57621	-2.15539	-2.08969	-1.16049	-1.82818	1.07022	0.193634	-1.14549	-0.287561	-1.04483	-1.19223	-1.33626	0.340514	0.459993	0.0210074	-1.53003	-0.118951	-0.19513	0.675993	-0.841892	-0.0300147	-1.35001	-0.885391	-1.43081	-1.44014	-1.09877	-1.26147	-1.54136	-1.12156	-1.73332	-0.83015
TCGA.DK.AA6M.01	0.339254	0.350716	0.7962	-1.44942	0.299788	-0.270535	0.666791	0.884366	0.856593	0.495535	0.526378	-0.797542	-1.03565	0.0454081	-1.1669	-1.42186	-0.0500417	-1.02132	-0.326943	-0.765061	-1.71978	-0.277312	-0.726154	0.0100586	0.689463	1.12398	-0.652699	-0.781062	-1.44735	-0.447282	-0.854552	-1.18899	-1.45638	-0.815466	-0.704958	-1.51722	-0.723277	-0.60386	-0.929352	-1.02348	-1.02693	-0.624983	-1.2117	-0.817005	-0.687859	-1.12645	-0.939301	-1.0711	-0.805954
TCGA.DK.AA6R.01	0.891556	0.455023	0.9175	1.05857	-0.275788	-0.551571	0.965238	1.40935	0.971937	0.0956818	-0.453597	-0.808693	-0.383734	1.30384	-1.23394	-1.75166	-0.938084	-1.2926	-1.07105	-1.04414	-1.09945	-0.858644	-0.819973	-0.51113	-1.38052	-1.25588	-1.31535	-0.979178	-0.759999	-1.1978	-1.53417	-1.86564	-0.815012	-0.970853	-1.22831	-1.05107	-1.52256	-1.83478	-0.856722	-0.782725	-1.28323	-0.959642	-1.01402	-0.345271	-0.56829	-0.594861	-0.71221	0.767432	-0.918814
TCGA.DK.AA74.01	-0.696941	-0.0458505	-0.400746	-0.506565	-0.255339	-0.660418	0.413845	-0.144526	0.336328	0.131854	-0.584223	0.105362	-0.272828	0.236188	0.48429	-0.149685	-0.175301	-0.127199	-0.58906	-0.480989	-0.650961	-0.647614	-0.580066	-0.492559	-0.00816461	-0.467932	-0.0209318	-0.0642791	-0.756272	0.0853844	-0.606362	-0.77808	-0.776486	0.252087	-0.152743	-0.731246	-0.724353	0.0522668	0.0402606	0.0714838	0.0224066	0.263611	-0.222266	-0.018068	-0.295325	-0.139067	-0.160895	0.0398587	-0.611515
TCGA.E5.A4TZ.01	-1.67622	-2.54428	-1.20156	-2.48441	-1.6949	-1.39809	0.522826	-0.837944	-0.842728	-0.292405	-1.51721	-0.0528899	-1.74145	-0.789573	0.0111867	-0.875129	-2.10227	-1.02485	-0.327758	-2.43078	-1.69051	-1.35882	-0.581736	-0.155781	-1.99266	0.361835	-0.156368	-1.28131	0.462644	-1.5489	-0.754047	-0.540127	0.197446	-1.31849	-1.27336	1.10363	-0.190577	-1.42372	-1.32994	-1.49641	-1.1766	-0.925081	0.120168	-1.61247	-1.16508	-0.753301	-1.21597	-1.5855	-1.40415
TCGA.E7.A7DV.01	0.282955	-0.252255	0.122406	0.522287	0.892346	0.857564	0.695539	0.141727	-0.00890261	-0.10888	-0.647583	-1.14221	-0.283817	1.12017	0.575638	-0.984136	0.405708	0.573671	0.590315	-0.483704	0.893207	0.226078	0.159103	0.906891	0.157254	-0.45438	-0.89837	-0.0910355	-1.13252	-0.741432	-0.979129	-0.69025	-0.954611	-0.0663154	1.38341	-0.634741	-0.338487	0.298887	-0.962247	-0.534539	-0.911125	0.0991263	0.481122	-0.345321	-0.554374	-0.546198	-0.600068	0.262219	0.523417
TCGA.E7.A7XN.01	-0.316327	0.0326996	-0.349762	-0.858192	-0.428447	-0.925827	-1.27546	-1.79863	-1.36662	-1.80734	-1.47958	-0.0470524	-0.540624	-0.463828	-0.817325	-0.0655504	-0.378793	-0.544765	-0.398072	-0.508278	-0.86319	-0.513549	-0.0885422	-0.831498	-0.355247	-0.812193	-0.515958	-1.05582	-0.426674	-0.432651	-0.756721	-1.55645	-0.682907	-0.0537996	-0.200134	0.125197	-0.932953	-0.609365	-0.0593608	-0.0444288	-0.033093	0.254643	0.0943374	0.0964824	-0.158999	0.148575	0.449118	1.28517	-0.470338
TCGA.FD.A3B3.01	-0.241153	-0.115893	-0.391515	-0.639381	-0.481782	-1.23546	-0.383244	-0.220869	-1.0209	-0.523373	-0.772708	0.0324538	0.826157	-0.277642	0.79973	-0.136849	-0.418829	-0.0149739	0.537954	-0.464735	-0.414238	-0.770475	-0.305982	0.186565	-0.0691576	-0.0568153	-0.107784	-0.678542	-0.373223	-0.242912	-0.652368	-0.679285	-0.400145	0.27659	0.208372	-0.179045	-0.321244	-0.277778	-0.129471	0.103773	0.0639546	0.728564	0.157979	-0.319903	0.0819678	0.123966	0.72499	-0.442026	-0.150472
TCGA.FD.A3B4.01	-1.31846	-1.02685	-0.600542	-1.43137	-1.00223	-0.383667	0.637877	-1.26829	0.107538	0.320645	0.508495	0.535888	0.909574	-0.324958	-0.486792	-1.29596	-0.481476	-0.985849	-1.76998	-1.35655	-1.45545	-0.0589171	-0.819049	-0.973617	-1.22262	-0.7828	-0.854528	-1.21322	-0.75118	-0.987868	-1.35373	-1.08334	-1.18371	-0.775442	-1.27288	-1.01762	-1.28696	-1.73927	-0.932888	-0.664206	-0.596817	-0.981767	0.133253	-0.944435	-0.998912	-0.921689	-0.813532	0.612729	-0.965824
TCGA.FD.A3B6.01	1.1924	-0.00433107	-0.244148	0.104831	0.642567	0.687524	0.564928	-1.62187	0.921256	-0.412918	-0.328011	0.250747	1.01197	0.411611	-0.301412	-0.717897	-0.381548	-0.604213	0.942182	-1.19673	0.62686	-0.798974	-0.536882	1.10232	1.39658	-0.00281748	-0.887593	-1.176	-1.29948	-0.943824	-1.20867	-0.562278	-1.15583	-0.434777	0.184596	-0.81816	-0.0414094	-1.46798	0.158921	-0.57035	-0.49019	-0.053999	-0.475132	-0.346859	-0.650165	-0.384423	0.0983827	-0.967312	-0.265684
TCGA.FD.A3B7.01	-0.269884	-0.604292	-0.449217	1.26642	-0.616071	0.539545	-1.1336	0.563667	-0.51089	-0.703125	-0.43014	-0.340302	0.0768277	0.0819523	-0.726731	-0.467909	-0.480121	-0.730142	-0.697982	-0.50289	0.511547	-0.522086	-0.161299	-0.53433	-0.252016	0.618141	-0.388203	-0.727207	-0.846704	-0.32799	-0.595706	-1.02223	-0.370665	0.0688438	-0.357428	-0.850797	-0.610929	-0.456607	-0.529554	-0.206437	-0.404003	0.352959	0.0456979	-0.426632	0.361291	0.209373	0.364679	-0.425718	0.00602056
TCGA.FD.A3B8.01	-0.145542	-0.0130917	0.0988778	0.072686	-0.146592	-0.150242	0.602018	-0.341587	0.518174	-0.604749	-0.844338	0.426633	0.668149	0.290729	0.823889	0.559485	0.0112922	0.669344	0.471394	0.453893	-0.205583	-0.269779	0.38086	0.542421	0.556872	0.941847	-0.0345539	-0.0544455	0.353166	0.303471	0.458314	-0.275803	-0.222551	0.7773	0.968163	1.06432	0.467051	0.95358	0.420457	0.613165	0.46714	0.879185	0.605	1.51396	1.13468	1.00665	0.790371	0.715482	0.136928
TCGA.FD.A3N5.01	1.19334	-1.17305	0.932825	0.230711	0.791276	-2.45318	0.767296	1.26466	0.134395	-0.799238	0.611834	-0.157476	-1.06037	0.219838	-0.968919	-1.88774	-1.46336	-1.50715	-1.04323	-0.633425	-1.80427	0.931156	-1.31489	-1.25446	-1.16136	-1.6825	-0.528524	-0.642766	-0.94059	-0.827305	-1.97553	-1.45969	-1.24138	-1.53525	-1.95467	-0.831614	-1.88867	-1.8902	-1.45361	-0.836232	-1.12452	-1.19772	-1.55247	-1.10365	-1.68466	-1.19778	-1.13158	-1.26499	0.251943
TCGA.FD.A3SO.01	-1.08865	-0.358391	-0.172622	-0.509947	0.821981	-1.1524	-1.65621	0.354241	-1.53901	0.89351	-0.413048	-0.338203	-0.824741	-0.505344	-0.605271	-0.408741	-0.636494	-1.05055	-1.2563	-0.72786	0.868398	-0.858752	-0.624528	-0.800489	-0.758936	-0.345547	-0.836038	-1.07855	-0.882217	-0.5136	-1.08613	-1.4804	-0.907435	-0.281915	-1.05574	-1.66859	-1.30873	-1.40104	-0.882684	-0.46653	-0.477624	-0.683944	0.0296162	-0.923452	-0.164704	-0.787304	-0.683319	0.803504	0.865691
TCGA.FD.A3SS.01	0.583142	0.666288	1.5199	1.21226	-0.24125	1.13053	0.88766	-0.368278	0.717461	0.798976	0.706594	0.798987	-0.449551	0.980004	-0.0149954	1.17935	1.25662	1.03818	0.511805	0.84884	-0.0155408	1.29609	1.39231	0.718915	0.561096	0.0407428	-0.24254	0.049467	0.636179	0.50099	0.543616	1.23068	0.888449	0.0198903	-1.40808	0.960592	0.695816	1.50987	-0.180769	-0.544876	0.960927	-1.13548	0.590348	-0.435587	0.299585	0.665325	0.174274	-0.539476	0.506903
TCGA.FD.A5BS.01	-0.0264997	-0.282175	-0.0336707	-0.203621	-0.0177572	0.0845644	-0.473458	-0.263558	0.242339	-0.42355	-0.522289	0.0948774	-0.271665	-0.149658	0.197782	0.48736	0.337205	0.949425	0.390238	0.79509	-0.101315	-0.589941	-0.331015	0.967944	0.865706	0.405021	-0.275205	-0.856492	-0.128983	-0.285412	0.310201	-1.54275	-0.430514	0.700986	1.43771	0.404062	0.908964	0.349292	0.552648	-0.358029	0.132871	0.855938	0.994118	1.10681	0.297314	1.04936	1.16446	0.221771	-0.0107985
TCGA.FD.A5BT.01	0.271984	-0.311226	0.0419493	0.645276	0.750961	1.11395	0.979245	-0.292911	0.475406	0.195881	0.403644	0.0846488	-0.146459	0.506381	0.118626	0.588787	0.209321	1.54749	0.579836	0.99723	0.100532	0.848082	0.912381	1.29734	0.947825	-0.141952	-0.169027	0.140502	-0.352937	0.705046	0.358064	-0.377178	-0.54893	1.11341	0.177117	-0.115534	1.36575	1.3656	1.09875	0.484757	1.28443	0.900373	0.782007	1.08039	0.429469	0.337729	0.33605	-0.0229474	0.633308
TCGA.FD.A5BY.01	-1.35041	-1.98475	-0.971781	-0.455449	-1.35297	-0.726856	0.506534	0.773133	0.766295	-0.529838	0.55141	-1.15228	-1.16038	0.628983	-1.38189	-0.60808	-0.667351	-1.00101	-1.94579	-1.6749	-1.6259	-0.800605	-0.997708	-1.14606	-1.60688	-0.756496	0.29475	-0.827676	-1.22273	-1.20246	-1.04144	-1.1096	-0.532406	-1.23016	-1.27878	0.397198	-0.886936	-1.44646	-1.57667	-0.189199	-0.686017	-1.04128	-0.765746	-1.30061	-1.21805	-1.5408	-1.23601	-1.93776	-1.51911
TCGA.FD.A5C1.01	-0.724424	-1.07352	-0.494181	-1.17146	0.105645	0.655114	0.295099	-0.0754962	-0.760873	0.0120033	-0.13142	-1.10495	0.250466	-0.595733	-0.021191	0.432011	-0.459418	0.25952	-1.02691	-0.845402	0.0667719	0.651948	-0.673108	-1.12153	-0.611589	-0.775052	-0.163372	-1.11308	-0.898529	-1.05025	-1.11608	-1.54619	-1.26502	-0.0307145	0.730625	-1.19873	0.589624	0.251063	0.189851	-0.426696	0.0192936	0.000628245	0.0856827	-0.428094	-0.418816	-0.484895	-0.22336	-0.915368	0.140777
TCGA.FD.A62N.01	0.727918	0.218226	-0.0254655	-0.452922	0.172803	-0.773999	0.81359	0.0759162	0.672874	0.167203	0.299002	-0.89944	-0.0822628	-0.0571202	-0.861643	-0.00108328	-0.385339	-0.0766684	-0.296365	0.384207	-0.93779	-0.00230207	-0.754883	-0.30108	-0.0121017	-0.0939484	0.281495	-0.756198	-0.385533	-0.515046	-0.150741	-1.50169	-0.518977	0.438438	-0.0504786	-0.228479	-0.973902	-0.623791	0.422327	0.0777599	0.357338	1.11462	-0.132575	1.19652	0.170638	0.509049	0.863673	0.148822	0.528235
TCGA.FD.A62P.01	0.273247	0.208455	0.018154	-0.21812	-0.11506	0.514395	0.884053	0.428051	0.237941	-0.100647	0.233279	-0.0155777	-0.400945	0.0185445	-0.279101	0.414775	-0.28118	1.06846	0.195234	-1.02605	0.726242	0.614642	0.712764	-0.651054	0.876116	-0.0801553	0.598138	-0.265923	-0.174832	-0.0858282	0.256596	-0.129823	0.148462	-0.259335	0.926056	0.591653	0.940982	1.01583	-0.137413	1.10696	0.65934	-0.0417201	1.11626	0.883869	0.620652	0.646066	0.638189	0.148876	-0.368771
TCGA.FD.A6TB.01	0.284344	-0.458093	-0.266492	0.458503	0.152661	-0.345883	0.46297	-0.421762	0.375852	0.047434	-0.397759	0.0126737	0.0650134	0.234478	0.56	0.578681	-0.213916	0.315644	0.69469	0.655141	-0.079176	0.770983	0.624422	0.880656	0.856112	0.407853	1.30452	0.360262	0.902614	0.694558	0.500806	0.0982092	0.282271	0.546495	0.640592	0.649902	0.97204	0.783021	0.758963	-0.0742458	1.2439	0.96978	0.562677	0.747322	0.88894	1.07338	0.879902	0.359009	0.210886
TCGA.FD.A6TD.01	-0.803713	0.951082	0.814744	-1.0192	0.129657	-0.265199	0.70476	0.145493	-0.857258	-0.689302	-1.04067	-0.713216	-0.504817	-0.95877	-1.02837	-1.01734	-0.710649	-0.858689	-1.27317	-1.02418	-1.18019	-1.05055	-0.839901	-1.21254	-1.0129	0.204755	-0.446798	-0.962039	-1.02536	-0.756506	-1.11776	-1.17026	-1.08928	-0.241471	-0.661997	-1.11599	-1.0568	-1.38688	-0.85287	-0.552312	-0.467665	-0.229118	-0.657958	-0.956045	-0.591598	-0.520634	-0.486472	-1.2981	-0.682656
TCGA.FD.A6TF.01	0.523351	0.893158	1.01035	0.351749	0.897904	0.409978	0.911344	0.506754	0.631835	1.06112	0.592896	1.06465	1.43869	0.909287	1.06234	0.555754	0.6548	1.2438	1.20128	0.64688	1.25615	1.43477	0.838654	0.836851	-0.5875	0.870581	0.123925	0.589804	-0.128274	1.39052	0.875013	1.03999	0.141871	0.0910329	1.42726	0.495442	1.50143	0.977479	0.0649958	0.794969	0.201956	-0.522335	0.161935	1.49349	0.886799	0.226039	-0.284841	-0.671939	-0.820243
TCGA.FD.A6TH.01	1.93266	0.0610586	-0.539252	0.218471	0.973913	0.537924	0.651758	0.394657	0.620365	0.305036	1.05929	-1.72877	-1.43119	0.700966	0.561891	-0.0540374	0.365281	1.35573	0.795827	0.597472	1.72786	1.00824	1.42104	1.31808	0.279776	-0.00722746	0.705172	-0.0199	0.671222	2.01233	-0.195854	0.831814	0.320665	0.716872	-1.62068	1.33118	1.29953	1.30994	0.910807	0.613251	1.1744	1.05717	1.1803	0.172841	0.904183	0.620708	-0.810162	0.258843	0.103187
TCGA.FT.A61P.01	0.887217	0.84027	0.879904	-1.31837	1.42456	-0.312553	0.10678	-0.751996	0.413033	-0.184402	0.425266	-0.30076	-0.49739	-0.526624	0.636273	0.0329111	-0.26077	-0.934572	-0.216499	-1.0434	1.19135	-0.348606	0.101592	0.962333	-0.380842	1.68603	-0.110314	-0.167549	0.105698	0.0172577	-0.447678	-0.055167	-0.876822	-0.341653	-0.744766	-0.593348	-0.772221	-0.968476	-0.173704	-0.363925	-0.195201	-0.501671	-1.34773	0.00855737	0.0713928	-0.34154	0.0124191	-0.640223	-0.128726
TCGA.G2.A2EJ.01	-0.130996	-0.563519	-0.778008	-1.05586	-0.750364	-1.26553	-1.28915	-1.07573	0.252881	0.333007	-0.677207	1.25847	0.791542	-0.823422	0.801747	-0.583063	-0.576007	-0.9265	-1.22418	-1.59684	0.110512	-1.26925	-0.280825	-1.18294	-1.09307	-0.641295	-1.68097	-1.47702	-1.27706	-0.867948	-1.09963	-1.07801	-0.737676	-0.59991	-0.993025	-1.1365	-1.47053	-1.39883	-0.73928	-0.772554	-0.89975	-0.628482	-0.423399	-0.767436	-0.50996	-0.647949	-0.98265	-1.19822	0.255796
TCGA.G2.A2EL.01	-0.184728	-1.33494	-1.67568	-0.0199779	-2.55203	-3.44136	-2.27957	0.956558	-3.92829	-2.02521	1.08254	-1.57126	-0.536941	-1.88151	0.589157	0.931929	-0.186591	0.355858	-1.26912	1.36525	0.600017	2.90437	2.20037	0.705857	0.8212	-1.75378	2.03602	1.1694	-1.66755	-0.0142462	0.922356	-0.550696	1.1544	1.4401	-1.074	-0.454514	0.565786	-0.69466	1.2094	-0.525889	-0.856581	1.99907	-1.22116	-0.721594	0.516826	0.55155	1.22065	0.87685	-0.672402
TCGA.G2.A2ES.01	-0.457689	-1.15135	-0.704825	-1.39202	-1.10404	-0.962887	-1.68461	-1.86503	-0.799398	-0.687182	0.571077	-0.863624	-1.00824	-0.55434	-0.981006	-1.27124	-0.738435	-1.17031	-1.2145	-1.06208	-1.13978	-0.839569	-0.620667	-1.20919	-1.02089	-0.674537	-0.740897	-1.32516	-1.0944	-0.686487	-1.15135	-1.24362	-1.10866	-0.766298	-0.701589	-0.640572	-1.33152	-0.908003	-0.697185	0.0193411	-0.846996	-0.361946	-0.403776	-0.547794	-0.854961	-0.478576	-0.841713	1.25523	-0.87607
TCGA.GC.A3I6.01	-1.44104	-1.26948	-0.753585	-2.1445	-1.93815	-1.87572	0.548566	-2.30847	-0.965008	-0.239165	0.721983	-0.682152	-1.19409	-1.70681	-1.49246	-1.81335	-1.13389	-1.25697	-2.10815	-2.03795	-1.54328	-0.976451	-1.0685	-1.81123	-1.66907	-1.51699	-1.18767	-0.962419	-1.28994	-1.40904	-1.42398	-1.51238	-1.59695	-1.12811	-1.15419	-0.998636	-1.19021	-1.01221	-1.37204	-1.11246	-0.976633	-1.27411	-1.3165	-1.30908	-1.65543	-1.33077	-1.51411	-1.23874	0.0324027
TCGA.GC.A3RC.01	1.20012	-0.525202	1.46379	1.62178	1.4514	0.132947	0.857752	1.17152	0.947724	0.239037	0.166966	-0.826545	-0.280148	1.98152	1.10215	-1.40904	-1.15876	-1.11617	-0.576655	-1.54564	1.03547	1.24177	-1.60688	-1.10641	-1.03663	-1.66072	-1.57688	-1.7643	-1.21079	-1.11593	-2.21368	-1.72725	-1.73121	-1.03891	-1.58912	-0.500124	-1.26803	-1.90603	0.1527	-1.05091	-0.819126	-0.81895	1.4224	-1.65839	-0.778421	-1.71584	-1.36831	-2.04988	0.0458184
TCGA.GC.A3WC.01	-0.71572	-1.13056	0.142108	-0.930873	-0.904659	0.328837	0.789131	-1.34831	-1.45203	0.100316	0.896212	1.21463	0.199527	-0.700197	0.858754	-0.398549	-0.0595049	-0.615939	-0.751495	-0.597841	-0.674203	-0.683263	-0.343252	-0.738634	-0.403145	-0.0929136	0.815979	0.470612	1.32492	-0.0664989	0.707929	-0.0789282	-0.285354	0.0700484	0.636686	1.19281	0.588295	0.191537	-0.0952591	0.371902	0.218662	0.49942	-0.0880988	0.00398987	0.115106	0.132614	0.446106	0.872591	-0.0924606
TCGA.GC.A3YS.01	-1.35733	-1.01596	-0.67388	-0.923137	-0.372021	-0.687952	-0.116989	1.09357	-0.883501	-0.217367	0.358626	-0.0263234	-0.389067	-0.551058	-1.08975	-0.829139	-0.434965	-1.09206	-2.01335	-0.710264	-1.51346	-1.02573	-1.02442	-1.03726	-1.01119	-0.914008	-1.01264	-1.25872	-1.21183	-0.87579	-0.937412	-1.46323	-1.63323	-1.35411	-1.21705	-2.19639	-0.939555	-0.572319	-0.85138	-0.0949219	-1.20559	-1.14611	-1.22934	-1.30323	-1.15597	-1.16147	-1.02999	-0.213921	-0.245537
TCGA.GC.A6I1.01	-0.129815	-1.59117	-0.423877	0.321375	-0.674895	-0.841641	-0.97312	-0.319306	-1.17217	-0.665821	0.20128	-0.785019	0.189269	-0.146419	0.197149	-0.864261	-0.595673	-0.621142	-0.0324258	-0.351525	-0.307594	-0.87194	-0.61102	-0.70728	0.87003	-0.921797	-1.05547	-1.27621	-1.0825	-1.03106	-0.684935	-1.36683	-0.945461	-0.253225	-0.786041	-1.1869	-1.00638	-1.14099	0.166034	-1.11943	-0.312706	0.707044	0.0590023	-0.406581	-0.330685	0.609322	0.126246	-0.341508	-0.245145
TCGA.GU.A42Q.01	-0.329876	-0.726162	-0.80051	-1.14318	-1.00458	-0.876042	-0.963016	-1.42419	-1.72403	-1.17481	-0.769401	0.218403	-0.526651	-0.868683	-0.154977	-1.17708	-0.480455	-0.942639	-1.71188	-0.930194	-0.873313	-1.04368	0.299867	-1.08279	-0.908966	-0.788729	-0.912684	-0.898976	-0.830283	-0.971885	-0.269299	-0.828822	-0.478285	-0.841236	-0.521884	0.14145	-0.181857	-0.401169	-2.08273	-0.511666	-1.10902	-0.54454	-0.819217	-0.36851	-0.587558	-0.0359395	-0.630347	0.444148	-0.843568
TCGA.GU.A762.01	0.207576	-0.74028	-0.643211	-0.191552	0.371111	-0.939465	0.649257	-0.558289	0.297481	-1.21754	-0.0418971	-0.17523	-0.628112	-0.835196	-0.723299	-0.719368	-0.665852	-0.768843	-1.59698	-0.646405	-1.23212	-0.633557	-0.968499	-0.708514	-0.982343	-1.16294	0.144495	-1.2511	-0.785577	-1.09932	-1.55548	-1.4844	-0.966511	-0.132511	-0.425679	-0.898492	-1.28914	-0.863628	-0.149313	-0.332402	0.118452	0.19048	-0.286197	-0.942898	-0.574539	-0.516754	-0.0638319	-0.960322	-0.248998
TCGA.GU.A764.01	-0.0925679	-0.477493	-0.320261	-0.167665	-0.723056	-0.331558	0.437548	-0.482929	-0.0694117	0.0494174	0.374978	-0.17471	0.63156	-0.401865	-0.16736	-0.147507	-0.224681	-0.61381	-0.0827183	0.916345	-0.407631	-0.828545	-0.288591	1.3233	-0.00511134	-0.127961	-0.342268	-0.773763	0.16116	-0.0795325	0.36497	-0.541705	-0.506686	-0.0317225	-0.0984443	0.0409334	-0.455501	-0.452646	-0.0355468	0.359682	0.0797955	0.405797	-0.0752258	0.0963219	-0.184623	-0.139038	0.495967	-0.235154	-0.488795
TCGA.GU.A766.01	0.991412	0.0177353	-0.429953	-1.08615	0.608869	0.988749	0.986683	-0.0487982	-1.75537	-0.780204	-0.468975	-0.971587	-0.470009	-0.612882	0.659135	-1.2233	-0.566462	-0.424413	-0.716089	-0.59292	0.593147	0.51878	0.653614	-0.931974	1.1492	0.36312	-0.660752	-0.518655	-0.950109	-0.329023	-0.534547	-0.629923	-1.01598	-0.0166873	1.67288	1.13535	1.57659	1.07318	-0.753407	-0.517997	-0.588671	0.393518	-0.201474	-0.177869	-0.328308	-0.0613325	-0.325932	-0.557167	-0.29531
TCGA.GV.A3QG.01	0.888909	-0.370721	0.78223	0.769157	-0.156866	1.08038	-1.25607	0.143676	0.638221	0.838585	0.798939	-1.02871	1.27557	0.617197	1.11657	0.930642	0.934373	1.09503	1.0437	0.850974	0.420331	1.3787	1.04739	1.58241	0.691212	0.0376872	0.110319	-0.261018	0.0695669	1.28419	0.579271	0.494811	0.816076	1.31711	1.08468	1.2371	1.9428	0.32276	0.527145	1.21403	2.09963	2.00698	1.12363	0.132241	1.83556	1.45396	1.32162	1.27709	-0.399322
TCGA.GV.A40E.01	0.504514	0.301699	1.12261	-0.428904	-0.797635	-0.135065	-1.17496	1.39302	0.303893	-1.03511	-1.19652	-0.570141	-0.881301	-1.89126	0.179472	0.0623425	-0.293951	-0.500424	-0.712499	-0.772479	-0.12117	-0.908134	-0.273326	-0.77448	-0.635799	-1.19017	-1.07476	-1.24518	-1.35577	-1.18495	-1.48924	-0.994207	-0.797577	-0.74594	-1.44566	-1.22501	-0.27845	-0.623754	-0.938859	-0.0723377	-0.595524	-0.508614	-0.517857	-0.584146	-1.00103	-0.885526	-0.284841	-0.140787	-1.0601
TCGA.HQ.A5NE.01	-0.990233	-0.229426	-0.20208	-0.639733	0.421585	-0.774013	-0.311069	0.0900358	-1.15632	0.442454	-0.305858	-0.0615506	-0.666666	-0.231913	0.28587	-0.888252	-0.396707	-1.13254	-1.61515	0.769817	0.0145903	0.709029	-0.314934	-0.896815	-0.472025	1.03218	0.164277	-0.279329	-1.19356	-0.255711	-1.24284	-0.155854	-0.480981	-1.02755	-0.750605	-1.11233	-1.41654	-0.954442	-1.08227	-0.160929	-1.23058	-0.834694	-0.867177	1.3418	-0.425792	-0.262742	0.118092	-1.67942	-0.565462
TCGA.K4.A5RJ.01	-0.0948373	-0.288594	-0.180039	-1.00696	0.238063	-0.872962	-1.13127	-1.8233	-1.24015	0.0607634	-0.340198	-1.43665	-0.761381	-0.468309	0.84809	0.643381	0.595129	0.911308	1.16798	0.687117	-0.148378	-0.473762	0.681783	0.827169	0.82507	-0.741237	0.104576	0.119355	0.283548	-0.431255	0.0581025	-0.439633	-0.637483	1.54133	0.491839	-1.42959	-0.0582415	-0.123531	-0.0398049	-0.519388	0.64459	0.604631	-0.286255	-0.301756	-0.311352	0.159268	0.462443	1.38346	0.566346
TCGA.K4.A6FZ.01	0.427624	-0.218017	1.4965	0.229606	0.826365	0.2447	0.637854	1.24339	0.525952	0.537431	0.00567495	-0.252685	-0.818272	1.01798	0.794949	-0.933545	-0.875845	-1.29815	-0.563517	-1.04623	-0.112644	0.669312	-0.49611	-0.803622	0.87594	-1.08779	-0.0355233	-0.410988	-1.21895	-0.40463	-1.21773	-0.730043	-0.373505	-0.705664	-0.986795	-0.584913	-1.30459	-1.14571	-1.41835	-0.905031	-1.20005	-0.341962	-0.318898	-0.440662	-0.250839	-0.112791	0.0390832	-0.94306	0.945836
TCGA.LC.A66R.01	0.220148	-0.0803422	-0.59802	-0.936253	-0.877262	-1.33493	-1.07733	0.468109	0.216769	-1.13992	0.00684276	-1.45844	-0.298762	-0.49593	-0.633243	-0.962014	-0.534483	-0.918232	-0.616969	-0.823072	-1.11725	-1.00792	-0.838071	-0.824511	0.31544	-0.508068	-1.01091	-1.84845	-1.08835	-0.756617	-1.19727	-1.14282	-0.896357	-0.459518	-0.854922	-1.20471	-1.18654	-0.629963	-0.417535	-0.682149	-0.630829	0.470862	-0.487729	-0.75302	-0.170229	-0.22759	0.042664	-0.764649	-0.378425
TCGA.PQ.A6FN.01	-0.424384	-0.382701	-0.281055	0.708165	-0.364417	-0.360794	0.644744	-1.25289	-0.151002	0.107268	0.158487	0.0190813	-0.0971766	-0.282328	0.0765	-0.76459	-0.234309	-0.458902	-0.847762	-0.478444	-0.675716	-0.645029	-0.65169	-0.499379	-0.428173	-0.448731	-0.395589	-0.658075	-0.763949	-0.698923	0.0472884	-0.647041	-0.785363	-0.310718	-0.679705	-0.830022	-0.753053	-0.570729	-0.422084	-0.177142	-0.361707	0.464827	-0.241024	-0.731468	-0.380763	-0.351389	0.429334	-0.674997	-0.569813
TCGA.UY.A78L.01	0.943846	-0.183777	-0.712091	0.865747	-0.617458	-2.94762	-0.61645	0.52747	-0.522613	0.80101	0.11961	-0.535692	-1.20004	0.66677	0.429056	-0.584018	0.349877	0.31377	0.446234	0.611666	0.805657	0.153797	0.466734	1.0706	0.362457	0.635955	-0.996826	-1.40581	-1.26986	-1.04798	-1.38444	-0.0276685	-0.963219	-1.09416	-1.22281	-1.75489	-1.51272	-1.80942	-0.724314	1.16789	-1.26463	-0.740425	-0.730933	-1.16455	-0.91389	-1.28073	-0.899103	-1.38071	-0.34808
TCGA.UY.A8OB.01	-1.32896	0.828859	0.660032	-1.88456	1.52116	-1.14018	1.00596	1.39071	0.84195	-0.465055	0.86539	-0.546212	-1.03879	-0.741984	0.607791	-1.44252	-0.951848	-1.11965	-2.43154	-2.02295	0.0774393	-0.188339	-0.142897	-1.57198	-1.77642	1.27746	-1.51202	-1.1878	-1.05427	-1.4556	-2.12587	-1.82831	-1.71195	-1.4784	-1.00739	-0.477052	-1.85445	-1.93666	-0.261977	-1.26201	-1.03781	-1.71684	-1.53014	-1.44876	-1.75998	-1.34015	-1.30094	0.851444	-1.2059
TCGA.UY.A9PB.01	-0.266372	0.937232	0.580264	0.62763	0.730809	0.957781	0.567677	0.288557	1.15924	0.491998	0.180578	-0.319692	0.362148	0.632014	0.89857	-0.847357	-0.0083438	-0.348338	-0.599992	0.34078	0.15734	0.644629	-0.611166	0.787348	-0.632593	1.10975	-0.741484	-1.02796	-0.816939	-0.618199	-0.807251	-0.822813	-0.965459	-0.171875	-0.696945	-0.414998	0.304745	-1.19502	-0.0905522	0.11424	-0.487481	0.425038	0.23094	-0.727762	0.0409428	-0.291523	-0.074466	-0.829234	0.11939
TCGA.XF.A9SI.01	-0.358438	-0.700164	0.114918	-0.421722	-0.431328	-1.12126	0.606738	-0.467007	0.846221	-0.605721	1.10974	0.30848	0.055992	0.283149	0.979495	0.0950309	0.0503305	1.3204	1.01033	1.23956	-0.318573	0.941045	-0.271336	1.02768	0.674064	0.791374	0.653949	0.145832	0.0552199	0.0505117	0.550329	0.081028	0.279113	0.566906	0.645734	0.685164	1.7678	1.05529	1.21732	0.213033	0.690917	1.13698	0.409006	1.18903	0.556101	0.883929	1.21857	-0.212855	0.3474
TCGA.XF.A9SJ.01	0.441102	1.47975	0.349684	-0.0543232	-0.351754	0.838939	-0.936447	0.268397	0.495116	-0.686099	0.464364	-0.668512	-0.692254	-1.08276	-0.231582	1.01405	0.577904	0.693955	0.320472	0.948066	-0.556322	0.722762	0.0557443	0.987331	-0.30612	-0.640276	-0.393025	-0.520516	-1.22527	-0.692904	-1.17132	-0.583794	-0.283605	-0.124678	-0.791564	-1.23169	-0.935017	-0.433918	1.22649	0.709758	-0.338251	0.0167008	0.485369	-0.0507667	0.845455	-0.911251	-0.0682939	-1.09722	0.596635
TCGA.XF.A9SM.01	0.121167	-0.191176	-0.539512	-0.253127	0.422096	-1.09072	0.38481	0.0182411	0.587269	-0.503487	0.942728	-0.518686	0.0127098	-0.472017	-0.902696	-0.286723	-0.611145	-0.484427	-0.370649	0.191934	-0.77076	-0.092995	-0.259031	-0.454425	0.300835	-0.503526	-0.274854	-0.596057	-0.820982	-0.480145	-0.627789	-1.26125	-0.808516	0.192575	-0.423225	0.114858	-1.11468	-0.762773	0.634284	0.291121	0.128491	0.748989	0.43046	-0.0632313	-0.0751407	0.301302	0.101412	-0.457952	-0.186768
TCGA.XF.A9SW.01	0.405435	0.802011	0.24733	0.155677	0.866599	0.510437	1.10982	0.716112	0.417703	0.815836	0.579283	0.233226	-0.0192602	0.0226793	-0.191694	0.70446	0.660419	1.10121	0.736224	0.726904	0.869717	1.17204	1.02427	0.843766	0.887505	1.42196	1.58398	1.51685	1.28387	1.2478	0.25909	0.865692	0.0595919	0.360627	1.29576	0.749883	2.12336	1.05246	-0.318699	1.15166	1.28601	0.420103	0.172172	1.51766	0.721736	0.467096	1.34308	1.3428	-0.25741
TCGA.XF.A9SX.01	1.05795	0.64461	1.07622	-1.15076	0.79485	0.158402	0.371331	0.0686298	0.541771	0.781993	0.643764	-0.645647	-0.484669	0.562221	0.155263	-0.186605	0.376784	0.718783	0.562572	0.850814	0.409471	-0.436739	-0.587673	1.44234	1.08734	0.804205	-1.07662	-0.744204	-1.03336	-0.679204	-1.28783	-1.61913	-0.936025	-0.356005	-0.519481	-0.555286	-0.998324	-0.117754	0.00468463	-0.805738	-0.22594	-0.0384132	0.411932	0.192535	0.119596	-0.512313	0.0348484	1.06339	0.48028
TCGA.XF.A9SY.01	0.644849	-0.140977	-0.198535	0.153942	0.85222	0.604929	0.854829	0.338609	1.01319	-0.327651	-0.515196	-0.0725241	0.512067	0.500503	-0.0842247	-0.869379	-0.251119	-0.349318	-0.158677	0.891435	0.176392	-0.229006	0.201276	-0.459188	-0.0067015	-0.163769	-0.64075	-1.3088	-0.812069	-0.573748	-0.622081	-0.786844	-0.561451	0.0608958	-0.318263	-0.116538	-0.457874	-0.131681	-0.299889	-0.319521	-0.520736	0.890037	0.534478	0.511864	-0.124861	-0.119654	0.371608	-0.386158	0.030975
TCGA.XF.A9T2.01	1.54194	-1.16797	-0.921096	-2.4203	-2.06071	-1.3749	-2.79034	-0.666513	-3.19073	-0.67768	-0.351776	2.09418	-0.66527	-1.1235	0.675092	0.711687	-0.130412	0.410962	0.474795	0.969431	1.15914	1.22262	2.07326	0.75962	-2.12382	-1.65824	0.804872	-1.09702	-0.3071	0.816639	1.42582	0.32475	0.915713	1.43731	0.980807	0.996195	0.529776	0.374934	-1.44676	-1.48841	-0.879331	-1.80233	-2.22489	-0.0985032	-1.52505	-1.25427	-1.56858	-1.67036	-2.64668
TCGA.XF.A9T3.01	1.08254	0.901102	1.09381	0.820872	0.91666	1.05103	1.24292	0.0731421	0.627996	0.636672	0.97479	0.513646	-0.670166	1.42664	-0.602823	-1.03573	0.195105	-1.01528	0.271968	0.631827	-0.486924	-0.462217	-0.74883	1.15044	1.12521	1.44343	0.308653	0.0652314	-0.210563	-0.253747	-0.468416	-0.486576	-0.887846	-0.450337	-0.578207	-0.71537	-1.48675	-1.25075	-0.63849	2.16272	0.0272539	-0.380635	0.300018	0.43724	-0.000687846	-0.714136	0.144671	-1.35252	-0.963892
TCGA.XF.A9T6.01	2.25433	1.18702	0.0749532	-0.0899926	0.655232	0.578542	-2.2729	0.431331	-1.01457	0.769166	-2.10908	-1.00298	0.820548	-1.73254	-1.00397	-2.1831	-1.36724	-1.46348	-1.37601	-2.02222	-1.81794	-0.936207	-1.23611	-1.84355	-1.56836	-1.96769	-1.36502	-1.35919	-1.31391	-1.73737	-2.09005	-1.72074	-1.41801	-1.36224	-1.68745	-1.7941	-1.7954	-2.523	-1.4119	-1.0536	-1.13593	-1.21662	-1.46608	-1.39343	0.841035	-1.56165	-1.38212	-2.22643	-0.566577
TCGA.XF.AAME.01	-0.372332	-0.269222	-0.0486818	-0.0460511	-0.471056	-0.326592	0.987865	-0.0243109	0.145333	-0.227375	-0.0801831	-0.0252235	0.486297	-0.0591651	-0.218602	-0.0402454	0.0553456	-0.188514	0.249224	0.471895	-0.235816	-0.358967	0.174166	0.323419	0.104317	0.188992	0.473388	0.38888	-0.531147	0.291891	0.121032	-0.273514	-0.297782	0.208701	-0.0791454	0.626752	0.447812	0.038124	-0.0287958	0.473792	0.295559	0.0798346	0.105794	1.51619	0.376247	0.361741	0.727109	0.574249	-0.0698591
TCGA.XF.AAMH.01	-0.362049	0.699419	-1.02733	-2.20209	-1.31062	-0.379261	-1.16836	1.41004	1.13558	0.474029	1.14738	1.39767	0.573172	0.85555	0.872768	0.498165	1.0652	0.317331	0.841837	0.718763	1.68396	1.70009	2.1867	1.17232	1.01507	1.09038	0.961331	0.979985	-0.408165	1.08821	1.58138	-0.482378	1.36725	0.467236	0.794493	1.18482	1.38911	0.897167	1.4009	2.0942	0.43449	0.700641	0.0787951	1.55848	0.458568	0.234703	0.884973	0.387381	-0.1265
TCGA.XF.AAMT.01	-0.728551	-0.433334	-0.750354	1.00416	-0.0195955	-0.26778	0.758672	0.231645	0.450479	-0.0185605	-0.0831416	0.107074	-0.436548	0.283933	-1.12125	-0.778684	-0.424676	-0.714863	-1.29646	-0.463092	-0.79254	-0.671738	-0.445083	-0.812877	-0.75382	-0.838932	-0.812902	-0.651452	-0.989232	-1.13406	-0.645369	-0.894322	-0.505035	-0.530888	-0.649218	-0.964782	-1.20529	-1.27542	-1.55166	-0.506719	-1.15105	-0.638112	-0.674488	-0.198877	-0.760486	-0.560694	-0.964211	-0.42843	-1.34529
TCGA.XF.AAN0.01	-0.333369	0.167421	-0.6537	-0.058829	1.18475	0.895775	1.13891	0.900737	0.726254	-0.0442472	0.599572	-0.186803	-1.27599	1.13207	0.645048	0.975292	1.16726	-0.632253	1.00622	0.188487	1.027	1.96556	0.477554	1.81879	1.53544	1.00694	1.5925	0.456782	1.13267	-0.0904111	1.20487	1.19973	1.22043	1.53991	1.45121	1.21922	1.59867	1.43759	-0.0716091	-0.588167	-0.473287	-0.720997	1.32307	0.926533	-0.358953	1.06983	0.784401	0.475392	-0.444057
TCGA.XF.AAN2.01	1.5979	1.05966	-0.823609	-1.94131	0.0449064	-0.821293	0.709637	-0.90454	-0.813177	-0.177484	0.518	-0.68843	-1.09771	-1.45068	0.652491	-0.500312	-0.338575	-1.12377	0.54041	0.406457	0.82006	-1.15014	-0.761883	-0.065539	-0.62039	-0.226084	-1.5079	-1.11329	0.195301	-1.05407	-0.451415	-0.919653	-0.579515	-0.907734	-0.412008	-1.27083	-0.228487	-0.0130913	-1.32586	-1.05151	-1.07188	-0.273225	-0.75138	-0.971028	0.126684	-1.10001	-0.74344	-1.62418	0.764014
TCGA.XF.AAN4.01	0.416267	1.11734	-0.109727	-0.874886	0.586332	0.535144	1.02129	0.154223	0.605542	0.351021	0.727616	0.0894213	1.0994	1.11747	-0.189004	0.503426	0.45908	0.555847	0.619055	0.634827	0.0622508	-0.0363725	0.958269	0.295572	0.947922	0.711841	0.635264	1.31948	1.19548	1.26761	0.113174	0.140607	-0.201999	0.808803	0.534601	0.686883	-0.33242	0.444484	1.25916	0.2242	0.135129	0.398025	0.268598	1.42057	0.917185	0.545553	0.663437	0.624321	0.0457392
TCGA.XF.AAN7.01	-1.00259	-0.140749	-1.28346	-0.583641	0.0040477	-3.58563	1.12736	0.526308	0.767344	1.71032	1.08618	-1.20172	0.983051	1.58472	-2.26044	0.156969	1.28942	0.79651	1.1768	0.75716	1.6483	-0.0869646	0.0146767	1.40692	-0.504898	-0.738232	1.1811	1.78694	-1.04936	1.6375	1.69208	0.324309	0.675932	-0.654518	-0.933017	0.517969	0.70212	-0.775146	-1.90174	-0.536301	-0.672485	-1.39521	-2.31868	-1.95782	-0.416709	-1.49356	-0.837344	-2.79668	-2.29071
TCGA.XF.AAN8.01	0.525463	0.512164	-0.114604	1.21333	1.1079	0.822076	0.512126	0.951187	-0.373631	-0.075608	-1.33535	1.42115	1.16087	1.03858	0.499166	0.632309	0.0103153	1.43241	0.72422	0.605887	1.3786	-0.461647	1.16322	0.977564	1.12742	1.27138	-1.29864	0.0135869	-0.437541	0.450269	0.279503	-0.188522	-0.151707	0.497886	1.7214	0.426186	1.7587	1.25075	-1.07599	-0.394026	-0.802326	0.16251	1.38531	1.40307	0.658717	0.999974	0.148616	1.12182	-0.0913757
TCGA.YF.AA3M.01	0.690732	0.178032	-1.27927	-1.41514	-0.654566	-0.59886	1.04411	-0.325407	-1.76883	-0.34183	1.02068	-1.08084	-1.65495	-1.39464	0.173124	-1.7232	-1.37252	-1.67761	-0.86588	-2.45813	-1.66859	-0.180555	-1.28572	-0.337642	-2.10286	-1.65778	-1.03179	-0.986248	-0.834129	-1.39873	-0.769266	-1.34142	-1.36896	-1.61925	-0.706129	-2.2559	-1.83308	0.233483	-1.8414	-0.166194	-1.04781	-0.957535	-2.61277	0.060486	-1.70845	-1.82569	-1.16986	-1.31169	-1.13475
TCGA.ZF.A9RD.01	-0.22889	-0.66815	-0.267247	-0.96993	0.36754	0.701984	1.29038	0.102301	0.466191	-0.738455	0.342038	-0.745847	1.15687	-0.801601	-0.961739	-0.767173	-0.683245	-0.957437	-1.10069	-0.988229	-1.07006	-0.320618	-0.737277	-0.967854	-0.781297	-1.00945	-0.697019	-0.357979	-0.60519	-0.183482	-1.47942	-1.15937	-0.507505	-0.320563	-1.05152	-0.983085	-1.4544	-1.04106	-0.12184	-0.737202	0.0380247	-0.000807363	-0.286098	-0.546322	-0.660599	-1.04941	-0.211662	-0.757582	-0.143673
TCGA.ZF.A9RF.01	0.893555	-1.25005	1.15938	1.22496	0.930128	0.928653	1.08132	-0.0427021	-1.00781	0.835766	0.411505	-1.32936	1.00226	-0.0780099	-1.27517	-1.03807	0.078729	-1.30387	-0.441893	1.17973	-0.182192	-0.811287	-0.867926	1.14775	1.38875	-1.088	-0.422909	-1.36295	-0.499148	-0.615842	-1.439	-1.47618	-0.835386	-0.28428	0.633913	-0.891654	-1.26682	-1.66769	-0.451815	-1.08553	0.0364403	0.527126	-0.687456	1.45079	-0.142909	-0.469804	-0.413747	1.6963	0.148097
TCGA.ZF.AA4N.01	-0.564529	-1.65453	-0.969473	-0.35334	-0.768873	0.461753	-0.944755	-1.39869	-1.36364	-0.581735	0.00355843	-0.622121	-1.17118	-1.37689	-1.59358	-1.51043	-1.22805	-1.3948	-1.9732	-0.379846	-0.103808	-1.2716	-0.733852	-1.359	-1.56092	-0.817035	-1.10697	-0.477376	-1.27336	-0.776854	-0.072308	-1.22528	-0.925534	-0.249968	0.965065	-1.36715	-0.114214	-0.848087	-1.22842	-0.8388	-0.38531	-0.309475	-0.761297	-1.18666	-1.11126	-0.939961	-1.24197	-0.841377	-0.390332
TCGA.ZF.AA4R.01	-0.733872	1.22053	-0.32487	0.374246	-0.745103	-1.15284	-0.890039	-1.05853	0.779688	1.22681	0.480137	-0.99345	-0.689755	-0.743057	-1.14847	0.785779	-0.0174864	-0.275478	-0.553592	0.839812	-1.43931	-0.78569	-0.339519	0.214508	0.601025	-0.814045	0.393145	0.361583	-0.244069	-0.165583	-0.212132	0.0707173	0.378575	-1.29087	-0.776133	0.0627841	-0.547113	0.572303	-0.789177	-0.872016	-0.694142	-1.0634	-0.417059	-0.295687	-0.556075	-0.390386	0.180053	-0.649963	-0.215376
TCGA.ZF.AA4V.01	-0.871906	1.50302	-1.04487	-1.469	-1.67922	-1.7688	-2.21592	-2.34159	-1.9691	0.508277	-1.67823	-1.30979	-1.36279	-2.02432	0.0193528	-1.33139	-1.18628	-0.339492	0.182073	-1.2326	0.607479	-1.08156	-0.583023	1.02994	1.12022	-1.27238	-0.866301	-1.77991	-1.56427	-1.75089	-1.99081	-1.4848	-1.46308	-0.838878	-1.16876	-1.83025	-1.59707	-0.942643	-0.497332	-0.236522	-1.11449	-0.608906	-0.930321	-1.21245	-1.31053	-1.11932	-1.09174	-1.00941	0.580677
TCGA.ZF.AA4W.01	0.0378057	-0.0218905	-0.36465	0.77636	-0.127526	-0.796771	-1.17498	-1.48927	-1.72829	-1.89666	-1.24327	1.02291	0.1625	-0.300799	-0.417783	-0.428761	-0.105496	-0.344796	-0.444744	-0.936335	-0.326708	-1.29492	0.324875	-0.697141	-0.316807	0.226501	-1.64656	-1.05768	-0.620072	-0.123202	-0.205955	-0.65798	-0.00976282	-0.352059	-0.517653	-0.61682	-0.951224	-0.460461	-0.630281	-0.550108	-0.659041	0.358423	0.253959	-0.0462846	-0.313661	0.316132	-0.210982	-0.559101	-0.195301
TCGA.ZF.AA52.01	0.57774	1.31454	0.576829	0.0506232	-0.0883561	0.612911	-0.159269	-1.2428	0.599046	1.24936	-0.623061	-0.137097	0.980913	1.21111	0.210957	1.16717	1.08358	1.07243	0.382937	0.802572	0.413645	-0.149327	-0.337065	0.863446	-1.32804	0.690019	-0.403249	0.121007	-0.558291	0.0907122	-0.0296872	0.531107	0.431876	-0.27064	1.05359	0.837786	-0.800004	0.805761	-0.964482	-0.100651	-0.993927	-0.593295	-1.31779	0.129124	-1.01108	0.469285	0.84461	0.254352	-0.456483
TCGA.ZF.AA58.01	0.198295	-0.671345	-0.674092	-1.02115	0.913066	0.664025	1.03344	0.653607	0.70248	0.26323	-0.599517	-0.187852	-0.304453	-0.657351	-0.467981	-1.16869	-0.588054	-0.537888	-0.474846	0.706395	0.45763	-0.660094	0.128763	-0.566564	-0.540576	-0.562362	-0.678423	-1.31522	-0.998067	-0.656524	-0.500389	-1.42525	-0.606772	-0.279032	0.446979	0.222051	-0.913973	1.00979	-0.32644	-0.745384	-0.400689	0.138975	-0.0792411	-0.111702	-0.0659334	0.283574	-0.278102	-0.426394	0.19424
TCGA.ZF.AA5H.01	1.04489	0.661125	-0.474917	0.888885	0.768135	0.127187	0.682263	0.241898	0.749709	-1.09696	0.629179	-0.802103	-1.04285	0.128554	0.352266	-1.82824	-0.798365	0.838114	-0.598441	0.281558	-0.0190298	-0.0854584	-1.34463	1.55518	-0.454184	-1.56085	-0.712905	-0.991705	-1.04446	-0.765086	-1.77766	-1.67874	-1.31423	-1.02301	-1.53774	-1.34986	-1.53336	-2.16167	-0.0199419	1.31087	-0.813461	-0.511473	-0.697595	-0.152215	-1.00454	-0.594995	-0.535921	-0.835498	-0.224796
TCGA.ZF.AA5N.01	1.75929	2.01534	-1.00767	-1.35133	1.0441	0.590187	0.858644	1.52439	-0.884852	-1.82996	0.101364	-0.928963	-1.32232	-1.69732	0.65658	0.998085	0.382045	0.665531	-0.780787	1.06019	1.19473	0.777423	1.97065	0.46065	-1.35391	-1.61791	0.945775	1.05222	-1.14129	0.702141	-0.920683	0.648102	-0.632375	-1.34717	-1.14021	1.5326	2.08229	1.71017	-1.18407	-1.60794	2.56053	-0.535076	1.40017	0.995706	1.44958	1.12345	-0.764531	-0.784846	1.47413
TCGA.2F.A9KR.01	-1.11903	-2.16031	-1.48123	-1.40929	-1.42639	-1.93522	-1.59983	-3.07952	-0.582814	-1.77571	-1.80719	0.174692	-0.50462	-0.991039	-2.84748	-2.24845	-1.63901	-1.22404	-1.72063	-1.47588	-0.898312	-1.45096	-0.495843	-0.937686	-0.873176	-1.93735	-1.26874	-1.22507	-1.22092	-1.5973	-0.535104	0.268738	-1.03052	-1.33284	-1.77288	-1.36011	-1.38334	-1.03424	-1.82568	-0.0160405	-1.22397	-1.61962	-1.13545	-1.65695	-1.12064	-1.64278	-1.42372	-0.391482	0.0710749
TCGA.2F.A9KT.01	-0.576152	0.10316	0.835237	-0.257293	-0.442694	0.245036	-0.779945	0.879446	-0.083644	-0.610713	-2.12046	0.0610464	0.606709	0.580537	-0.765875	-0.30988	-0.455086	0.803855	0.755731	-1.01896	-0.278785	-0.986162	0.103817	-1.10623	1.30129	-1.17906	-1.57756	-1.06039	-1.0236	-0.833523	-0.636311	-0.922576	-0.793372	-1.01755	-0.85552	-1.11361	-0.557067	-1.33542	-1.35221	0.512896	-0.814038	-0.00566893	0.655302	-0.193013	-0.276211	-0.538897	-0.924053	-1.32301	-0.586242
TCGA.4Z.AA7W.01	0.0805694	-0.0917064	-0.505428	-0.754392	-0.314539	-1.12538	-1.02238	-0.546701	-0.704923	-0.461304	-1.56322	-1.06158	-0.867157	0.122487	0.921333	0.121765	-0.495843	-0.645543	0.0473578	-0.228455	-1.92498	-0.263179	-0.902942	1.10356	-0.378689	0.240485	-0.024416	-1.32145	-0.251481	-0.825735	-0.524224	-0.531684	-0.937534	0.549879	-0.670514	-0.499575	0.099391	0.300232	1.04391	0.312972	0.319513	1.38534	-0.00378851	-0.363837	-0.151633	0.183687	0.480927	0.748489	0.101961
TCGA.4Z.AA82.01	-0.305102	0.852879	-0.617939	0.295308	-0.165099	-0.80044	-1.25001	-0.0962142	-0.0374769	-1.08777	0.656482	-1.24814	0.866298	-0.461116	0.0402325	-1.61321	-0.496839	-1.41119	-1.55684	-2.07457	-1.8472	1.28494	-0.978121	-1.58545	-0.598059	-1.15207	0.244581	-1.19263	-1.30439	-1.36015	-1.40928	-1.42134	-1.31308	-1.10228	0.227949	0.283586	0.44272	0.828561	-1.24325	-0.213245	-1.24789	-1.25	-1.65941	-0.964683	-1.54565	-1.81216	-1.16055	-0.390157	0.332848
TCGA.BL.A13I.01	-0.0769697	-0.193079	-0.362604	-0.737476	0.407369	0.63553	0.546937	-0.940366	-1.50607	0.122549	-0.906905	-0.532441	0.240833	-0.166834	0.667468	-0.0432081	0.0919314	0.805898	0.0623845	0.748885	0.432804	-0.951059	0.370876	0.974098	1.13569	-0.210577	0.117265	0.223476	-0.791532	0.259725	-0.156633	-0.982721	-1.31219	1.4485	1.3202	0.0156528	0.0238814	0.889777	-0.0143139	-0.73823	0.147515	0.300611	-0.131206	0.118304	-0.0897073	0.211638	-1.22834	0.874706	-0.3336
TCGA.BL.A13J.01	0.105469	0.573833	0.349742	0.740045	0.756083	0.447623	0.728252	0.441219	-0.0568615	-0.448792	0.189342	-0.762219	-1.45291	-0.903715	-0.370984	0.225411	-0.186325	-0.414158	0.00569678	-1.47452	-1.24969	0.0350091	-1.07578	-1.31012	1.02831	-1.43451	-1.43415	-0.836283	-0.653935	-0.636806	0.350642	-1.47375	-0.194652	-0.838136	-1.21887	-1.44165	-0.867146	-0.496207	0.261336	-0.50007	-0.427523	-1.88971	0.347268	-0.359286	0.486197	-1.83765	-0.744921	-0.460711	0.015925
TCGA.BL.A5ZZ.01	-0.885358	-1.39991	-0.544215	-1.49655	-0.935903	-0.23354	-1.09364	0.502555	-1.58141	0.166003	0.119783	-0.267465	-0.47153	-0.22665	0.457805	0.523385	-0.167336	0.676567	0.346808	0.236192	0.652211	-0.787893	-0.132232	-0.303685	-0.936148	0.863169	-0.592561	-0.344137	-0.825678	0.137544	0.0157839	-1.16842	-0.521525	-0.315446	0.691176	0.2743	-0.362993	0.418397	0.623255	-0.258953	-1.04648	-0.826216	-1.05487	0.209681	-0.495699	-0.28388	-0.0804254	0.549638	-1.3114
TCGA.BT.A0S7.01	0.0505659	-0.643443	-0.881885	0.329579	0.643951	0.30481	0.0394455	-0.301431	-1.71747	1.0357	-1.75357	1.16645	-0.82591	1.27811	0.6734	0.993329	-0.645216	1.07639	1.06793	-0.33345	1.17673	0.861673	1.46022	0.718288	1.02242	-0.168849	1.03622	1.03123	0.320074	0.985853	0.706288	1.3286	0.811139	0.90605	0.94524	0.932345	0.601758	0.934761	-0.372475	0.174766	1.24595	1.24279	0.975954	0.731458	0.999824	1.09315	1.55614	0.927282	0.938525
TCGA.BT.A0YX.01	-0.888728	-0.699922	-0.499702	-0.88553	-1.16305	-1.23838	-0.963928	-1.90377	-1.99041	-1.66118	-0.271266	-0.384448	-0.75584	-1.03808	-0.957434	-0.982689	-0.591315	-0.643344	-0.0955298	-1.59005	-1.02835	-0.365875	-0.243829	-1.08353	-0.759407	-0.338001	0.465378	-1.1378	-0.316031	-0.840696	-1.07432	-1.09094	-0.598298	-0.272876	-0.328846	-0.798913	-1.01918	-1.1626	-0.262032	-0.210863	0.0408453	-0.0292037	1.25301	-0.280287	-0.39067	-0.110936	-0.00662939	1.576	-0.674653
TCGA.BT.A20J.01	-0.658599	-0.799721	-0.318029	0.36387	-1.36474	-1.05643	0.550672	-1.19701	-1.95154	-1.23566	0.0731031	-0.578214	0.552346	-0.626354	1.12005	-0.206369	0.0262119	0.772867	1.24198	0.147972	-0.0542662	-0.958429	0.079872	0.276468	0.521131	-0.318993	0.659141	0.876239	0.71263	-0.406565	0.556516	-0.960093	0.742758	1.58937	1.41181	-0.414004	0.430174	0.406816	0.339222	-0.96557	0.0240684	0.537633	-0.288609	-0.540256	-0.675885	0.323448	0.0603246	-1.3481	-0.379201
TCGA.BT.A20N.01	-0.662534	-0.493235	-0.474636	1.44911	0.845794	-0.146431	0.602694	0.590442	0.117226	0.852181	-1.42957	-1.23913	-0.938128	0.049996	-0.593256	-0.194069	-0.225137	0.353933	-1.13515	-0.445509	1.22037	-1.24166	-0.202645	-0.170681	-0.922135	-0.504197	-1.07207	-0.906535	-0.354754	-1.27196	0.627655	-0.316783	0.237813	-0.611902	-1.15888	-0.078908	-0.416508	-0.050941	-1.41954	0.110226	0.0126873	0.158759	0.993562	1.52747	0.29628	-0.897797	-0.460477	1.0634	-0.515019
TCGA.BT.A20U.01	-1.03075	-0.607076	-0.150769	-0.1332	-0.513674	-0.920951	0.0654397	-1.48394	-0.926906	-0.286443	-1.8302	-0.198842	-0.639126	-0.0974939	-0.59368	-0.0614386	-0.292224	-0.413759	-1.05866	-0.82099	-0.816925	-1.2102	-0.553683	-0.978316	-0.725459	1.26567	-1.26033	-0.707624	-1.11562	-0.85629	-0.718179	-1.00289	-1.43264	0.331872	-0.283501	-0.890685	-0.246188	0.3589	-0.552978	0.483013	-0.47241	-0.39306	0.247628	0.627304	-0.474469	-0.561372	-0.837959	0.53443	0.0836644
TCGA.BT.A20V.01	-0.702004	1.80341	-0.655518	-1.54961	-1.67069	-0.0965045	0.507698	0.270919	0.747727	1.69922	0.295509	-0.391188	-0.981789	1.48791	0.845841	1.5844	-0.400069	0.975539	0.0777534	0.509995	-0.472969	-0.448113	-0.343052	-1.48551	0.543617	-0.874895	-0.607499	0.532017	-0.966287	-0.55321	-0.828989	-1.30441	1.16854	-0.719161	-0.808929	1.16903	1.10421	0.96592	0.0408342	0.15079	-0.886518	-0.206999	-0.831337	-0.552011	-1.49451	-0.593716	-1.40608	-1.70661	-0.902008
TCGA.BT.A20X.01	-1.35062	-1.0543	-0.0155564	0.448098	-1.1325	-1.59729	-0.964601	-1.49434	-1.35943	-0.577101	-1.68985	0.786317	-0.453182	-0.19342	-1.34534	-0.856569	-0.060206	-0.91794	-1.36549	-1.28746	-0.450038	-0.545305	-0.764043	-0.965846	-0.849821	-0.217886	-0.830379	-0.911387	-1.00618	-0.797013	-0.400062	-0.819379	-1.09987	-0.569202	-0.713494	-1.61575	-1.18261	-1.46728	-0.392081	0.538975	-0.351751	-0.00564286	-0.796912	-0.0664876	-0.825136	-1.16596	-0.741036	-0.713912	-0.851466
TCGA.BT.A3PK.01	0.0552416	0.140673	0.215019	-0.606469	0.191179	-0.504073	0.407265	-0.98731	-1.1749	-1.44469	-1.35773	-0.176936	-0.36562	-0.0511085	0.823506	0.975181	-0.391106	-0.269437	0.485923	-0.50928	-0.0450198	-1.26493	0.608955	-0.794797	0.504418	0.236785	-1.32586	-0.689184	-1.05367	-0.128804	-0.458179	-0.55219	-0.259374	0.0526513	0.644408	-0.21578	-0.304875	0.376566	-0.653323	-0.652075	-0.849581	-0.0546536	0.378627	0.0400916	-0.0083019	0.738736	-0.408917	0.0146092	-0.254831
TCGA.BT.A42E.01	0.474863	0.743771	-0.443131	0.754987	-0.114699	-0.947603	0.697157	0.461241	0.648545	0.886134	0.258081	-0.966681	0.640432	0.23194	1.25344	-0.524945	-0.611208	-0.866751	-1.28941	-0.601793	-0.919448	-0.821537	-0.556755	-1.19305	-0.861674	-0.657498	-0.367649	-0.795965	-0.878386	-0.872134	-0.642134	-1.66831	-1.05547	-0.0625082	-0.960348	-0.667636	0.271279	-0.258063	-0.315157	-0.47659	-0.123481	0.349488	0.307101	-0.809836	-0.665421	-0.262263	-0.29264	0.49237	1.03915
TCGA.CU.A3KJ.01	-1.20339	-2.1353	-1.2798	-2.15997	-1.42733	-1.62935	0.722269	0.898843	-0.774275	0.477134	-2.73213	-1.36593	-1.67539	0.183721	0.767433	-2.0978	-1.68735	-2.05869	-2.6948	-1.86025	0.472079	-0.563374	-1.63423	-1.06235	-2.02365	-0.275748	-1.7087	-1.82469	-1.33795	-1.62902	-0.922023	-1.378	-1.64036	-1.76516	-1.27092	-1.45003	-1.17142	-0.790062	-1.60348	-1.43145	-1.03105	-1.09974	-2.0641	-2.17769	-1.71399	-1.78451	-0.987274	-1.4478	-0.507088
TCGA.CU.A72E.01	-1.65028	-1.30269	-0.91115	-1.42798	-1.60113	-1.965	-0.946714	-1.94909	-2.02235	-1.03364	-2.05333	-1.06471	-1.1856	-0.976799	-2.30793	-0.259482	-0.918606	-1.21653	-1.82903	-1.64486	-1.34281	-1.1908	-1.17453	-1.23761	-1.53144	-0.722345	-0.876517	-0.753591	-0.995931	-1.04382	-1.02595	-1.0369	-1.76197	-1.0442	-1.439	-1.81971	-1.20788	-1.05	-1.49314	-1.11917	-0.684922	-1.53145	-1.26974	-0.99169	-1.13913	-1.77726	-1.65952	0.275485	-1.61737
TCGA.DK.A1A5.01	-0.855766	-0.785751	-1.03099	-1.82962	-0.906485	-0.179076	-0.268147	-0.708442	0.592473	-0.101945	-0.00682944	-0.88229	-1.40202	-0.5824	-1.84396	-0.148551	-0.812143	0.370004	-0.220382	0.442757	0.711307	-0.614707	-0.922854	-1.06768	-0.793417	-1.63387	-0.828581	-0.829624	-0.93759	-1.1296	-1.03655	-0.836761	-1.59809	-1.31343	-0.193059	-0.364838	-0.601419	0.546192	-0.272561	-0.730221	-0.78164	-1.77105	-1.32852	0.59397	-1.40685	-1.79697	-1.39444	-1.5743	-1.58927
TCGA.DK.A1AB.01	-1.0657	-0.17629	-0.033785	-1.37108	-1.28717	-1.74408	-1.02483	-1.92338	-1.86566	-1.22728	-0.752748	-0.284329	-0.963823	-0.203065	-1.42605	-0.370296	0.103865	-0.810055	-0.700246	-0.955115	-1.49931	-1.05484	-0.839942	-1.31605	-1.14808	-0.365368	-0.70322	-0.243934	-0.279428	-1.12954	-1.27284	-1.21575	-1.26172	-0.76178	-0.80171	-1.74332	-1.05421	0.614364	-0.187853	-0.317896	-0.457944	-1.01396	-0.882744	0.274906	-1.20489	-1.00401	-0.899454	-0.874654	-0.900373
TCGA.DK.A1AE.01	-1.43351	-1.9033	-1.32892	-0.410545	-2.31227	-1.26638	-0.35944	-1.65227	-3.1723	-0.589304	-0.980394	-0.819108	0.418288	-1.61013	0.248096	-1.76697	-1.07411	-1.01113	-2.42252	-1.917	-0.127427	-0.986539	-0.823661	-1.83595	-1.27618	-1.51049	1.54853	1.23146	0.863495	-0.55473	0.0833463	0.330064	-1.02046	1.1738	0.406643	1.21434	0.00836727	-0.714461	-1.62055	-1.4331	0.433298	-0.885749	-1.80647	-1.72315	-0.619808	0.618899	-1.29721	1.41834	-0.255075
TCGA.DK.A3IN.01	0.511288	0.846432	0.959304	0.761998	0.00195185	0.670263	-0.982897	0.591115	-0.0909441	0.679371	0.287508	-0.0526503	-0.569051	0.196311	-1.02714	-0.254149	0.0981812	0.164875	-0.716963	-0.440216	0.565994	-0.63106	-0.58739	-0.631217	0.840505	-0.836978	-0.831665	-0.215031	-0.200262	-0.0366606	-0.194239	-0.695845	-0.468234	-0.195713	0.179307	0.0417158	0.0391811	0.141959	-0.179658	0.267125	0.97168	0.296785	-0.532093	-0.348382	0.14603	-0.639324	-0.0392256	-0.820726	0.0785647
TCGA.DK.A3IQ.01	-1.34954	0.664176	0.509092	0.288276	0.334183	0.796333	-0.686588	0.6868	0.831832	-0.0691798	0.870518	-0.0978958	-0.849465	0.382397	-1.40076	1.02311	0.527902	1.38807	-0.0807805	-0.0582429	-0.70498	-0.958096	-0.676065	-0.526643	0.0215686	0.749709	-0.522259	-0.20355	0.0653011	-0.51537	-1.14367	-0.141931	-1.03404	-0.501375	0.119384	-1.17807	0.0344572	-1.22688	-0.687404	0.727322	0.0677091	-1.8291	-1.4343	0.67829	-0.891234	-1.57962	-0.202731	-0.615953	-1.61126
TCGA.DK.A3WW.01	-0.149022	-0.660502	-0.785189	-1.26434	-0.616738	-0.560577	-1.40489	-1.74664	-1.65657	-1.06777	-0.604102	-0.897953	-0.594684	-0.837682	-1.41441	-0.310382	-0.721848	-0.727621	-1.05	-0.281001	-0.0145803	-0.364413	-0.261818	-0.96429	-0.840168	-0.788565	-0.896542	-1.76155	-1.10156	-0.857464	-0.960546	-1.3092	-0.812128	-0.164155	-0.659145	-0.632993	-1.13931	-1.05912	-0.374921	-0.93971	-0.124938	0.0621196	-0.0146071	-0.595313	-0.34952	0.135771	-0.0609306	1.27579	-0.517119
TCGA.DK.A3WX.01	0.231464	0.407051	-0.319579	0.5184	1.25682	-1.09344	-0.9031	-1.06415	0.232159	-1.34037	-0.955843	0.625803	0.0282738	0.719363	0.956245	0.131127	-0.233308	-0.267298	-0.658116	0.320466	0.943979	-0.909487	0.493998	0.368814	-0.214453	-0.107118	-1.30429	-0.0151895	-1.08096	-0.653977	-0.808883	-0.461464	-0.0896205	0.0927131	-0.446785	-0.588779	-0.894884	-0.888882	-1.31081	-0.033591	-0.322768	-0.0994588	0.812028	-0.144198	-0.0861205	0.0946151	0.480188	-0.502504	0.447829
TCGA.DK.A6B5.01	-1.65646	-1.05592	-0.916602	-0.260761	-1.12164	-2.3127	-0.771895	0.485891	0.0512687	-1.00347	-1.17065	-0.0597524	-1.00288	0.517933	0.90768	0.492205	-0.682445	0.11135	-1.75071	-1.39732	-1.31454	-1.0616	-0.682719	0.120885	0.418414	-0.133094	-0.248368	-0.789274	-0.405055	-1.37027	-0.627231	0.0793775	-1.06063	-0.971243	-0.872396	-0.393438	-0.250499	0.137183	-0.67101	-0.20337	-0.468057	-0.0684365	-0.217891	-1.05	-1.49908	-0.365385	-0.821861	-1.20398	-0.0420718
TCGA.DK.AA6Q.01	-1.03303	-1.24615	-0.82632	-1.43251	-1.66435	-0.45122	-0.395666	-1.07627	-0.157458	-0.216276	0.583415	-0.476236	-0.360229	-0.816942	0.384233	-0.34409	-0.0496004	-1.3913	-1.46305	-1.34221	-1.75315	-0.585848	-0.754407	-1.56736	-1.18438	-1.18068	0.934863	0.559682	0.699579	-1.14419	0.104641	-0.219686	-0.285364	-0.516613	-0.179681	1.07695	1.07017	1.22359	-0.560794	-1.01114	-0.0257078	-0.238493	-1.22842	0.19153	-0.292767	-0.700701	-0.857288	0.713347	-0.458449
TCGA.DK.AA6S.01	-0.95801	-0.712995	0.158619	-0.852207	-0.395511	-2.10871	0.427108	0.650819	0.707323	0.0936964	-0.82541	-1.00904	-0.920733	1.19516	0.062058	-0.240192	1.19327	-0.051311	-0.644	-0.516181	-0.690454	-1.06291	-0.231623	-0.150065	-0.774469	1.15953	-0.807405	-0.985822	-1.06403	-1.14334	0.11241	-1.35806	-0.317273	-0.931239	-1.33005	-0.150047	-0.330562	-0.694108	-0.372036	-0.252536	-0.760897	-0.921721	0.581618	-0.267162	-1.39554	-1.49685	-1.24855	-0.343029	-0.797737
TCGA.DK.AA6W.01	-1.32637	-0.734283	-1.04312	0.0509297	-0.863804	-1.66317	-1.3412	0.053766	-0.195107	-0.06601	0.0117817	1.71361	1.40718	-0.0403547	0.811309	0.749827	0.242986	0.491286	0.701151	0.226242	0.925619	2.15117	1.33688	0.0888003	0.710362	0.663098	1.58139	1.64269	-0.165104	0.691419	0.391859	1.0452	-0.175282	1.0957	0.676469	0.26952	0.23605	-0.0963549	1.98439	1.04345	0.578022	0.228572	-0.700009	-0.400954	-0.562618	0.259423	-1.10978	0.326548	-0.768888
TCGA.E5.A2PC.01	-0.542382	-0.903112	-1.2048	-1.88182	-1.34757	0.466877	-2.61913	-0.838922	-2.65449	1.60936	-2.3074	-1.64177	-1.47629	-1.13547	1.00767	-1.89372	-0.81481	-1.7464	-0.887314	-1.22743	-1.5133	-1.05617	-0.843288	-1.65051	-1.99259	-1.13914	-0.353685	0.298942	-1.05331	-0.941299	-0.602279	-0.473706	-1.73985	-1.11874	-1.2569	-1.45691	-0.558865	-0.694739	-2.26002	-0.75446	-0.0496948	-1.10166	-0.611715	-0.412658	-1.12922	-1.68583	-1.47305	2.0179	-0.428449
TCGA.E7.A3X6.01	-0.639823	-1.13884	-0.504151	-0.883618	-0.588179	-2.15999	-1.04223	-1.2562	-0.62399	-0.919378	-2.08412	-0.276617	-1.10328	-1.49505	0.0179114	-1.14592	-0.985488	-1.43136	-0.583759	-1.2626	-1.58666	-0.803988	-1.05496	-0.920277	-1.37387	-1.40877	-0.391677	-1.15186	-0.762085	-1.33628	-0.492525	-1.30494	-1.26573	-0.709984	-1.01543	-1.78201	-1.10233	-1.77686	-0.623493	-1.20036	-0.825698	-0.493303	0.319369	-1.3916	-1.14775	-0.271618	-0.577487	-0.0725654	-1.14444
TCGA.E7.A97P.01	-0.452318	-0.987516	-0.37311	-1.46909	-0.748894	-1.32681	-1.52193	-1.80661	-1.82552	-0.805772	0.989454	-1.01678	-0.839855	-1.21794	-1.48337	-0.866207	-0.612121	-0.693565	-1.13066	-0.54942	-1.38792	-0.688258	-0.996593	-1.12128	-0.860115	-0.90144	-0.702099	-1.21199	-0.883948	-0.858521	-1.17145	-1.76634	-1.19689	-0.302804	-0.776304	-1.14208	-1.06781	-0.937989	-0.170521	-0.477006	-0.361339	0.171245	-0.596623	-0.698277	-0.642736	-0.295484	0.068954	-0.956395	-0.308383
TCGA.FD.A3B5.01	-1.60301	-1.93512	-1.05862	0.145498	-0.668836	-1.96598	-0.828211	-0.0378002	-0.956743	-0.689708	-1.4673	-0.991393	-0.873695	-0.550322	-0.0484655	-1.15467	-0.978792	-1.45906	-2.19702	-1.81501	-0.687068	-0.843733	-1.68672	-1.36612	-1.69737	-1.36153	-1.71962	-1.31993	-0.77411	-1.7474	-0.789547	-1.72826	-1.81185	-1.45483	-1.32618	-2.22514	-1.27433	-2.00807	-0.286117	-0.794123	-1.13895	-1.22147	-1.49678	-1.71575	-1.9472	-1.90252	-1.87185	-0.754872	-1.94509
TCGA.FD.A3N6.01	-1.46576	-1.85203	-1.26901	-2.23905	-2.5075	-3.29085	-2.30002	-2.76631	-1.72737	-1.85796	-0.928763	-0.749318	0.0676229	-2.68296	-2.60377	-2.58724	-1.52548	-1.80009	-2.6243	-2.35725	-2.30449	-0.938779	-2.0468	-1.75318	-2.30346	-1.89521	-1.45243	-1.77167	-0.851636	-1.68801	-1.51443	-1.48827	-1.80416	-1.62829	-1.77365	-0.430124	-1.91667	-2.39224	-1.08107	-1.47238	-1.1963	-1.45014	-1.05083	-2.00016	-2.0863	-1.65794	-1.45317	0.343185	-2.07568
TCGA.FD.A3SM.01	-1.17615	-0.661047	-0.392624	-1.11088	0.150389	-0.854038	-1.93309	-0.845477	-1.80024	-0.281808	-0.405741	1.2762	-1.14153	-0.397977	-0.0658152	0.540394	-0.565698	0.248341	0.503217	0.31801	0.406211	-0.960289	-0.209243	-1.26543	0.186918	-1.05516	0.324838	0.0927572	0.776039	0.398166	-1.5377	0.541966	-1.60123	-0.997602	-1.02517	0.451065	-0.790184	-0.130906	-1.17643	-0.74047	0.369762	-1.30634	-1.12266	-0.398057	-0.489964	-0.190084	-1.09104	-1.17567	0.425804
TCGA.FD.A3SN.01	-0.0343346	0.147101	-0.425774	0.698459	1.61242	0.873534	-1.5572	1.08025	0.592961	0.0632385	0.500611	-0.556038	-0.932165	-0.413535	-0.913152	-0.79018	-0.767567	-0.207846	0.610878	1.13706	-1.59523	-1.08543	-0.77621	-1.56758	0.239605	-1.41552	0.0760469	-1.01034	-1.17287	-1.37665	-1.29811	-0.999278	-0.329911	-1.04495	-1.40953	-1.09527	-0.677685	-0.733586	-0.757115	0.0714801	-1.19014	-0.547201	-1.56657	-0.606503	-1.47413	-1.66498	-1.46916	-2.07195	-0.491419
TCGA.FD.A3SP.01	0.339684	0.0823557	-0.221761	-0.920065	0.822449	1.01076	0.422958	0.287437	0.830821	-0.313274	0.556137	-0.162541	-0.47333	1.47833	0.524589	-0.0444303	0.476299	0.505261	-0.0182292	0.934901	-0.182913	0.73384	-0.164446	-0.0893169	-0.828392	0.216806	-0.138966	-0.293481	-0.445159	0.0911461	-0.881338	-0.652569	-0.935195	-0.0967621	0.449826	0.438469	0.431297	-0.251909	-0.225948	0.352267	-0.409572	0.101948	-0.532002	-0.218708	-0.234065	-0.536303	-0.259982	-0.908884	-0.717357
TCGA.FD.A3SR.01	0.129377	0.855901	1.60883	0.18112	1.1384	1.10543	0.835559	0.483843	0.928719	-0.329666	1.05761	1.98805	1.61863	1.81344	1.22623	1.02199	1.38854	1.11945	1.51081	1.32826	0.962879	1.92096	1.1715	1.00957	0.358885	-0.57629	0.8311	1.60583	1.43701	1.75967	-0.232947	1.08608	1.25587	0.916118	0.682882	1.46881	-0.524082	1.43813	1.34949	0.259721	0.739425	-0.465569	1.03892	-0.82104	0.444108	1.42132	1.91857	-0.803716	-1.19034
TCGA.FD.A5BU.01	-0.916285	-0.664138	-0.652036	-0.838006	-0.910077	-1.26278	0.762373	0.197281	-1.45736	-0.0644301	-0.129239	0.881914	1.07399	-0.34144	-0.287849	-0.27645	-0.261751	-0.703095	-0.933524	0.00300436	0.272598	-0.143638	-0.0325985	-0.768194	-0.704155	-0.425228	-0.0275818	-0.641784	-0.340933	-0.317758	-0.577256	-0.758324	-0.712083	0.135719	-0.728235	-0.575292	-0.568551	-0.595159	-0.423892	0.00263968	-0.19328	-0.216103	-0.569185	-0.587723	-0.178098	-0.0341756	-0.284341	-0.786067	-0.530014
TCGA.FD.A5BX.01	0.291791	-1.01915	-0.0136541	0.210689	-0.514345	0.378086	-1.78108	-1.84397	-0.134679	-0.846083	-0.615428	0.781485	-1.02476	-0.877685	-2.09379	-1.3357	-0.690789	0.870489	0.0974702	-0.00621633	0.0276754	-1.20751	-0.257338	-0.106335	0.348569	-0.093181	-0.573354	-0.0727644	-0.64291	0.907646	-0.216914	-0.836178	-1.74709	0.71567	1.55445	-1.58339	-0.214479	-0.548215	0.344342	-0.750766	-0.305164	-0.807142	-0.897864	-0.240673	-0.991881	-1.29026	-1.58495	-1.54826	-0.640745
TCGA.FD.A62S.01	-1.0002	-0.795772	-0.268125	-0.863633	0.303486	0.56464	0.255307	0.351933	1.00298	0.239804	1.02031	0.0940158	-0.393551	0.201798	-0.496665	-0.824173	-0.273669	-0.496776	-1.06111	-0.513733	-1.06358	-0.679724	-1.11118	-0.0238804	0.000248148	-0.486961	0.311968	-0.584793	-0.732914	-0.606066	-0.85926	-1.31659	-0.998826	-0.700565	-0.707509	-0.353792	-0.528547	-0.715497	0.0857609	0.0650568	-0.166175	-0.308072	-0.657419	-0.26041	-0.486827	-0.626219	-0.0929566	-0.00522081	-0.989843
TCGA.FD.A6TK.01	0.248481	-1.06825	-0.123807	-0.736056	0.55609	0.155567	0.0168499	-0.0795482	0.671791	-0.38074	0.42869	-0.252916	-0.465656	-0.026536	0.246493	-0.776835	-0.303351	0.987202	-0.133077	-0.401068	0.343684	-0.304352	-0.413405	0.860763	0.888206	-0.519928	-0.289281	-0.332878	-0.278189	-0.344958	-0.787413	-0.653121	-0.870542	0.00200005	-0.170113	-0.692575	-0.752391	-0.463937	0.233831	0.400349	0.102289	0.00735298	-0.182872	-0.157626	-0.109843	-0.281454	0.194322	-0.587566	0.10318
TCGA.FJ.A871.01	1.61503	-0.391114	0.450743	-0.0386142	1.32257	-0.664344	-2.39032	-0.211401	-1.30262	0.421414	0.859671	-0.989683	-1.65411	-1.28373	0.565866	-0.658256	1.0309	0.956474	0.618343	0.785362	0.857429	-1.05551	-1.45322	1.16405	1.24701	-0.814657	-1.80439	-1.75091	-1.46196	-0.791537	-1.8353	-1.76842	-1.77456	0.0128679	1.44026	-0.900518	-0.683121	1.29847	2.15798	-1.30446	-1.24043	-1.86875	-2.066	-1.50344	-2.01112	-2.03406	-1.08093	0.91174	-2.0924
TCGA.G2.A2EF.01	-1.07125	1.32701	-0.145337	1.62706	1.37229	1.16231	0.81799	0.801649	-0.0317381	0.158717	0.528919	0.0199572	0.393464	0.104455	-0.309106	-0.953398	-0.946688	-1.09183	-1.45585	0.454684	0.75437	0.783562	-0.670847	-1.81825	-1.47685	-0.302558	-1.10244	-0.89571	-1.87443	-1.70035	-0.925422	-1.38341	-1.53739	-0.886382	1.89801	-1.57329	-1.01392	1.12412	-0.490181	-0.611034	-0.850294	-0.927799	-0.60646	-1.27331	-0.660013	-0.515795	-0.517244	-1.72922	-0.412882
TCGA.G2.A3IB.01	-1.82032	-2.24089	-1.58154	-1.96776	-2.56494	-3.63423	-1.41829	-2.16087	-2.37512	-1.45149	0.164428	-1.77934	0.136835	-1.69479	-2.76304	-2.46129	-1.61889	-2.12397	-3.04425	-2.40974	-2.69657	-1.23766	-1.80657	-2.07642	-2.60378	-1.8011	-1.46847	-1.6031	-1.54755	-1.9391	-2.34293	-1.95569	-1.82435	-2.15396	-2.11239	-1.19396	-1.50862	-2.97825	-2.60638	-1.57913	-1.37924	-0.867997	-1.80076	-2.20721	-2.42564	-2.37633	-2.04963	-2.38069	-1.80273
TCGA.G2.AA3C.01	0.739798	0.264471	0.366773	-1.05063	0.686073	0.340286	-1.63019	-1.37477	-2.16114	-0.0604233	-1.1922	0.00449852	-0.580047	-0.347051	-0.519073	-0.583796	0.449006	-1.01592	-0.41648	0.605459	1.4822	-1.15635	0.366981	1.02267	0.0480342	-0.041357	-1.4176	-0.365546	-1.52645	-0.31781	-0.835	-1.24348	-1.85552	-0.485981	1.28842	-1.33774	-1.2194	-1.30382	-0.757907	-0.977499	-1.48482	-0.32999	-0.336876	-0.710972	-1.25786	-0.508951	-1.72424	-0.0391384	-0.600961
TCGA.GD.A3OQ.01	-1.2858	-1.73521	-1.03343	-1.873	-0.965996	-0.693316	-1.87618	-0.742271	-0.156172	-1.4054	-1.32304	-1.33683	-1.355	-1.31724	-1.41089	-1.93652	-1.45284	-1.62383	-1.20737	-1.40315	-1.93095	-1.16614	-1.35898	-1.61732	-2.05768	-0.620514	-1.27165	-1.46312	-1.38251	-1.58262	-1.8776	-1.25848	-1.49382	-1.71703	-1.46049	-1.75842	-0.983038	-1.12615	-1.94327	-1.32287	-1.30361	-1.92254	-2.27885	-1.32831	-1.19403	-1.52805	-1.18964	-2.51228	-1.1689
TCGA.GD.A3OS.01	-0.760437	0.488326	-1.02416	-0.840626	-0.23168	0.376663	0.0295319	-0.513339	0.824797	-1.23334	-0.0132247	-0.144124	-0.702363	0.439269	-1.58655	-0.2427	0.604206	0.723482	0.309107	0.699169	0.11627	-1.52003	-0.650126	0.469459	-0.45726	0.12742	-1.39056	-0.814269	-1.16326	-0.557836	0.285186	-0.436367	-0.605478	-1.04139	0.422206	-1.9941	0.00153452	-0.603681	0.0222268	0.340537	-1.33704	-1.01085	-0.944357	-0.801161	-0.96546	-0.637373	-1.09322	-1.84352	-1.54201
TCGA.GU.AATO.01	0.641675	1.15488	-0.861279	-0.23786	-1.40764	-1.78054	0.834515	1.02558	0.47905	0.944217	0.70817	-1.24472	0.844051	-0.494539	-1.47522	0.732372	1.14349	1.06125	1.03062	0.952626	0.769669	-1.25738	-0.638783	1.10161	0.634563	1.49487	1.25828	0.498887	-0.309169	0.329834	-0.999213	0.776486	-1.05688	-0.762583	-0.313839	0.0875981	-0.841908	0.884816	-1.00369	0.238083	0.0923655	-0.393587	-0.891862	-0.351741	-0.422737	-1.09224	-0.318301	0.754318	0.648041
TCGA.GU.AATQ.01	-1.54241	-2.03365	-1.27342	-1.80237	-1.81344	-2.37746	-2.32796	-1.47116	-2.1332	-0.46821	-2.10149	-0.62033	-1.46275	-1.48896	-2.28876	-1.83025	-1.30532	-1.63072	-2.54529	-2.1904	-2.07588	-1.19561	-1.37946	-1.89339	-1.92747	-1.47713	-0.265679	0.0343257	0.0604547	-1.01713	-1.28331	-1.26003	-1.25714	-1.34642	-0.764533	-0.299969	-0.741122	-1.23244	-1.8691	-1.27641	-0.878399	-1.39626	-2.34311	-1.3747	-1.31184	-1.71464	-1.33445	-0.40888	-1.06418
TCGA.HQ.A5ND.01	-1.00141	-1.35042	-0.942041	-1.96925	-0.775376	-2.80308	-0.512827	-2.16379	-1.16563	-1.90765	-2.17551	-1.25298	-1.0273	-0.838222	-2.02865	-1.59146	-1.07953	-1.41701	-2.0242	-2.06712	-1.43705	-1.13148	-0.682277	-1.60677	-1.50298	-1.26359	-1.50634	-0.726614	-1.49357	-1.29593	-1.26413	-1.11984	-1.04392	-1.21883	-1.33637	-1.77715	-1.31242	-2.08636	-1.93128	-1.02304	-0.949293	-1.06262	-1.54002	-1.48392	-1.187	-0.915328	-1.08843	-1.89608	-1.35088
TCGA.K4.A3WV.01	-1.46884	-1.56895	-0.50018	-0.340305	-2.0436	-0.157563	0.661679	1.6137	0.622176	-1.20714	0.745446	-0.233995	-1.47172	0.228569	1.08181	0.992552	1.15724	1.51495	-1.33907	-0.827308	0.685093	-0.104041	-0.035846	-1.08584	-1.22981	-0.281293	1.27758	2.0243	-0.36522	-0.221446	1.39429	0.488452	1.00126	1.18556	0.499892	-0.0211937	1.27074	1.26073	-0.138143	-0.210588	1.85478	0.772843	-1.11009	0.0706612	0.106509	-0.0486284	-1.56835	0.57284	-1.57725
TCGA.K4.A4AC.01	-0.504216	-0.740219	0.00357925	0.344591	-1.08001	-0.391606	0.525996	0.37056	0.314756	-0.00439201	-0.500599	-0.446227	0.580035	0.111677	-0.92598	-0.507857	-0.619805	-0.40903	-1.22098	-0.998423	0.0887486	-0.793063	-0.197012	-0.674871	-0.906266	-0.69984	-0.755918	-0.37611	-0.810466	-0.161708	-1.0657	-1.07403	-0.787858	-0.0316006	-1.08843	-0.574428	-1.16437	-0.898854	-0.770657	-0.878676	-0.29414	-0.323598	0.0413125	-0.328	-0.194246	-0.375055	-0.16529	1.10518	-0.0818084
TCGA.K4.A5RH.01	-0.302625	0.384707	0.374851	-1.09125	0.794458	0.804984	0.978488	0.09962	0.284407	-1.54647	-0.0777943	-1.62664	-0.748495	-0.484004	-0.477948	-0.585356	0.110608	0.881108	-0.868598	0.978013	-0.189472	-0.0620129	-0.764168	-0.374283	-0.397427	-0.403953	-0.21571	-1.06436	-1.14965	-0.592628	-0.0399528	-1.41418	-0.780544	-0.239901	0.507633	-1.06825	-0.560777	-1.2965	1.26261	-0.0124558	0.232946	0.314303	-0.374284	0.0464643	-0.357111	-0.222926	0.444243	0.134296	-0.366463
TCGA.K4.A5RI.01	-1.44483	-1.3655	-0.686988	-1.12234	-1.22288	-0.621143	0.0595675	-0.119945	-2.26249	-0.705933	-2.47069	-1.37373	-1.01513	-0.798986	-0.154179	-1.80222	-0.354816	-1.34088	-1.75947	-1.20244	-1.56896	-0.881438	-1.21215	-1.62352	-1.62304	-0.974648	-0.608108	0.15597	-0.0349469	-1.21943	-0.360514	-0.468883	-1.44633	-0.243498	-0.319394	-1.2594	-0.507945	-1.33392	-1.73519	-0.668557	-0.692376	-1.63534	-1.5503	-0.756123	-1.48354	-1.30801	-1.46016	0.592849	-0.607065
TCGA.PQ.A6FI.01	-1.17089	-1.77923	-1.19512	-1.92255	-1.79725	-1.43608	-0.724984	-2.56389	-2.87904	-1.28828	-2.26815	-0.776778	0.57026	-1.92837	0.858163	-2.14458	-1.46032	-1.59028	-2.73209	-2.27091	0.533332	-1.21865	-0.856117	-1.75265	-1.62546	-1.32044	-1.91164	-1.69922	-1.45768	-1.54699	-1.25655	-1.72957	-1.65803	-1.14635	-1.21212	-2.09224	-1.60244	-2.18009	-1.85785	-1.78119	-1.29575	-1.17096	-1.61697	-1.90368	-1.48995	-0.692697	-1.7748	-1.09576	-0.495105
TCGA.SY.A9G5.01	-0.464898	0.980727	0.123429	-1.28561	0.833803	0.393261	0.615095	0.178375	0.979961	-0.000226454	0.759477	-1.12452	-0.759122	-0.223528	0.118515	0.297338	-0.538502	-0.404138	0.604808	-0.939231	-0.998363	-1.04132	-0.91033	-1.2203	0.961878	-0.417116	-0.566168	-0.849202	-0.628984	-1.11149	-0.714138	-1.36808	-1.44999	-0.355574	0.843011	-1.0635	0.347192	-0.00721191	0.810354	0.140134	-0.672297	-0.582566	0.597667	0.714217	-1.00429	-0.363449	-0.608377	-1.13041	-0.728483
TCGA.XF.A9SK.01	-1.18996	-0.618673	-0.888665	-1.51474	-1.24102	-1.38079	0.450897	0.470751	0.766276	0.691922	0.606082	-0.63287	-1.2319	1.00267	-0.618272	0.51803	0.0372772	-1.04114	-1.31565	-0.118907	-1.29578	-0.764811	-0.648017	-0.447022	0.965907	-0.233667	-0.062835	-0.213033	-1.14104	-0.365789	0.358701	0.0599205	-0.666796	-0.698785	-0.296996	0.523086	0.815	1.36477	-0.533483	-0.7059	0.235967	-1.03696	-1.17494	0.0257445	-1.02836	0.0232093	-1.01884	-1.90914	0.549315
TCGA.XF.A9ST.01	1.14907	2.71702	-1.25854	1.70359	-0.137629	-0.801563	-2.84693	1.57577	1.1023	1.72143	1.2223	-1.56477	1.15909	-0.10799	0.938246	0.478343	0.609101	0.36475	1.05763	0.98781	1.55584	2.50697	1.81506	0.0980545	1.03441	1.30597	1.63414	1.71915	1.68284	2.44649	2.15523	1.84478	1.80137	0.0957829	0.916627	1.09303	1.39833	0.244651	1.67509	1.0038	2.24171	2.32559	-1.85869	-0.354798	1.51732	0.764946	-1.16921	-1.55764	1.93436
TCGA.XF.A9T4.01	-1.4207	-1.65065	-1.16321	-1.51842	0.262798	0.217133	0.110828	0.437541	0.665486	-1.76451	-0.171778	-0.842271	-1.47727	-0.0580874	-2.6147	-1.74807	-1.08892	-1.47643	-1.01137	-0.20963	-1.76946	-1.0538	-1.21035	-1.82868	-1.94792	-1.86245	-1.47652	-1.34364	-1.27837	-1.26689	-1.92837	-1.83946	-1.39546	-1.36373	-1.82583	-1.89906	-1.48924	-1.87521	-1.35484	-1.62468	-1.24214	-1.42402	-1.72988	-1.66721	-1.44867	-1.85199	-1.31751	-2.41781	-1.53329
TCGA.XF.A9T5.01	1.14716	-0.562888	-0.628826	0.198845	-1.14979	-2.02028	-1.98361	-2.26343	-2.29942	-0.85399	1.04333	0.806231	-0.9193	-1.74269	-1.14711	-1.17711	-0.783317	0.795649	-1.07915	-1.13488	-1.00012	-0.558024	1.44122	-1.01941	-0.915634	-0.638709	0.630322	0.890915	2.1264	-0.414723	0.16262	0.237885	-1.10964	1.38112	0.245316	0.907777	-0.513089	0.729138	-0.0377386	-0.27569	-0.10816	0.672824	-0.615468	-0.841532	-0.50424	-0.192696	-0.276024	1.18606	1.24048
TCGA.XF.A9T8.01	-0.454489	-0.340359	-0.805147	-1.22996	-0.781262	-0.921605	-1.53118	-1.64353	-1.73622	-0.307163	-1.58122	-0.00769762	-0.589565	-0.314519	-0.79784	-0.501544	-0.741707	-0.719199	-0.705343	-1.47356	-0.84975	-0.952757	-0.210163	-0.977344	-0.748928	-0.812344	-0.959743	-0.943912	-1.07276	-0.450901	-0.813171	-1.00437	-0.473989	-0.41295	-0.754477	-0.287121	-1.11706	-1.63103	-1.30093	-0.830699	-0.649601	-0.45657	-0.623168	-0.466011	-0.403592	-0.244265	-0.238697	0.101664	-0.766708
TCGA.XF.AAMR.01	-1.08916	0.711974	-0.215681	-0.79505	0.577189	0.475158	0.78118	0.661219	0.71688	1.13223	0.92952	0.194972	-0.538912	1.45081	0.532423	0.369239	0.394527	-0.682668	-0.171764	0.538979	-0.395167	0.228652	0.246633	0.716852	1.07022	1.16944	1.20123	1.09131	1.35926	1.15507	1.2692	0.506649	-0.383617	0.133248	-0.34091	0.461803	0.381782	0.875982	0.246764	0.938541	0.543682	-0.694978	-0.13475	1.41534	0.807641	0.854627	0.14719	-0.439484	-0.0502604
TCGA.XF.AAMW.01	-0.452971	-1.39972	0.177441	-0.53457	-0.496859	0.544076	-1.68053	-0.644454	0.243765	-1.29527	-1.0728	-0.895848	-1.15482	-1.124	-2.14681	-1.94502	-1.16161	-1.49985	-0.700201	-0.246779	-1.90646	-0.938255	-0.702387	-1.52039	-0.12905	-1.58071	-1.07117	-1.67571	-0.996801	-0.756785	-1.40658	-1.26537	-1.00166	-1.39729	-1.69844	-1.14894	-1.59715	-2.26003	-1.06021	-0.938943	-0.751562	-1.49551	-1.52838	-1.11288	-1.02236	-0.719213	-1.06746	-2.05941	-1.20042
TCGA.XF.AAN3.01	-1.33273	-0.868397	-0.569058	-1.73302	-1.22647	-2.00878	-0.149875	-1.99449	-1.63897	0.0533899	0.938369	-1.18178	-1.04684	-1.03014	-0.995949	-1.10555	-0.650815	-1.05047	-0.632491	-1.70999	-1.79164	-0.985677	-0.670053	-1.51911	-1.31681	-1.06954	-0.785211	-0.681995	-0.906666	-0.968279	-1.39229	-1.50553	-1.6263	-0.847845	-1.16147	-1.21896	-0.429487	-0.587693	-0.935424	-0.717561	-0.524501	-0.838246	-1.41353	-0.0135211	-1.43632	-1.30337	-1.24856	-0.0575724	-1.33098
TCGA.XF.AAN5.01	-0.814055	-0.671666	-0.512637	1.24027	0.652288	-1.00379	-0.472366	1.04928	1.09398	-0.811335	0.565694	0.497665	0.609637	-1.15471	-1.37353	-0.949406	-0.601748	-0.928586	-0.150023	-0.948799	0.169119	-0.505317	-0.519551	-1.05617	-0.697783	1.25657	-0.69766	-1.50554	-1.30782	-0.96039	-1.22067	-1.61231	-1.23351	-0.163098	-1.40377	-1.10331	1.14784	0.079055	-0.5827	-0.40576	-0.626829	-0.434017	0.0419264	0.221972	-0.672297	-0.612643	0.0763482	-0.491374	0.918693
TCGA.YC.A9TC.01	1.79568	1.12405	-0.383897	1.29893	-1.20639	-2.3542	-2.3035	-2.18806	-3.09257	-1.89022	-1.27446	0.461854	-1.13202	-1.57724	-0.124683	0.584482	-0.561955	1.12061	0.0734172	0.760121	1.21602	-1.10015	-0.955016	1.0113	1.35511	-0.569038	1.65	1.60724	1.41572	1.9278	0.862737	1.14484	1.27799	0.978233	0.803913	0.998618	-0.109925	-1.33696	0.856159	-1.45899	1.23461	-0.41036	-1.27479	-2.02326	0.884683	0.611449	-1.27505	-0.495393	-1.15025
TCGA.ZF.A9RE.01	-0.73296	-1.58939	-1.36792	-1.68132	-1.92494	-2.65293	-0.32402	-1.97517	-2.80186	0.221084	-1.11217	0.273576	-1.54504	-1.76384	-2.25949	-2.00244	-1.70134	-1.74368	-2.38941	-1.71911	-1.87344	-1.37909	-0.964419	-1.50056	-1.53296	-1.68805	-0.460425	-0.0515002	0.657196	-1.08303	-0.826074	-0.639292	-0.95364	-1.33267	-1.38498	-0.373485	-0.778562	-1.21411	-2.09547	-1.47853	-0.793021	-1.49436	-1.29373	-1.71471	-1.3564	-1.10386	-1.0814	0.674571	-1.1538
TCGA.ZF.A9RN.01	-0.966815	-1.48245	-1.18718	-2.32049	-1.03516	-2.97574	0.656357	1.35418	1.08862	-1.84871	1.17309	1.06749	-1.73652	0.807356	-1.24618	-0.616668	1.13172	0.0737757	1.05391	0.965025	-1.49874	-0.810726	-0.800207	1.32899	1.27104	0.420639	-0.539846	1.3334	-0.661594	-1.59868	1.44562	-0.0883038	1.2467	-0.809561	-1.75446	-0.760095	-0.73767	0.642928	0.276705	-1.43114	-1.19381	-1.17109	-0.842067	-1.50432	-1.6521	-1.51884	-1.59675	-3.07303	-0.246975
TCGA.ZF.AA53.01	-0.294702	0.25914	-1.2824	-0.58559	0.668002	-0.424571	-1.0834	0.484771	-1.30697	-0.485642	-0.7938	-0.278793	-0.678544	0.0506127	-0.376486	-0.432881	-0.297241	-0.631661	-0.677854	-0.0653932	-0.78188	-0.800378	0.229346	-0.93375	-0.165258	-0.943621	-0.694309	-0.802632	-0.97142	-0.18969	-0.946072	-0.756032	-0.390837	-0.496776	-0.790813	-0.475774	-0.970865	-0.420519	-0.914211	-0.224274	-0.701985	0.255945	-0.0168603	0.361171	-0.515573	0.273164	-0.0600418	-0.412884	-0.242657
TCGA.ZF.AA54.01	0.73851	-0.448867	-0.326337	0.638739	0.916269	0.947639	0.82285	0.26044	0.451845	-0.522852	0.141841	-0.478263	-1.07343	-0.906183	0.0938241	-0.874713	0.708243	0.931479	0.134285	-0.754982	0.56455	-0.424244	-0.312602	1.19851	0.197571	0.0788403	-0.881243	-0.688586	-1.38162	-0.0511082	0.400622	-1.41216	-1.21523	0.0875712	1.26712	-0.972853	-0.184334	-0.780836	1.80542	-0.452388	-0.386475	-0.309613	-0.862838	-0.439113	-0.611192	-0.648018	-1.20248	-0.0556724	-0.809063
TCGA.ZF.AA56.01	-0.646311	-0.36157	-0.29728	-1.06545	-1.20565	-1.62677	-0.414456	-1.44716	-0.694747	-1.0653	-1.71358	-0.213011	-0.389625	-0.521616	-0.458792	-0.357273	-0.513441	-0.798561	-0.444446	-0.850432	-1.1257	-1.14717	-0.0468586	-1.06021	-0.449059	-0.482966	-0.163429	-0.765913	-0.0972714	-0.460687	-0.534473	-0.606814	-0.801047	-0.421361	-0.452375	-0.348979	-0.584682	-0.553772	-0.620859	-0.64927	-0.438147	-0.174695	-0.56581	-0.382561	-0.520734	-0.285365	-0.0357592	-0.0196783	0.142699
TCGA.4Z.AA7N.01	-0.0299436	-0.359968	0.157708	-0.0248139	-0.767837	0.485069	0.728309	-0.399608	0.310173	-0.088626	0.520022	0.389592	0.97663	0.261429	0.8266	0.847285	0.143295	0.907242	0.511076	0.648478	-0.19484	0.780744	0.667535	1.16285	0.750682	-0.132539	1.07707	-0.0616607	0.732091	0.64336	0.656011	0.0821418	0.4581	0.494167	0.64367	1.09404	1.38056	0.117259	1.39068	0.401408	1.09319	1.43868	0.500244	1.09231	0.983411	1.16946	1.67102	0.841068	0.455138
TCGA.4Z.AA7R.01	0.94975	1.15198	0.486695	0.990095	-0.64093	0.424957	0.604308	1.10597	0.351281	1.00435	0.121314	-0.761158	1.17089	0.366251	0.870576	0.963551	1.12169	0.853753	0.71568	0.85495	-0.841821	-0.389084	1.47319	0.744971	0.851945	0.087775	0.713787	1.33596	1.27942	1.33307	1.23623	1.61246	1.3994	1.79041	1.08219	-0.50156	-0.207093	1.04868	-0.449887	-1.66607	-1.33008	-1.2658	-2.45132	-0.363056	0.981113	1.27989	-1.27209	1.41838	0.496114
TCGA.4Z.AA7S.01	0.417718	1.76735	-1.55974	0.0372208	-0.492861	0.139125	0.448159	1.22626	-0.0525706	-0.463731	0.876698	-0.595966	0.927944	-0.922052	-0.542653	-0.108406	-1.02853	0.206899	0.628377	0.960825	-0.744261	-0.907093	-0.354925	1.22878	-1.08657	1.29327	-0.35539	0.302934	-0.982774	-0.0783408	-0.677932	0.296987	0.949491	-1.91071	-1.25348	-0.223096	-1.22545	0.332809	1.1444	0.558841	-0.345704	-1.01799	0.893667	-0.835342	-1.98558	-0.0410486	-0.573975	0.669592	1.98448
TCGA.4Z.AA83.01	-1.81041	-0.581474	-0.808307	0.789358	1.12042	0.72924	0.324739	0.447546	0.592442	0.0220801	-0.456403	1.43937	-1.21465	1.12211	0.291783	-1.118	-1.00821	-1.61149	0.319244	0.555605	-1.69637	-1.21356	-1.35199	-1.72229	0.802065	-1.3337	-1.28272	-0.817538	-1.09341	-0.198851	-1.11408	-1.02407	-1.67251	-1.29481	-1.09077	-1.1743	-1.44658	-1.31311	0.913668	1.43628	-1.02865	-0.00527849	0.613565	-0.577671	-0.0938551	-2.27516	-1.34738	-0.913115	0.689636
TCGA.4Z.AA87.01	1.55574	0.0406466	0.934024	0.712577	0.563187	0.992894	0.700369	0.74633	-0.0451384	-0.520059	0.351736	1.00089	1.23714	0.754839	0.702107	0.931264	1.14629	0.928024	0.908857	0.6685	-1.58858	1.42639	1.32812	0.714743	0.126519	0.763249	0.0191449	0.907252	1.2939	1.56603	1.17234	0.638365	1.08142	0.679733	0.94767	0.658334	1.03092	1.04393	1.37664	2.04435	1.64681	1.80156	2.00047	1.27541	1.26482	1.24779	0.63404	-0.166616	0.238204
TCGA.5N.A9KI.01	0.612977	0.508809	1.24194	0.437254	-1.00799	0.923581	0.501929	-0.344351	-0.128803	1.01575	0.742382	0.0115997	1.36726	0.988062	0.212576	0.611629	2.01702	1.05224	0.952949	1.35343	1.29992	0.630607	-0.181281	1.15132	0.784327	1.26526	0.590939	1.06637	0.589721	0.278364	0.747397	0.831675	0.739755	1.0512	0.996312	0.987366	1.36441	1.34523	-1.05883	-0.0545778	0.210265	-1.79744	-0.404985	-0.872171	-1.32178	0.829917	0.425979	-1.1892	-1.95337
TCGA.BT.A2LB.01	0.657307	-0.195211	0.653989	0.224559	0.481869	0.450228	0.433063	0.162751	0.532959	0.578854	-2.10233	1.00508	-1.05614	-0.351881	0.65112	0.646885	0.48909	1.00442	0.39795	0.52418	0.690307	0.457959	0.377901	0.971359	0.48495	-0.0682267	0.612941	0.369205	0.50385	1.10694	0.988429	0.375051	0.65939	1.06597	0.960761	0.200117	0.793064	0.5644	0.591319	1.10014	1.26037	0.776332	0.74027	0.255585	-0.710445	0.585875	-0.0993413	-0.48982	0.524957
TCGA.BT.A3PH.01	-1.83485	-2.25103	-1.20826	-0.695363	0.800642	-0.163229	0.770978	1.0353	-2.08484	1.57359	0.79808	-1.94246	-0.0967371	-0.914254	1.01888	1.22701	1.24158	0.49381	-2.67312	0.572386	0.825814	1.35606	1.99584	-0.0912419	-1.01291	1.49061	1.83533	0.991287	-1.1849	-0.105921	0.0325257	0.168474	1.1792	-0.138591	1.15102	0.640834	-0.117688	0.432779	0.477515	-0.0620758	1.46017	1.7813	1.13089	-1.1162	-1.1239	0.555527	-0.00715508	-1.26508	-2.10256
TCGA.CF.A3MI.01	-1.59967	-1.20053	-1.32615	0.868483	0.325042	0.785504	-2.32532	0.304846	0.616624	-1.34206	-0.0192815	0.466563	1.11291	-1.25441	0.335604	0.644641	1.27605	0.794283	0.627039	0.593455	1.14138	-0.0246466	-0.444902	-1.95718	-0.333169	0.256519	-0.32021	0.424689	0.170825	-0.56247	-0.296727	0.85937	0.996677	0.00294503	-0.493827	0.859537	0.427544	0.072832	0.542783	0.148778	0.69718	1.59685	0.981955	-0.87427	0.0491419	-0.166047	-0.60164	-1.14653	1.05699
TCGA.CF.A47S.01	1.28753	0.65024	2.09844	0.617703	1.44769	1.13317	1.13523	1.31672	0.819877	0.676415	1.07288	1.3296	0.746793	1.87687	1.40644	0.442919	-0.32147	-1.3303	0.748034	0.315908	-1.95878	-0.876689	-1.4992	0.486549	-0.819088	1.92965	0.182428	-0.208579	-1.10922	0.515008	1.01366	-0.0791909	-1.20224	-1.17775	-0.639054	0.0957746	-0.233673	0.198133	0.0602314	-0.367621	-0.61578	0.140577	-0.727643	1.31764	1.38854	-1.48311	-0.418451	1.41791	1.36788
TCGA.CF.A47V.01	-1.25038	2.46755	0.537475	1.77049	1.45652	1.22896	1.00378	0.925356	1.01292	-1.83498	1.05469	1.69845	-0.806285	0.749661	1.00658	-1.66968	-0.687088	0.569345	1.20523	-1.00455	-1.94619	-0.720223	-1.33265	0.171437	0.358474	1.24192	-1.89948	-1.63042	-0.698352	0.471	-1.22744	-0.771178	-1.13163	-1.05281	-1.33149	-0.751667	-0.16566	-1.60747	-0.467829	-0.620642	-0.547892	2.08784	1.04448	1.01166	1.3716	-2.27417	0.106898	0.931161	0.432455
TCGA.CF.A47W.01	1.93922	-1.39384	-1.38151	1.11591	1.15344	0.693679	0.829475	-1.07587	0.827153	0.676015	0.965084	2.01996	1.62935	2.43266	0.750532	0.226798	-0.922868	-1.20447	1.53725	1.17365	0.460197	-0.899468	1.93758	0.92366	0.863181	1.21323	1.68518	0.830389	1.22485	1.81889	0.229151	1.90794	1.02055	0.287809	-0.589471	1.07823	-0.0195632	-0.262887	-1.03561	-1.53887	-1.42469	0.296393	0.552753	1.81765	0.91194	1.44456	2.28227	1.75766	2.11771
TCGA.CF.A47X.01	-0.898022	0.188395	0.720984	0.732109	-0.218647	0.231097	-0.71102	0.290254	-0.940133	-2.30656	-2.64279	-0.404382	1.14468	0.170525	0.464249	-1.31603	0.630335	0.458236	-0.950702	-0.577848	0.17009	-0.967087	-1.11691	-1.85338	-1.53692	1.01026	-0.895553	-0.44274	0.0333484	-0.0565601	-1.72296	-0.566834	0.951106	-0.495429	-0.66667	-0.43303	-1.05024	-0.0643406	1.47276	-0.151407	-0.682257	1.00652	0.263497	-1.06329	-0.0236678	-0.00804419	-0.68118	-1.61909	0.516901
TCGA.CF.A47Y.01	1.77699	2.03866	1.52871	0.99569	1.1963	0.98142	0.78443	-0.290409	0.656295	0.695332	0.856649	1.73798	-1.68582	-0.401273	0.756874	0.645234	-1.51742	-1.78715	1.27277	0.916508	0.317685	-0.650645	-0.0653024	1.13461	1.21798	0.952932	1.11903	1.41149	1.28034	1.40211	0.850352	1.0035	1.01559	1.91035	1.1594	1.02216	0.720605	0.860374	-0.803331	-1.36732	-1.42182	1.16668	-0.24306	1.98485	1.12882	0.79852	2.31462	1.5437	1.44719
TCGA.CF.A9FM.01	1.79233	0.929764	-1.36254	-0.0825347	-0.0305011	-0.550543	1.17689	1.27419	0.859339	1.05276	1.32576	1.95424	-0.35807	-1.11458	0.132786	-1.31113	-2.0836	-2.09213	-0.121912	0.53885	-1.51812	-1.44311	0.331017	-0.412894	1.39974	-0.477738	-0.343796	0.733153	-1.25914	-0.385444	-0.945119	0.321249	-1.40088	-1.59428	-1.54792	0.0961965	-0.80239	0.0596816	-1.57403	-2.00719	-1.66283	-1.16884	0.3443	-0.076099	0.16041	1.18238	-0.0775066	0.878144	1.83804
TCGA.CU.A0YO.01	-0.687885	-0.208433	0.316626	-0.562659	0.40993	0.788111	-0.94204	-0.221759	-0.893742	0.119616	-0.917332	0.308075	-0.421603	0.222239	0.29316	0.705646	0.0430022	0.43555	-0.0655142	-0.0245097	-1.04729	-0.459928	-0.0741202	-0.941398	0.95874	0.507988	0.764077	0.173564	-0.412141	-0.223347	-0.272839	0.273379	0.0762194	-0.117197	-0.69399	0.710895	0.169369	0.664768	1.27834	1.18279	-0.221198	-0.0127114	0.865924	1.12308	0.315851	0.46026	0.577105	-0.596478	0.186266
TCGA.CU.A0YR.01	1.48252	1.59544	1.10158	1.47464	1.50973	0.831866	0.523942	0.79783	0.551314	-1.79048	-1.12081	0.85456	1.78596	-0.895763	0.751401	1.19076	0.646752	1.21185	1.12314	0.808725	1.29238	1.53812	1.79556	1.15735	1.09997	-0.881789	0.349212	1.04505	1.47204	0.704891	0.619782	0.897894	1.53929	1.38722	1.38	1.23959	0.609254	1.35584	1.33927	1.65615	1.54428	1.36685	2.4638	1.03539	1.76886	1.31544	0.952711	1.64605	0.909688
TCGA.CU.A3QU.01	1.39873	1.79568	2.25444	1.89795	0.677363	1.04838	-2.43601	0.85663	0.258343	1.64538	0.910967	1.45237	1.46265	2.19899	0.430792	1.21801	2.72387	1.61303	1.27657	0.909087	-0.155154	0.0840736	1.83477	1.37056	1.12009	1.02891	2.10713	2.00644	2.5388	2.21071	2.08266	2.26999	1.68172	1.81234	1.76246	-1.56371	2.43293	1.6832	0.310616	1.04611	-1.41073	-1.47035	0.823315	0.792297	1.16805	1.00647	0.594444	1.45225	1.76887
TCGA.DK.A1A6.01	1.80634	1.12259	0.708576	-0.20041	0.401073	0.199108	0.509285	0.00988175	0.061308	-1.03148	0.416709	-0.394801	-0.622198	0.416407	0.396411	0.927264	1.50445	1.14875	0.267604	-1.01683	-0.0239583	-0.17617	0.9128	-0.227077	0.859787	1.48911	-0.326827	0.0246796	2.00471	1.40258	0.789087	1.11003	1.59771	1.66358	1.07411	1.02832	0.312272	1.26991	1.61041	2.10878	1.93099	0.842896	0.317097	-0.915305	1.7802	0.433055	-0.722725	1.30745	1.80322
TCGA.DK.A1A7.01	-0.815439	0.684941	1.05089	0.767733	0.206504	0.107212	-1.51675	0.277631	-0.0916823	0.140721	0.149432	0.85578	1.43634	1.08917	-0.840615	1.01373	-1.22191	1.01769	0.779799	0.587647	1.06886	-0.310992	0.771426	0.765878	1.07347	-0.911453	0.942523	1.69061	2.34283	-0.434169	1.14294	0.40893	1.47826	1.16392	0.454483	0.708295	0.0791524	-0.266877	0.840242	1.00232	1.28752	1.31535	1.25961	0.885717	1.46844	1.03143	0.499671	1.16842	1.32775
TCGA.DK.A1AC.01	1.66429	1.45048	1.47118	1.03172	1.02776	0.740746	-1.7838	0.389432	0.079941	-0.903322	-0.744155	0.389649	1.04349	1.42331	0.791569	1.13577	1.53929	0.962509	1.06552	0.85455	-0.550732	1.45879	1.37061	0.872134	0.879356	1.28455	-0.0774204	1.90458	1.9571	2.11983	1.04996	0.72392	1.39797	0.107409	1.5784	-0.404744	-0.949237	0.676652	1.3394	2.783	-0.843759	-0.673572	2.33022	1.62237	1.74911	1.28437	-0.588944	1.47367	1.16022
TCGA.DK.A1AD.01	0.523425	-0.645568	0.0910927	0.291163	0.894283	-0.590576	0.228071	-0.0447352	-0.978587	0.717943	-0.60793	0.445744	1.07973	0.749185	0.794021	1.13724	1.63322	0.462927	0.2898	0.235139	-0.291718	1.34882	1.44839	0.352595	-1.79333	0.379721	1.09033	-0.529558	0.749827	1.31619	0.854148	0.972784	1.06282	1.62219	0.578446	0.850014	0.340766	-1.34818	0.176951	1.10606	1.52546	0.945604	-0.276725	1.28931	1.25375	0.91134	-0.530492	0.720647	-0.606284
TCGA.DK.A3IL.01	1.02284	0.718506	0.914302	-0.0833303	0.758572	0.427251	-1.88359	1.26143	0.759518	0.701963	0.888683	1.49575	0.0367423	0.438026	0.828349	1.17456	0.896885	1.15572	1.09846	1.12358	1.11992	1.31569	1.26134	-1.38843	-1.27871	0.384408	1.19282	1.05434	0.433233	0.920117	1.12744	1.40799	0.263338	-0.902573	-1.67395	0.854582	0.717103	0.337151	-0.0711345	0.138964	0.816351	0.57707	0.601613	-0.983676	-0.427503	1.55585	-0.232591	-0.496031	0.440107
TCGA.DK.A3IV.01	0.322445	1.08533	-0.0187377	0.0118432	0.563062	0.55168	0.555211	-0.11228	0.12008	-0.656339	0.327555	-0.513202	1.3878	-0.117154	-0.936588	0.366405	0.535062	0.240485	0.906212	0.796722	-0.193704	0.39127	-0.352096	0.959412	1.26911	0.608661	0.92549	0.778433	0.519874	0.361659	0.957843	0.10554	0.704946	1.06379	1.01754	0.895539	1.10964	1.14425	0.515688	-0.395231	0.192252	0.129875	0.0373607	1.33067	0.123431	1.2351	1.40472	-0.645762	0.969421
TCGA.DK.A6AW.01	0.703672	-0.618587	-1.65852	-0.446332	-1.14798	-0.134806	1.11696	-0.632063	-0.16256	-0.660916	0.941756	1.73742	1.67537	0.868029	1.22391	-2.02464	1.03522	1.34078	1.04406	0.995601	1.51288	-0.112311	-0.380677	0.955147	1.03834	1.88648	1.42052	0.384704	1.01289	0.850882	0.879294	1.81865	1.47486	1.7769	1.00866	0.00836943	1.3177	0.627177	-0.614346	2.49774	1.88821	0.379563	0.8621	-1.85201	1.79941	0.726641	-1.44372	-0.109448	0.324274
TCGA.DK.A6B0.01	0.407269	1.20379	-0.532935	0.509174	1.3347	1.1627	1.11529	-0.570413	0.554769	-0.887494	1.19738	2.04343	0.117054	-0.401617	1.07023	-0.986889	-1.62834	-1.91181	1.18921	1.13491	-0.389802	-1.14837	-0.108534	1.01241	0.694422	0.783011	0.538356	1.68033	-0.666926	0.418897	0.0659784	1.12778	-0.117762	0.558576	-0.721704	0.550959	0.502169	0.886229	-0.114604	-1.28794	-1.58554	-0.134327	0.296183	1.44162	0.792207	0.88617	1.84311	0.147453	2.0197
TCGA.DK.A6B1.01	1.48226	0.80036	2.13588	1.06877	1.37409	0.670716	-0.508653	0.761391	0.67373	-1.05559	1.08879	-0.309956	1.24181	0.101699	-1.20223	0.731676	1.62901	0.884334	0.550419	1.01873	1.36695	-0.381918	-0.937697	0.972641	0.0501408	1.10371	-0.317789	0.513577	2.17453	1.80196	0.521919	0.74666	1.08897	1.47995	1.52585	0.0107511	0.915786	0.890429	-0.32043	1.17454	-1.45014	-1.82513	-1.10834	0.328803	0.183075	0.681507	-0.337062	0.319929	1.4506
TCGA.DK.A6B2.01	-0.5233	-0.209737	-0.554199	-0.106897	0.090546	0.897092	-1.13562	0.648483	0.87126	0.741433	0.891572	-0.634207	-0.639416	0.0375324	0.53996	0.996574	1.12295	1.00441	1.26041	-0.182844	0.827356	1.05217	1.1072	-0.731956	-0.59267	1.53791	1.02711	-0.307035	0.730272	0.913597	0.181204	0.244779	0.727839	0.753808	1.49536	1.05432	1.37011	1.01894	0.580305	1.25906	1.89312	1.03668	0.850163	1.87041	1.46791	1.4124	0.583846	0.105726	0.31309
TCGA.DK.A6B6.01	1.37493	0.448647	1.19395	0.749501	0.853904	0.548147	1.07794	0.608514	1.03697	0.292573	0.986783	0.893414	1.16488	0.221862	0.936132	0.404014	0.573062	1.07713	1.18233	0.994077	0.733294	0.533342	0.733119	-0.187619	1.17455	1.13662	0.682899	0.651743	1.29945	0.265319	1.28675	0.52503	0.703866	1.80899	1.13818	1.40135	0.851238	0.758259	0.347074	0.676369	0.196909	0.77486	1.78152	1.82162	-0.143807	1.37618	1.24198	1.6456	0.424754
TCGA.DK.AA6T.01	-1.13477	-1.3569	1.9434	0.87037	-2.37542	-0.673518	1.02456	1.39435	0.928128	1.86589	0.978842	0.451492	1.63512	-1.7397	1.03621	1.1193	0.00390868	0.977991	1.01075	0.881597	1.2344	1.14704	-1.24051	0.911134	1.19278	0.753167	2.01807	-1.04642	-1.2764	0.314146	0.0730708	1.94405	0.762949	-0.089565	1.14984	1.14211	1.96664	0.913594	-1.61983	0.196752	2.96829	2.35018	2.12798	1.74094	1.59989	1.33614	2.71514	-2.40279	0.783938
TCGA.DK.AA6U.01	1.33073	-0.129716	0.986294	-0.384496	-0.0548403	0.221964	0.632905	0.938293	-0.146171	0.322384	-0.386123	0.423327	0.904896	0.494169	0.959599	0.171733	0.834361	0.105279	0.557787	0.826134	0.299876	1.03125	1.18916	0.590582	0.356781	-0.168467	0.316969	0.692039	0.445608	1.16876	1.48329	0.974615	0.788545	0.392717	0.7739	1.03295	0.471891	-0.10414	1.01296	1.50739	0.590092	0.250422	-0.752666	-0.470712	1.04699	0.540482	-0.436225	0.201007	0.195337
TCGA.E7.A3Y1.01	-1.07014	1.20752	-1.07903	0.773901	0.961966	0.604601	0.522721	-2.10944	-0.745762	-1.51013	1.00854	1.86373	-1.57386	-1.74286	0.967386	-1.12895	-1.33536	0.083847	0.60437	0.362592	1.10537	-0.659979	0.522327	0.587497	-0.00895949	-0.076816	0.308599	0.38702	0.709981	-0.183563	-0.123539	1.32138	0.936068	1.68925	-1.08162	-0.291343	-0.652409	-1.02575	-1.06311	-1.24071	-0.718977	0.397079	-0.327243	-0.479233	0.599043	0.526395	0.827641	-0.203748	-0.63374
TCGA.E7.A4IJ.01	0.787214	-0.0537219	1.37205	0.261175	0.200102	-0.274784	0.858993	0.0214162	0.705637	0.599098	-0.350418	-0.544833	1.40118	0.91397	1.26705	0.919138	0.701158	0.382354	1.14497	1.12398	-0.379612	1.47054	1.07165	0.261029	1.20123	0.773072	1.30247	0.773681	1.1593	1.20807	0.798257	1.14785	1.00031	1.00285	0.491199	1.10948	0.831174	0.865017	1.38344	0.887705	0.420554	1.60631	0.249106	1.61887	0.96668	1.00416	1.39053	-0.751154	0.16402
TCGA.E7.A4XJ.01	1.36232	2.03699	0.489251	0.494723	-0.435542	1.31921	-0.191592	1.35717	1.40796	1.90714	1.19962	-0.897689	-0.698185	-1.62885	0.440721	1.19816	0.657311	0.0568194	-0.0777122	1.02158	1.07422	1.96171	1.26467	0.997252	-0.853704	-0.0433498	2.01632	1.61179	0.988375	0.783455	1.32172	-0.126989	1.06516	0.353486	1.42576	1.27905	0.887234	1.57002	0.514864	-0.267839	1.63947	1.04853	1.52513	0.813839	1.67794	1.66015	1.7632	0.966728	1.89549
TCGA.E7.A519.01	1.69103	1.14762	1.40572	0.572272	0.882855	1.19911	1.04885	0.452889	0.627613	0.922528	1.09607	0.799828	0.56369	-0.774171	1.06732	-0.0232387	-1.28159	-1.49972	0.844961	0.611254	-0.0292559	-0.385242	-0.0574665	1.27853	1.40351	0.724235	1.19334	1.32553	0.763096	1.28213	0.753071	1.18895	0.20635	1.58275	1.4163	0.826806	0.865557	1.36253	-0.654046	-1.13955	-0.910884	1.56398	-0.763935	1.86107	1.02876	1.17163	2.44614	1.33518	1.5096
TCGA.E7.A541.01	-0.16856	1.18233	0.135813	0.69801	0.785406	0.538593	0.810985	-0.106265	0.849078	1.0398	0.900857	0.0202175	0.562809	-0.466104	0.886131	0.873332	-0.321888	-0.501659	0.580823	1.37759	-0.234667	1.49109	-0.458802	0.587136	-0.310613	1.12729	-0.00842491	-0.202103	0.424851	-0.281422	0.540341	0.739351	0.7516	-0.212331	0.253702	0.518453	0.645558	-0.311099	-0.199165	0.89014	-0.58675	0.632753	1.10235	1.68339	1.88887	-0.0925404	0.370366	1.26734	0.476972
TCGA.E7.A678.01	-0.163506	0.561443	-1.48601	-0.341752	0.0741892	-0.208327	0.503811	-3.10761	-1.00507	0.116041	1.18392	1.13618	0.896613	-0.393645	0.951633	-1.18032	-2.11762	-0.988298	0.941522	1.16774	0.587162	-1.18191	0.579419	1.04621	-0.300546	-0.975377	-0.85086	-0.203921	-0.0222791	-0.0862328	-0.635186	0.964126	-0.0728527	0.131885	-1.81332	0.181299	-1.01452	-0.113213	-1.44509	-2.06609	-1.60504	0.154558	-1.89526	0.881563	-1.02037	1.37216	0.734221	0.458702	0.59516
TCGA.E7.A6MD.01	0.310903	-0.902386	-0.0287688	0.469744	-0.386681	0.2783	0.144388	-0.302762	-0.111689	1.39531	-2.06538	0.174823	1.01955	0.0277414	0.32885	0.781091	-0.876835	-0.854643	0.192273	-0.323622	0.272869	-0.436911	-0.253489	-0.927908	0.444565	-0.631509	0.0366638	-0.660493	1.38676	0.00746236	0.578199	-0.138705	0.617464	1.29806	0.462232	0.141689	-0.595698	0.59057	-0.063832	0.419503	0.795018	-0.27139	1.05284	-0.586087	0.672673	0.59138	0.286997	0.810508	1.20924
TCGA.E7.A6ME.01	0.881571	0.717015	0.938124	0.531523	0.299447	-0.545071	-0.383494	-0.668407	0.709441	1.37017	0.750958	1.11105	1.13704	0.637489	0.325937	0.437651	1.27997	1.05498	0.953653	0.92498	0.752978	1.57016	1.02717	0.949725	1.0176	0.359547	1.55103	1.26874	1.70083	2.10242	1.37602	1.54823	1.36255	1.04	1.28491	0.984553	0.918729	1.11629	0.29049	-0.308976	0.00397027	0.780513	-0.109004	0.925684	1.93656	1.01042	0.938404	1.01673	1.16154
TCGA.E7.A6MF.01	-1.28337	-1.55269	-0.894343	-2.33572	-1.76852	-2.16388	0.608118	0.866326	0.725316	-0.0234044	1.30579	1.61206	-1.58603	-0.660687	-4.27427	-0.766488	-1.56609	-0.212419	-0.308191	1.02289	-2.4121	-0.947653	0.533331	0.626982	0.580159	2.2075	2.05018	1.64302	1.87202	0.766613	-0.749721	-0.844124	-0.410592	-0.860223	-0.235848	1.40665	2.2628	1.2455	-2.05248	-1.50522	-1.41391	-1.9119	-1.56317	1.94688	-0.449759	0.0904626	1.93906	0.806661	0.315678
TCGA.FD.A3SJ.01	0.92953	0.704568	1.2013	0.376905	1.22181	0.616115	-0.215075	-0.720837	0.913314	0.573903	-1.43284	1.76142	1.27047	1.44696	-0.232339	1.43932	0.505916	1.37497	1.3429	0.751613	-0.0174287	0.958164	1.43872	0.26003	1.1439	1.20635	1.47387	1.44734	1.78591	1.24334	1.46429	1.14755	0.736463	0.884929	0.792308	1.06168	-0.260969	-0.819405	1.24116	2.11061	0.861037	0.737273	0.582196	1.34322	0.687688	0.429755	1.67629	0.00202968	-0.645842
TCGA.FD.A3SL.01	1.15978	0.905069	1.27195	0.587146	1.50027	0.794763	1.03235	0.424557	0.491803	1.13075	-0.868437	0.595025	1.28975	1.17698	0.683111	1.40255	1.21477	1.68886	1.01883	1.40425	1.58647	1.21971	0.78273	1.20927	-1.45261	-0.634833	1.77124	1.7396	1.3049	0.968831	1.25637	1.18264	0.765602	1.34616	1.49445	0.870769	0.991799	1.28187	0.755098	0.156724	-0.12146	0.0717894	-0.836151	1.65913	0.888859	0.921022	1.97001	1.62525	0.909366
TCGA.FD.A43N.01	-0.257654	-0.114857	-0.232291	0.396866	0.516992	-0.0898468	0.142228	0.557629	-0.0796861	0.108564	-0.962626	-0.613965	-0.990375	0.301288	0.342438	1.14286	1.04506	0.652788	-0.0851831	-0.333616	0.0274088	0.747267	0.919563	-0.739255	-0.944149	0.894763	-0.512624	0.106713	0.0607898	0.545305	0.597114	0.196866	0.73265	-0.704299	0.149133	0.117546	-0.514292	0.361069	-0.547579	-0.644973	1.28449	0.203798	0.0385521	0.0343085	1.21302	0.274523	-0.152601	-0.663979	-0.434523
TCGA.FD.A43P.01	0.746539	-0.0501923	0.777378	-0.0389793	-0.19303	0.720794	0.704856	0.0503961	0.746141	-0.703671	0.847694	-0.428357	0.0655859	-0.4317	1.0801	0.994832	0.731178	0.709757	0.944637	1.05513	-0.972216	1.33631	0.878962	-0.406056	1.30802	-0.578891	0.625124	0.91055	1.37448	0.938844	0.929416	0.566929	1.05792	1.54287	-0.114227	1.06143	0.355127	0.696478	1.22497	-0.107721	0.903005	0.831839	0.255161	0.306065	1.4822	1.35319	0.949777	0.600069	1.60252
TCGA.FD.A43S.01	-0.233756	-0.204316	0.458797	0.121794	-0.97039	0.798221	0.606999	-0.371788	0.384562	0.454668	0.682816	0.484196	0.767289	-0.167027	-0.461255	0.56617	0.0404364	0.444185	1.03714	0.844454	-0.0736404	0.147786	0.0755389	0.698155	1.0415	0.802601	1.11904	0.379942	0.564104	0.620961	0.693565	-0.169108	0.174727	0.61139	1.02592	0.929465	0.548289	0.524164	0.905416	0.35733	0.669476	1.09393	0.633056	1.61347	1.08217	1.35083	1.91424	1.17662	0.531361
TCGA.FD.A6TC.01	-0.899255	-0.464852	-0.813149	-0.719314	-1.04112	-0.0402874	-0.766216	-0.523662	0.17481	0.939461	-0.33751	-0.767379	-1.19576	-0.105511	-1.4932	0.397874	-0.722601	0.539828	0.5655	0.43457	0.378582	-0.155852	-0.230386	-0.0636214	-0.898841	-1.16839	-1.26411	0.235712	-1.07194	0.12747	-1.18548	-0.734887	-0.419531	-1.22114	-1.00712	-0.154899	-0.58245	-0.739403	0.493668	-0.116785	0.647337	-1.58122	-0.887904	-0.11121	-1.45895	-0.982054	-1.60211	-1.25364	-0.471962
TCGA.FD.A6TE.01	0.68981	1.88898	-1.61172	-1.84427	-0.130327	-1.24241	0.678072	0.612002	0.0579717	0.972069	0.788032	-1.48124	-1.4008	0.532618	0.795869	-0.429224	-0.106954	-0.594776	-0.190184	-0.23629	0.247756	-0.350167	0.191407	-0.643839	-1.50836	-1.74604	0.765999	0.769633	0.145581	-0.143108	0.336001	0.155325	0.183914	-1.23186	-0.365221	-1.51572	-0.929277	0.633409	-1.19628	-1.11937	-0.182771	-0.972545	-2.10219	-0.922718	-0.828888	-0.718465	-0.997196	-0.770935	1.58137
TCGA.FD.A6TG.01	-0.760667	-0.393262	-0.983455	-0.555278	-0.107364	-0.863886	-1.7795	-1.13971	0.728658	0.0416262	0.473219	-0.0819445	-0.238844	-0.625272	-1.19868	0.154547	-0.10844	0.0521101	0.62012	0.0550713	0.309828	-0.0241818	0.488763	-0.767165	0.56489	-0.504872	0.567627	0.336388	0.931251	0.100894	-0.600043	-0.509472	-0.292982	-0.619156	-1.10499	-0.394572	-1.20786	-1.1713	1.20724	0.592251	0.226962	-0.766094	0.326188	-0.420163	-0.461587	-0.323675	0.104713	0.439533	0.408802
TCGA.FD.A6TI.01	-0.414743	-0.90338	-0.565701	-0.220061	-0.780444	0.682001	0.929442	1.35311	0.909872	1.68047	1.19458	0.377382	0.913312	0.824364	0.899672	0.425206	0.919901	0.768005	-0.799407	-0.822186	0.809893	0.110772	0.497129	-0.859232	0.386314	0.26313	1.88236	1.38289	0.474083	0.374939	1.59312	0.0668338	-0.0606476	1.28618	1.30193	1.13403	2.25948	1.28314	-1.06058	-0.647764	1.35505	-0.0620994	-1.24799	0.359283	1.40299	1.122	1.30223	0.638705	0.497104
TCGA.FJ.A3Z9.01	-0.80714	-0.637934	-1.1987	-0.719296	-0.259064	0.510116	-0.224735	0.314207	0.102038	0.342733	-0.0709531	-1.53664	0.107822	1.12438	1.35889	-0.301073	0.209181	0.320624	-1.80284	-0.535358	0.571866	-0.702568	0.545973	-0.284388	-1.14849	-1.03082	-0.157843	0.634241	-0.211249	0.481712	0.488769	-0.411617	-0.939413	-1.04967	-0.0667793	1.00412	-0.085446	-0.207561	0.202274	-0.811241	1.42561	1.35324	-0.474576	-0.475849	0.567818	-0.261286	-0.660395	-1.10061	0.394096
TCGA.FJ.A3ZF.01	1.41736	0.499431	1.73304	1.53322	0.509824	0.870332	0.322494	1.14636	1.20785	1.71462	0.911949	0.858727	0.793789	0.728972	1.30278	1.33805	2.04478	0.823484	0.906507	0.883578	1.68578	1.93081	1.68839	0.948172	-1.35942	1.17308	1.29044	1.51531	2.08408	1.8335	1.61997	1.56805	1.73446	2.00742	1.66462	1.13521	1.37878	-0.687936	1.55308	1.44929	1.70011	2.12987	0.715853	0.508855	1.67237	0.980925	1.0992	-0.0662558	0.770102
TCGA.FT.A3EE.01	0.910167	0.487913	1.46976	0.136436	-0.371495	0.679548	-0.937624	1.13737	-0.960593	-0.516459	0.614417	-0.77059	0.775334	-0.67506	0.866342	0.335182	-0.116233	0.447348	-1.46686	0.89914	-0.813785	0.482617	-0.7241	-1.23	0.87307	-0.604259	-0.611149	-1.275	-0.691695	-0.176908	0.319965	0.656023	-1.00048	-0.41462	-0.246843	0.853256	0.00962068	0.866017	-0.0155685	-0.649887	1.22621	0.439772	1.42704	0.257071	1.34573	-0.233426	-0.235252	-1.05497	0.850729
TCGA.G2.A2EK.01	0.337621	0.0685348	0.21402	0.268939	0.325324	0.63663	0.59648	0.152176	0.744479	0.424667	0.883654	0.914928	-0.144564	1.10188	-0.0354397	1.14382	0.553172	-0.725808	1.03028	0.252346	-0.444808	0.0894458	0.843558	0.818374	1.12128	0.924492	1.18078	1.14707	0.522161	1.10449	0.839027	0.400898	0.608388	0.0395687	1.39147	0.932301	-0.0377025	0.81359	1.22663	0.321037	0.487498	0.573248	0.0766582	0.480606	1.03939	0.744092	0.829339	-0.0676532	0.269401
TCGA.G2.A2EO.01	0.16996	0.668546	-0.170432	0.601502	-0.530053	1.06498	0.519768	-0.134071	1.24048	0.482728	0.949044	-0.86776	-0.530012	-0.443341	-0.266342	0.103897	-0.301571	-0.559786	0.0971597	0.915427	-0.0671762	-0.0204507	-0.938409	1.23199	1.22276	-0.91398	0.831752	0.360196	-0.408161	0.476186	0.462199	0.343117	0.512327	0.528505	0.806217	0.785889	1.02641	1.22966	0.701371	-0.0721785	0.350988	0.718961	0.348137	0.914898	0.000772844	0.180678	0.200244	0.675144	-0.554852
TCGA.G2.AA3B.01	1.41681	-0.0615932	1.68884	1.24472	1.37999	0.980957	0.828775	1.118	0.961798	1.30989	0.515124	0.686325	1.94061	1.08443	-2.02011	0.707348	1.51348	0.998392	-0.111966	1.01184	1.27572	1.00206	1.55171	1.1716	-0.542308	0.728753	1.43222	0.973423	1.31602	0.628387	1.15195	1.51614	1.50479	1.89615	1.32973	1.102	1.14505	1.03401	2.14982	2.41927	1.12739	1.50295	0.116007	-0.223995	0.238107	1.12135	1.23507	1.6129	1.78775
TCGA.G2.AA3F.01	0.977156	0.452384	1.53914	1.02104	0.761809	0.850669	1.19523	0.755887	0.753602	0.943218	0.93099	0.795711	1.0598	1.51755	0.633329	1.00874	1.46592	0.740137	0.991199	0.868572	1.27617	1.67306	1.83062	0.931123	-1.4791	0.999119	0.45057	1.29246	1.87851	1.97629	0.815126	1.14586	1.37635	1.11593	1.16924	1.10255	1.50952	0.21122	1.76792	1.89569	1.29446	0.784841	1.08543	1.32093	1.48811	1.25714	0.909369	1.01203	1.83085
TCGA.GC.A3OO.01	-0.961588	0.227314	0.475012	-0.599033	-0.00496565	-1.75748	0.16499	0.0798868	0.682453	0.583767	0.257298	0.406816	-0.0388889	0.16033	-0.915275	0.274968	-0.220681	-0.505862	0.931102	-0.275547	-0.386994	-0.389416	0.0719211	1.03898	-0.382656	0.676498	0.294307	0.208138	-0.0155179	0.177129	-0.477458	0.0164273	-0.726543	0.072027	0.333647	-0.862711	-0.149457	0.557742	-0.247624	0.484	-0.466923	-0.474045	-0.879749	0.431078	-0.0184629	-0.00812876	0.225861	-0.513892	0.0506422
TCGA.GC.A3RB.01	-0.764577	0.0516736	-1.34988	0.563834	-0.861625	-0.071425	-0.0783806	0.152257	-0.64129	-1.29013	-0.785947	-0.370732	0.0728396	-1.28436	-0.0529018	-1.39262	-0.991679	-0.210261	-0.134061	-0.357558	-0.731318	0.21972	-0.85031	-0.784068	0.453572	0.855349	-1.24898	-0.646621	-0.865739	-0.52017	0.540461	0.805402	0.868451	0.0574886	-0.776094	-0.557924	-0.830623	-0.291701	0.913343	-0.10053	-0.118377	-0.701655	-0.16387	-0.581347	-0.515274	-1.19873	-1.16018	-1.08903	0.17867
TCGA.GD.A2C5.01	1.62176	0.172527	-0.653349	1.22673	1.41641	1.13793	0.83019	0.973274	0.353389	1.64954	0.732358	1.41424	-0.479458	1.21478	0.393737	1.17468	1.16726	1.52662	1.13821	0.956809	0.859587	1.22532	1.04649	1.34093	1.00306	-0.652342	1.17252	0.66106	0.26788	2.00942	1.20596	1.21184	0.890061	1.21656	1.60051	0.602101	1.23547	0.699419	1.44307	0.742591	1.59987	-0.205519	1.66294	1.03233	0.225328	0.48939	1.41493	1.1813	-0.824022
TCGA.GD.A3OP.01	0.0431092	0.206575	0.755697	-0.0366924	0.405948	0.769061	1.04951	0.273786	0.251777	0.205307	1.17083	1.65447	0.741046	0.325589	-1.19232	0.56923	0.456521	-0.103555	0.0786797	0.58226	0.156865	0.388794	0.502195	1.12327	-0.437536	0.681808	1.89359	0.683905	0.33504	0.268767	0.647261	0.531069	0.337389	0.265618	1.13971	0.553326	0.772374	1.10209	-0.124441	0.0999209	-0.250006	-0.466125	0.0127774	1.63549	0.168628	0.835164	1.80145	0.218098	0.653468
TCGA.GU.A42P.01	-0.280111	-0.248436	1.51304	1.15202	1.42417	-0.0111122	-0.89123	1.225	0.910002	-0.732086	-0.539226	2.04868	0.988905	1.6866	1.08892	1.02272	1.75709	1.13479	0.940332	-0.145779	1.00229	2.17618	1.73923	0.778425	0.914266	0.489882	-0.0968775	0.327091	0.477206	0.901245	2.31103	1.54295	1.29857	1.27438	1.15483	-0.185276	0.51806	0.918876	-0.578699	1.32964	0.528594	0.73501	-0.875876	-0.475046	0.214065	0.823084	0.15111	-0.217276	1.05248
TCGA.GU.A767.01	1.12258	1.12502	-0.115561	-0.238195	0.821647	0.773956	0.829937	-0.134695	-0.641652	0.532107	-0.0251554	1.31479	0.638188	1.13493	0.652054	0.458434	0.359773	1.20315	0.619737	0.318478	1.11424	0.264326	1.31547	0.629648	0.952138	1.24882	0.337403	1.00784	0.692326	1.6655	0.473167	1.45101	0.537183	1.10808	0.522329	-0.302535	0.426972	0.96141	1.79148	0.957324	0.516643	-0.467586	-0.248181	0.743523	0.1713	0.0469589	0.295254	0.596237	0.74435
TCGA.GV.A3JV.01	1.12229	0.706266	1.47773	0.894898	0.866883	1.05366	-0.412323	1.00958	0.437222	-1.4737	0.969862	-1.71809	1.20494	0.036704	0.58172	0.637341	0.0647905	-0.672702	-1.99495	1.173	0.749603	0.265273	-0.91197	-1.23364	-1.52354	1.20477	0.0653004	0.0449159	-0.482303	0.293166	-1.11186	-0.818357	0.724704	-0.446647	-0.633098	1.05297	-0.264161	0.492154	1.09009	0.250814	1.29701	0.352982	0.563775	-0.626221	1.77868	-0.589961	0.0326273	0.242494	1.8254
TCGA.GV.A3JX.01	1.26103	0.810871	1.68071	-0.719652	-0.526666	-1.07242	-0.812784	-0.153009	1.09308	0.615168	0.979451	-0.247272	0.510835	0.958167	0.169305	0.72119	1.39562	0.987879	1.58172	1.30336	0.315632	1.6062	1.25544	0.154065	1.05375	1.11955	0.944587	0.566032	1.08594	0.104477	1.37374	1.00345	0.75351	0.329725	-0.223932	-0.063098	-0.840798	1.15115	-0.493106	-0.177138	-1.31245	-0.869117	-0.981937	-0.815456	-0.268707	0.793447	0.720661	-0.545876	0.400687
TCGA.GV.A3JZ.01	1.86231	1.29805	0.997711	1.22581	1.07933	0.86244	-1.92175	0.904838	1.07474	-1.71799	0.259342	-2.23948	1.70125	0.459991	1.04809	1.12193	1.9084	1.03696	0.476197	0.984137	1.12313	2.03379	1.56355	1.42305	0.87583	0.789441	0.0281746	1.21189	1.05495	2.07084	1.29277	1.67747	1.67373	1.67555	1.32781	0.685867	0.645719	0.547633	0.778284	2.91459	-1.56075	1.40912	1.89889	0.262153	1.71914	1.27853	0.675904	0.76313	1.36766
TCGA.GV.A3QI.01	-0.201006	-0.759943	2.11806	0.967192	-0.334868	0.41529	0.62452	1.04058	0.661098	-0.881746	0.882498	0.512758	1.47684	-0.801113	-1.0825	-2.63448	0.655134	1.02468	0.946166	1.0216	1.63394	-1.17338	0.810772	-1.68663	1.4486	-1.18135	-0.962329	-0.589658	0.429657	-2.0444	1.06445	0.225468	0.589136	0.329774	-0.689943	-1.86705	-0.4428	1.09426	-1.76311	0.990407	-0.312568	-1.91745	-0.612623	-0.852166	1.7164	-1.2302	-1.85647	1.70288	1.95945
TCGA.GV.A40G.01	1.59853	1.40629	2.01334	2.14611	1.57106	1.16429	-0.334425	0.579138	1.23079	0.59574	1.3431	2.17289	1.54568	2.3357	-2.00101	1.41543	2.31916	1.12592	1.82536	0.545974	-0.0906727	0.49479	1.7853	1.02243	1.62662	1.65792	-0.150013	-0.184258	1.07747	-0.182538	0.612978	1.59802	1.77033	-1.41762	0.332908	-2.27889	-1.04261	-0.490578	0.605255	2.73737	-1.52744	-2.11879	1.72472	0.35647	0.575107	-0.826182	1.73913	1.59008	1.84374
TCGA.H4.A2HO.01	0.214461	0.118435	1.21058	0.761565	1.24984	1.28813	0.0142977	-0.162049	0.559648	0.41988	-0.686206	1.58316	0.848596	0.819668	0.209867	0.786053	1.27931	1.53081	0.286247	1.11454	1.00726	-0.0979923	1.56765	0.768283	-0.183463	1.54782	0.332553	1.80468	0.843842	1.33052	0.487884	0.707371	0.825198	1.76912	1.21424	0.632063	1.38523	1.36327	0.3703	1.72506	1.41833	1.78941	0.743536	1.9257	1.46572	1.02091	0.0109359	-0.119719	1.01895
TCGA.K4.A3WU.01	-0.180852	-0.261407	0.822598	-0.776645	-0.472382	0.460298	-0.293322	0.0172523	0.649164	0.436068	-1.16381	0.739087	0.0176304	-0.376859	0.94806	0.890798	0.733214	1.31736	0.584085	-0.00456304	0.194483	0.706202	1.21132	0.0101554	-0.170923	-0.0476506	0.956439	0.562486	0.545744	1.03061	0.581185	0.522449	0.507672	0.473624	0.0786088	1.09562	2.31212	0.735585	0.629907	0.697025	0.933204	1.21837	0.334685	0.755486	0.515919	1.20318	1.38391	0.307606	-0.207836
TCGA.K4.A54R.01	0.398468	0.445821	-0.77946	-1.58364	0.964845	0.458702	0.235876	-0.870633	-0.34946	0.175971	0.897859	-1.01757	-1.17016	-1.06225	0.755959	-0.0610939	-0.808264	1.1222	0.0801614	1.07051	0.478836	0.464706	-0.093788	1.26379	-0.689423	-0.669236	0.923818	-0.811417	-0.47562	-1.13848	0.738513	0.684662	0.633508	-0.371678	-0.099752	1.12697	1.00136	1.10328	-0.832553	-1.39406	1.45677	-0.4407	-0.862192	-0.48323	-0.0559024	0.391577	0.15465	1.07883	-0.356754
TCGA.K4.A83P.01	-0.210268	-0.159354	0.261355	0.202554	-0.646943	0.529012	-0.647552	-0.331575	0.523772	-0.360022	0.996553	0.586552	0.393437	-0.37976	0.617193	1.11331	0.602061	0.849472	1.22406	0.999881	0.201766	0.11236	0.385473	0.599673	1.23294	1.0084	1.20091	0.534938	0.906984	0.518159	0.832545	-0.212302	0.487372	1.2265	0.393689	0.851723	0.518571	0.598152	1.42174	0.303965	1.28317	1.1385	1.21927	1.39826	1.20249	1.41958	1.56821	1.07199	0.327785
TCGA.KQ.A41N.01	-0.832306	0.473332	0.675836	0.580906	-0.0613979	0.195382	-2.065	0.209538	-0.174669	-1.05868	-1.2889	-0.753388	-0.19445	-1.25247	-0.881853	-1.22869	0.633204	-0.68867	0.207805	0.795095	0.937476	-0.270588	-0.160445	-1.31656	-1.41365	1.01508	-0.738519	0.038396	0.511025	-1.17828	-0.0717975	0.0833604	0.730241	1.23877	-0.984511	0.401719	-1.04702	-1.45838	0.576425	-0.421881	0.149031	1.16332	-0.403921	-0.150339	-0.401104	0.545024	1.41402	0.931939	-1.82486
TCGA.KQ.A41P.01	-0.0209242	-1.36458	-0.798408	0.555359	-0.520108	-0.0839706	-0.0643941	0.514896	0.424922	-0.303732	0.321628	0.0687271	0.924146	0.8102	0.737749	0.983875	0.975286	0.368958	0.488175	0.623022	1.15333	1.49703	1.39121	0.0830533	0.717647	1.2119	1.09118	1.31932	-0.447434	-0.0703775	0.577721	0.865984	0.914817	0.265242	0.846363	0.726416	0.360527	0.248304	0.607517	1.56193	0.669642	0.544351	-0.389793	0.284115	1.14075	0.8087	0.308087	-0.161334	-1.98184
TCGA.KQ.A41Q.01	0.928202	-0.605941	0.936255	0.980469	0.161449	0.572694	-0.233497	0.340238	0.469303	0.763504	0.244944	-1.3966	-0.878195	0.332878	0.506694	0.872508	0.439143	0.424196	0.237968	0.336949	1.12962	1.10958	1.00322	0.602017	0.776541	0.663435	0.456786	0.113582	0.892221	1.27314	0.523436	0.58861	0.659283	0.856109	0.933295	0.0260625	0.443008	0.0708131	-0.522069	0.503399	1.54563	1.19766	0.880277	1.00019	0.275115	1.18241	0.588274	0.541176	-0.571345
TCGA.KQ.A41S.01	0.416097	-0.0028848	1.38357	-0.42634	0.313339	-0.187213	-0.296379	0.208244	0.208497	-0.289893	0.598017	0.458552	0.874378	1.54349	-0.156127	1.159	1.12724	0.589333	0.968084	0.603051	0.919957	0.0319446	0.517188	1.08696	-1.36282	0.409521	0.683381	0.725369	0.0658184	0.362423	1.1411	1.23512	0.470402	0.759104	0.889019	0.156783	-1.06048	0.806858	-0.921136	-0.619762	-0.800118	-0.898495	0.956431	0.0785264	-0.302357	0.888614	0.597875	0.342182	-0.193314
TCGA.LT.A5Z6.01	1.70429	1.19756	0.822126	1.36134	0.797194	0.830961	0.842009	0.408234	0.490796	1.24203	0.83914	0.298306	0.993247	0.910338	0.758544	1.03759	1.41215	1.21784	1.34334	0.188297	0.990886	1.9689	0.745925	1.08429	1.09422	1.30618	0.630261	1.28561	0.990238	0.197328	0.622805	1.6516	1.48201	1.44216	1.43697	1.11026	0.728661	0.744075	-0.833235	-0.933481	-0.0298399	0.4827	1.91236	0.969505	0.693899	1.46145	1.25133	0.993289	1.76725
TCGA.MV.A51V.01	0.775346	1.45476	1.22008	1.38877	0.734695	0.905172	-0.215269	0.551416	0.231115	0.85704	1.00073	-0.797365	1.45486	-0.42437	0.3385	1.56835	1.86812	0.936837	1.38318	1.37767	1.60678	1.01168	1.11393	0.730038	1.06083	1.77715	1.95405	2.39794	2.49694	0.234661	0.835015	1.64022	1.26142	1.99362	1.66862	0.88595	0.0362371	0.856784	-0.536697	-0.559607	0.59588	1.06373	-0.366568	0.814523	-0.0734649	0.864155	1.40823	0.915212	-0.0980303
TCGA.SY.A9G0.01	0.253204	0.298021	0.717095	-0.223412	0.694082	0.770969	0.43182	0.340607	0.796665	1.26205	1.09381	1.24474	0.528777	0.914924	0.621454	0.855534	0.885055	1.16403	1.08616	0.962388	-0.030439	0.64014	0.639775	0.840098	0.543222	1.2598	1.10276	0.919779	1.12021	1.54529	1.26881	0.747977	-0.230329	1.02816	1.15661	0.385503	1.54191	1.19357	0.899036	0.947134	0.808702	0.0929303	-0.369129	0.630037	0.773173	0.720388	1.05188	0.437451	-0.207022
TCGA.UY.A78K.01	0.403405	0.107708	0.62247	0.633466	-0.914859	-0.00140816	0.510831	-0.610015	0.551896	0.515538	0.671322	0.541395	1.25533	0.409146	0.993823	1.0713	0.86352	0.77667	0.872154	1.03057	-0.421399	-0.434242	0.574734	1.24416	-0.539126	1.00391	0.109175	0.407889	0.445296	0.46498	0.565421	0.711181	0.827596	0.707179	0.624505	1.29284	0.275149	0.851956	1.3114	0.999572	1.07791	0.510204	0.720667	0.654627	1.72781	1.14115	1.37651	1.25227	1.28413
TCGA.UY.A78N.01	1.43994	0.78558	1.17005	0.451954	1.14667	0.469084	0.838062	1.08272	0.522226	1.05497	0.877136	-0.186448	0.971171	-0.803201	0.771995	0.457552	1.10281	-0.406376	0.850889	0.594293	0.0767795	0.731516	1.60115	0.895104	0.123394	1.24826	0.185298	0.583783	0.646925	1.57522	1.4188	1.37358	0.73456	0.837547	0.748566	0.813787	0.931297	0.571407	-0.0244941	-0.709857	0.850269	1.31443	1.3317	0.2351	1.35979	1.21565	0.912053	0.462944	0.787261
TCGA.UY.A78O.01	1.55301	0.899764	1.72987	0.782882	0.53513	0.685108	0.778595	0.652697	0.15311	1.29512	-0.815644	-1.03687	-0.227064	0.00986397	0.777676	1.00199	1.36882	0.0723508	0.396995	0.336887	1.29514	1.97454	0.604848	1.10235	0.647021	0.81423	1.21939	0.804863	1.27269	1.87015	0.241471	0.0481888	1.35607	-0.0811245	1.23777	0.790616	-0.12326	0.371068	0.15732	0.541491	1.09241	1.5734	0.0210289	-0.27248	-0.141622	0.974117	1.55175	0.180534	1.12339
TCGA.UY.A9PA.01	0.0802186	-0.736616	0.940372	-1.53037	-0.336774	0.709727	1.0559	0.264837	0.819872	1.50185	1.16077	0.756887	-0.0677848	0.352884	-0.942456	-1.11034	-0.406478	-0.97514	-0.260922	0.925697	-0.804873	-0.626024	-0.0095628	-0.740463	0.447349	-0.210816	0.899791	0.0292197	-1.09195	-0.487254	-0.335439	0.00300412	-1.11338	-0.337893	-0.26166	0.301906	-0.326617	0.0321431	-0.705548	-0.320163	-0.507655	-0.260658	-0.478826	0.735516	-0.309042	0.527148	0.917676	-0.817137	1.26151
TCGA.UY.A9PD.01	1.49431	0.231119	1.52829	1.06051	1.23683	0.983321	1.01485	1.06847	0.921265	0.555167	0.176906	2.30247	1.17931	0.281905	0.923701	0.819476	1.62373	1.44292	0.915519	1.18323	1.58846	2.13595	1.30558	1.13716	1.0848	-0.750716	1.09027	-1.00945	1.30818	1.74451	1.21168	1.14788	1.12402	1.56472	1.62085	1.17124	1.33696	0.269134	0.660855	0.435925	2.13392	1.41341	1.19625	0.890193	0.572112	0.962515	0.86885	0.195996	0.708397
TCGA.UY.A9PF.01	-0.0185883	0.856573	1.39336	0.646272	0.650675	0.817815	0.916872	0.38248	0.239236	0.238197	0.130485	1.30891	0.821052	-0.79868	-0.565545	0.786676	0.772463	1.06983	0.891782	0.86974	0.385652	1.12911	0.308328	-0.798836	0.843307	0.16632	1.28486	1.0771	1.52612	0.771815	0.788488	0.56553	0.650871	0.975545	1.04189	0.869392	1.62132	-0.20776	0.590755	0.53384	1.65013	1.39211	-0.0447118	0.138462	0.740142	1.33466	1.0544	-0.372751	-1.10073
TCGA.XF.A8HH.01	0.668556	0.81649	-0.108208	1.10517	1.00439	0.907589	0.842068	0.53234	0.337401	0.889931	0.476966	2.01955	0.699323	1.24622	-0.239215	0.978778	1.1009	1.16027	0.640188	0.676895	-0.0448575	0.517755	1.20554	0.891113	0.261372	1.28886	1.14376	1.15881	0.98555	1.56773	0.948005	0.44869	0.653717	0.212117	1.00272	0.921812	0.0065205	0.651845	1.22549	1.13594	0.706685	0.179553	1.1632	0.400036	0.796737	1.15535	1.80706	0.431497	0.805419
TCGA.XF.A9SL.01	-0.0709582	0.962617	0.248875	0.308567	-0.0745486	0.783751	-0.350404	-0.454053	0.482685	-0.0373171	0.524749	0.26977	0.916539	0.463726	0.143872	0.697416	0.337015	1.25768	0.895667	0.724354	-0.00702209	0.397439	0.944919	1.1163	0.447684	1.14124	0.898832	1.07642	0.917539	0.895553	0.0631326	0.436374	0.211798	0.838078	0.578245	0.967657	0.870374	1.37896	1.00407	0.887822	0.776296	0.803669	0.814904	1.655	0.651438	0.696996	1.31677	0.73215	0.0596692
TCGA.XF.A9SP.01	0.547921	0.548875	1.01261	0.488194	0.99772	0.545586	0.873425	0.0776967	0.542217	1.06512	0.697719	-0.159942	0.885599	1.69165	0.290955	0.493425	0.756579	0.87708	0.271693	0.244336	1.05066	1.41355	0.823048	1.15423	0.744111	1.3183	0.855864	1.12423	0.350786	0.945829	0.35247	0.572007	0.224556	1.58066	1.48757	0.0887801	0.357542	0.751682	1.2288	1.38453	1.50787	0.811577	0.0103162	0.775678	1.11575	0.288551	1.56576	0.00183585	-0.712352
TCGA.XF.A9SZ.01	0.725599	0.999956	-0.46468	0.129182	0.929956	0.877683	0.559956	0.300296	0.369526	0.943845	-0.744637	-0.757112	-0.717876	-0.000726817	-0.472684	1.04665	0.841517	1.19063	0.223965	0.834374	0.624553	0.808732	0.888954	-0.968123	1.0344	-0.053572	0.296465	0.382442	0.587535	0.782742	-0.679348	0.839774	0.647117	0.209444	1.45911	0.317029	-0.832361	1.20833	-0.384568	-0.176988	1.12875	0.533368	0.482772	1.01847	0.385304	0.680716	0.43226	0.084607	-0.7757
TCGA.XF.A9T0.01	1.64245	0.591654	1.48125	1.51783	1.43925	0.528426	0.843651	1.08981	0.843792	0.847035	0.472398	0.941352	2.05636	1.03379	0.863769	1.00028	1.53784	0.905766	0.666364	0.532421	0.23976	1.92692	1.41266	0.799828	0.879075	1.68939	0.442066	0.913223	1.99293	1.86022	2.01127	1.25993	1.54092	0.479705	1.23467	0.961207	1.47843	-0.0351487	1.11779	2.49797	1.93754	1.46821	0.935166	1.67376	0.557576	1.08039	1.82719	0.793521	1.33637
TCGA.XF.AAMG.01	1.05983	1.29565	0.809107	1.055	0.887513	1.06588	-1.70891	1.12132	-0.119403	0.354784	0.529576	0.405345	1.40783	1.15109	0.806872	1.12158	1.06664	0.746012	0.832833	1.01479	1.43712	1.63719	0.706381	0.825977	1.28575	0.508666	1.24923	1.09242	0.348863	1.55907	1.50931	0.351999	1.54636	1.62888	1.26052	0.451333	0.364678	0.0151731	2.36962	2.25277	0.0654696	0.17201	-1.8032	0.404505	1.222	0.767292	0.43381	0.393817	0.923061
TCGA.XF.AAMJ.01	-0.535138	-1.05203	0.0277109	0.475453	1.49215	0.858825	0.488925	0.3667	0.553111	0.878652	0.57206	0.273483	0.542853	-0.512034	-0.58417	0.0854412	0.625213	-0.318929	0.730632	1.10743	0.665725	1.09978	0.504409	0.728931	-0.46887	0.82869	0.281472	0.02751	-0.95592	0.508975	0.522709	0.440685	0.446228	0.689538	1.57079	0.128443	1.31403	1.33826	-0.0717905	0.372304	0.954213	0.26592	-0.369425	0.593927	0.521537	0.0583494	0.411133	0.758846	-1.15457
TCGA.XF.AAML.01	0.841808	1.05239	0.565945	0.00134399	1.27408	0.689787	0.925961	0.389777	0.510374	1.23822	0.995682	-0.765315	0.0346713	1.43981	0.72975	0.993547	1.02875	0.411126	0.811531	0.626359	0.126839	2.2193	1.70102	1.16619	1.1956	-0.387947	1.45829	1.49336	1.57871	1.51088	1.26662	1.16963	1.27114	0.785929	0.269772	0.746507	0.431454	0.719018	0.300396	0.909779	0.526774	0.765696	1.10448	1.20539	1.40075	0.862687	1.30853	0.0495564	1.41874
TCGA.XF.AAMX.01	1.14357	-1.19254	1.49448	2.27685	1.59042	0.479577	0.502461	1.10823	0.687546	0.232533	0.987555	1.86694	-0.786541	1.2529	0.481551	0.693847	1.96289	1.37924	0.567192	0.287727	1.94104	2.24391	0.751833	-1.50358	-0.345763	-1.40331	1.82869	-0.773964	0.14485	0.190142	1.56823	0.499398	0.794589	-0.627346	1.39847	0.793669	0.835057	-0.674836	1.63966	2.98176	2.37556	1.93115	-2.1662	-1.65274	-0.826045	0.402532	-0.740248	-1.0304	-2.75303
TCGA.YC.A8S6.01	-0.229366	-0.0261734	0.237176	-0.444726	0.0540208	0.211562	-0.766214	-0.759183	-0.633875	0.364236	-0.984352	1.20826	-0.518193	0.804376	0.48636	0.108071	-0.478924	0.586963	0.591497	-0.159922	0.187306	-0.748943	0.780164	0.0556542	0.689087	-0.598456	-0.0479046	0.116474	-0.436522	0.895678	-0.0636735	0.0685269	-0.506754	-0.0834437	-0.0449541	-0.475109	-0.419761	-0.164368	0.397062	-0.212723	-0.0634439	0.210405	-0.262147	0.309037	0.188993	-0.0969934	0.17411	-0.832084	0.221796
TCGA.YF.AA3L.01	-0.184993	2.08213	0.950779	0.7585	1.41192	0.803795	0.417192	1.19721	0.456314	-1.76028	1.29127	-1.83738	0.213095	-1.57432	-1.80383	0.249874	-0.80294	0.0612823	0.778536	1.25839	-0.0195966	-0.589235	-1.92987	-0.784343	1.39082	1.01549	-1.36499	-0.550466	-0.574903	-0.769402	-0.851895	0.15385	-0.788388	-0.629626	-0.718327	-2.70937	-1.27344	-0.0741748	-0.0468537	-0.983862	-1.48071	-1.78266	0.687826	-1.02786	0.131072	-1.55772	0.0568778	-0.48795	0.606353
TCGA.ZF.A9R4.01	0.890532	0.269935	1.6032	0.714495	1.00909	0.7631	1.21582	1.68451	-1.70034	0.0440674	1.28701	-0.920751	1.54104	0.0154886	0.486535	0.974461	2.11584	0.872145	0.926535	0.407512	0.624534	0.473774	0.779894	0.608327	-2.0783	0.961398	0.304297	0.677184	1.71473	0.456709	0.889704	1.35825	1.3421	2.22357	1.26598	1.41512	2.25165	0.0671281	1.63964	1.53576	0.889864	1.2615	0.0162455	0.645525	1.4419	1.28701	0.633789	0.762822	-0.229075
TCGA.ZF.A9R5.01	1.31125	0.973782	-1.30978	1.04756	1.2509	-0.259933	1.26222	1.02968	-2.18564	1.4551	1.22829	-0.388426	1.59064	0.592671	0.796182	-2.41732	-1.68701	0.262385	0.0410683	1.04662	0.82359	-0.744251	2.02813	0.801149	1.23273	0.0541163	0.943052	1.66684	0.0990623	1.02096	0.412695	1.82868	0.393375	1.61024	-0.806307	1.44621	0.0409305	1.27512	0.432023	-1.22722	-0.847657	0.253254	-0.422674	0.0694253	-0.226484	1.37693	0.837229	0.557426	1.66833
TCGA.ZF.A9R9.01	1.76944	1.17049	1.61491	0.600587	-0.646371	1.21725	1.38245	1.75171	1.34146	2.0243	1.19053	-0.856301	-1.25856	-1.6456	0.840419	1.33996	1.54516	1.04511	1.103	0.501135	1.69759	1.90848	-0.0922777	1.34665	-0.41388	1.47321	-1.0855	-1.15099	0.448612	1.29629	1.59339	1.79462	1.4572	0.955294	-0.0857444	1.47406	1.13919	1.4151	-0.312865	-0.664724	1.9449	-1.31691	1.19641	-1.07946	-1.84919	1.16421	1.27358	-2.22962	-2.02418
TCGA.ZF.A9RC.01	-0.548746	0.0736084	0.621922	-0.113508	-0.0759576	0.630661	0.0596746	0.563236	0.677592	0.854504	0.879781	-1.03731	-1.11165	0.357939	-0.753721	0.399595	0.684057	0.846796	0.354853	-0.0981379	1.08622	-0.929245	-0.494981	0.326164	-0.418923	-1.10726	-0.999498	-0.30331	0.0346427	-0.599882	-0.205423	-0.575681	-0.214932	-0.0374474	-0.129708	-0.488498	0.917157	0.938505	-0.710404	0.472762	0.330243	0.166483	0.34394	0.873683	-0.17236	-0.366241	-0.44591	-0.914908	-1.11819
TCGA.ZF.A9RM.01	0.39452	2.59721	1.96003	2.30955	1.62769	1.39316	0.776723	0.929441	1.1966	2.09652	1.13203	2.0733	1.75726	2.00475	1.18537	1.31342	2.03875	1.24412	1.31426	1.05135	0.602449	2.73391	0.263104	0.294439	1.39394	-0.0118136	1.88403	1.69098	1.95119	1.26981	2.11188	1.70918	1.63	0.872132	1.21412	1.57193	1.82777	1.49221	-0.484058	-1.03583	0.992386	1.57006	1.55232	1.58489	1.62916	1.0759	2.00815	1.41494	2.19579
TCGA.ZF.AA4T.01	1.38485	0.831214	1.09214	0.782343	-1.01339	0.316231	0.783003	0.718402	0.870827	0.882557	0.183368	0.0131272	-0.774292	0.760609	-0.161143	-0.0456748	0.0703727	0.944838	1.06971	0.732166	-0.670348	0.571838	1.15478	0.42481	-0.371698	-1.03655	-0.156618	0.533946	-0.539995	-0.119313	0.736339	0.635821	-0.341239	0.913974	-0.450447	-0.00250106	-0.563439	0.677239	-0.408751	-0.505974	-0.82032	-0.228961	0.256794	0.398924	-0.356674	0.716918	0.00125426	0.0892462	-0.718119
TCGA.ZF.AA4X.01	0.772285	1.006	1.329	1.07296	0.458324	0.763641	1.05464	1.24756	1.05917	0.864482	1.14	-0.12848	1.30007	1.11053	0.733019	1.34505	0.343503	0.629236	1.16532	0.657362	0.96462	0.253264	-0.408718	1.04262	0.253712	1.04165	1.9692	1.20829	0.53175	-0.202547	1.39251	0.810502	1.01151	1.37761	0.942286	0.479086	0.892037	1.07751	-0.577364	-0.467157	-0.48171	0.670771	0.292047	0.738318	0.0633351	1.29248	0.698139	0.434076	0.873061
TCGA.ZF.AA51.01	0.557023	1.03294	0.962814	0.226485	0.898778	0.796439	0.649672	0.332166	0.927618	-0.103404	0.501288	-0.602852	1.04877	0.205652	-0.0628574	0.333497	-0.176493	0.591429	0.28881	0.664879	-1.61611	0.880364	0.103533	-1.16269	1.14362	1.01247	-0.642411	-0.715659	0.977205	-0.39385	1.18698	0.177763	0.695057	1.24885	0.932342	0.715928	0.745828	1.04085	1.59437	1.3215	-0.515977	1.86998	1.10825	1.30759	0.481031	0.598913	-0.0653429	0.8244	0.184024
TCGA.ZF.AA5P.01	0.446459	0.15524	0.631655	-0.241101	0.172525	0.789269	0.587119	-0.238928	0.320244	0.482359	-0.375254	0.377011	0.677542	0.316953	0.852476	0.978909	0.266347	0.809214	0.565089	0.732607	0.295776	0.148944	0.624088	1.33022	1.08892	0.93589	1.03757	0.761907	1.05516	0.861665	0.527777	0.407567	0.200702	0.793383	1.14885	0.693662	0.913766	0.982287	1.04187	0.678007	0.674173	0.654117	0.275705	1.30161	0.325007	0.905205	1.38268	0.128423	-0.304898
TCGA.2F.A9KO.01	-0.247514	-0.101641	-0.306471	-0.438985	-1.34044	0.324702	-0.324858	-0.791996	0.583093	0.0354405	0.978062	-0.915517	-0.689935	-0.550846	0.278053	-0.355574	-0.0537957	-0.429405	-0.32378	0.188984	-0.11843	-0.746712	-0.300204	0.194053	0.240979	-0.233521	0.408821	0.0321327	0.600348	-0.392708	0.668824	0.169506	0.318553	1.14269	0.483585	0.439255	0.220795	0.446259	0.835639	0.299182	0.855659	0.812243	-0.121751	0.116196	-0.303616	0.871871	0.429646	-0.120416	0.560653
TCGA.2F.A9KP.01	0.965723	-1.11388	-0.955448	0.4073	1.10387	0.745315	0.79417	0.644194	0.586426	1.11985	0.895266	1.86491	0.616127	1.0115	0.347446	1.14937	1.35671	0.986903	0.50099	0.795155	0.883216	1.19315	1.74054	0.825431	0.712104	0.803355	1.53263	1.39871	1.1952	1.07075	1.34823	1.2474	1.0411	-0.495952	0.991365	1.095	0.488554	0.204126	1.01102	1.30065	1.16393	-0.0531985	0.648184	-0.643857	-0.259635	1.39096	0.896416	-0.0139948	1.38254
TCGA.2F.A9KQ.01	-1.90344	-0.460917	-1.75294	0.0165972	-1.80892	-0.410218	-2.3	-2.14153	1.18102	-1.55922	0.22007	1.45166	-0.718617	-1.82048	-1.06407	-1.94513	-2.15929	0.255602	-0.923905	-0.764616	-0.574641	-0.747262	-1.74553	0.281253	0.607146	-1.51962	-1.74211	-0.205225	-1.32619	-0.677355	-1.3255	-0.784104	-0.663289	-1.79448	-1.30584	-1.28212	-1.0402	-0.75319	-0.572203	-0.812903	-1.22537	-1.17456	-0.245643	-1.31887	-2.20504	-1.55164	-0.958264	-0.268622	0.182779
TCGA.2F.A9KW.01	1.33935	1.32073	-0.240179	-0.881218	-0.32452	0.839466	-1.7153	0.665814	-1.26323	0.995383	0.259461	-0.599658	0.880135	0.144803	1.0397	1.10848	1.18235	0.789766	1.34009	0.633449	1.31824	0.876725	2.17018	0.301221	0.322555	1.05169	1.33268	1.35737	1.28409	1.5789	0.927651	0.268711	0.731947	1.13065	1.24052	0.683534	1.72115	1.14872	1.01903	2.24706	2.40703	1.69446	1.42948	0.870285	1.14629	0.776582	-0.0402812	0.46323	-1.15166
TCGA.4Z.AA7M.01	0.564616	0.725936	1.02132	1.20559	1.15037	0.747299	0.709804	0.368186	0.499166	0.853577	-1.48025	1.67407	-1.03164	1.75819	0.350065	0.93713	1.18102	-0.165818	1.11571	0.385955	0.762737	1.5744	0.979984	1.15093	0.85447	-1.07938	-0.634776	1.1467	-0.434061	1.55794	0.581098	1.05122	1.02625	-0.0141923	0.575365	0.728284	0.174897	0.918026	-0.000870466	-0.187761	0.48113	0.128076	0.995788	-0.0273465	0.889606	1.05032	0.92122	-0.76745	-1.12601
TCGA.4Z.AA7O.01	-1.34943	-1.33577	-1.11555	-0.832346	0.221197	0.0370444	0.185387	-1.53102	0.633654	-1.89582	-0.206772	-0.101161	-1.78561	-0.385089	0.73909	0.915169	-0.666776	-0.49863	0.420969	-0.0660939	-0.186609	0.361362	-1.08342	-0.215995	-1.13671	0.0905311	-0.17805	0.135967	-0.0157714	-0.529996	0.542688	1.28139	1.16463	1.36506	0.506218	0.397272	0.145101	0.41665	-0.143963	-1.38796	0.268573	-0.638055	-1.02968	0.153775	0.478719	0.683628	-0.646317	-1.15912	-0.93032
TCGA.4Z.AA7Y.01	-1.54873	0.399782	-1.44413	-1.18271	-2.67862	-1.40807	0.741726	0.15726	0.249251	0.250737	1.07837	-0.192985	-2.04653	0.210522	-3.34485	-1.55306	-1.4616	-1.76325	-1.74016	-0.0794864	-1.9091	-1.29212	-1.29488	-1.23538	0.974063	-0.441113	0.0590569	0.544579	-1.21835	-0.403268	-0.991962	-0.0380678	-1.95079	-1.84586	-1.75178	0.0699107	-1.28794	-0.70338	0.82084	-0.965592	-1.53907	-1.96583	-1.32824	-2.16699	-2.20209	-1.49343	-1.22878	-1.15516	-0.414276
TCGA.4Z.AA80.01	0.641169	0.549743	1.21069	0.593568	0.458695	0.262982	0.962733	0.140291	0.861693	0.619908	-0.8094	1.28962	1.06885	1.52708	0.648521	0.967345	0.360832	0.414374	0.713375	0.392262	0.575397	1.2798	0.977925	0.647382	-0.975902	0.861909	0.498449	0.0183455	0.977691	1.43098	0.796398	0.736651	0.972647	1.10117	0.892703	0.645796	0.921281	-0.411374	1.98333	1.52872	0.880671	1.39755	-0.179404	1.10189	-0.261984	1.01278	1.13234	0.099711	0.903694
TCGA.4Z.AA89.01	-0.0611687	0.38453	0.514584	-0.689553	0.68117	0.663288	0.690144	0.476424	-0.102157	-0.180463	-0.76349	0.657531	-0.365352	-0.555385	0.621314	-0.296162	-1.31941	-1.75925	0.548664	-0.715682	-0.872919	-0.916603	-0.60015	0.64326	-0.78566	-1.30821	-1.02221	-0.654895	-0.288249	-0.867002	-0.289243	0.414093	-0.859153	-0.947154	-0.61132	-1.11648	-0.590319	-1.47354	-0.82527	0.0670784	-1.44684	-0.866373	0.851157	0.627503	-0.0128672	-0.841682	0.16338	0.926886	0.128863
TCGA.5N.A9KM.01	-0.931235	-0.53369	-0.419292	-0.319282	-1.17959	0.653803	1.22556	0.804353	0.898899	1.79506	1.3285	0.278493	-0.380375	0.635492	0.741338	0.851094	-0.876329	0.2605	-0.30617	-1.37725	-0.558072	-0.276863	-0.602169	0.920152	0.934758	1.6588	1.03111	-0.436112	-0.191775	0.594563	0.965636	0.66164	-0.368008	-0.0879148	-0.484857	1.02896	1.21646	1.35612	-0.0119393	0.674414	0.918488	0.265691	-0.422181	0.153552	-0.58941	0.838148	0.841576	0.13336	0.852259
TCGA.BL.A0C8.01	0.562458	0.936522	1.66017	1.04386	0.638839	0.803067	-1.09819	-0.0449106	0.789706	1.13102	-0.58007	0.270971	0.656671	1.20712	0.925796	1.02537	1.63051	1.11683	0.997279	0.967132	1.46248	0.971585	1.76012	0.743504	1.10794	1.5811	1.40252	1.4486	1.81419	0.825893	1.38129	0.977285	1.16677	1.2121	0.933203	1.00579	0.711467	0.797937	0.819898	2.57056	2.35649	1.82583	1.15567	1.16015	1.11334	0.979443	0.355971	0.488936	-1.12289
TCGA.BT.A20P.01	0.461428	1.76047	0.427867	1.44213	0.968794	0.681625	0.614683	0.924666	-1.54245	2.32009	0.709974	-1.0385	-0.700063	1.44277	1.2673	-1.09797	0.278705	-1.46688	1.48047	1.01608	1.7367	-1.31227	-0.0986746	0.818848	1.33481	-0.380456	1.30287	2.17788	0.33218	1.32354	0.511016	0.770352	-1.47818	1.02895	-0.121121	0.600351	0.196662	1.07592	0.0184025	0.236668	-0.854983	-0.129406	0.0386394	0.249649	-0.579295	-0.0141307	-1.28864	1.60952	1.21202
TCGA.BT.A20Q.01	-1.35348	1.67903	-0.525485	-0.590804	-1.56125	0.0712235	0.354558	-0.405259	-0.156809	1.54046	0.601401	-1.49548	-1.05773	-0.921672	0.298029	0.244362	-0.678657	-0.97843	-0.143169	0.90901	0.910056	-0.860279	-1.18763	0.890868	0.0658589	-0.143791	-0.0159211	-0.0610577	-0.52423	-0.535674	-0.812506	0.173866	-0.956826	-0.565135	-0.962092	0.342717	0.0699902	-1.14144	-0.549278	-0.630633	0.370661	-0.376817	0.749088	1.11974	-0.87895	-1.21149	-0.785969	0.266232	0.106836
TCGA.BT.A20T.01	-1.2004	0.111125	-0.632977	-0.969011	0.331536	-0.205101	-1.31621	-1.13872	0.631516	-0.211712	-0.688681	-1.16376	-1.2108	0.0780206	-1.18368	0.349567	-0.140592	-0.158252	-0.159093	-1.26104	-0.322013	-0.582113	-0.74994	-1.30932	0.800703	-0.191584	-1.00504	-0.19777	1.12799	-0.355731	-1.20127	-0.314621	-0.509318	-0.528437	-0.503709	-0.984351	-0.713877	-0.0914653	0.3337	1.78731	-0.601953	-0.991809	0.413559	-0.516483	-1.09517	-1.21962	-1.41024	-0.40886	-0.00257235
TCGA.BT.A20W.01	0.326454	0.409118	1.37301	0.555144	0.606879	0.924445	-0.033149	-0.0595854	0.348523	-0.232529	0.0509475	0.609441	1.23776	0.521825	0.538075	1.14529	1.03087	1.25226	1.31702	0.816493	-0.19428	0.950381	0.820926	0.954177	0.441802	0.812441	0.442024	0.570109	1.56094	1.39215	0.933537	0.666331	0.817144	1.10587	1.24177	0.940818	-0.318902	0.569419	1.13885	0.434814	1.27828	1.04263	1.19602	1.19004	1.45048	1.26651	0.831659	1.09777	0.973809
TCGA.BT.A42C.01	-1.37626	-0.133703	-0.992053	0.104106	-0.493156	0.104131	-1.83235	1.00617	0.701436	1.43024	-1.25849	0.521923	0.0244271	0.257699	-2.25736	-1.07133	-0.571112	0.139322	-0.667515	-0.190642	-0.926013	-0.894268	-1.14326	-1.02302	0.762613	-0.927134	0.612044	0.971282	-0.317903	-0.14397	0.32534	-0.0742693	-0.198743	-0.827083	-1.14904	0.0467707	-0.547089	0.186359	-0.673094	0.648783	-1.09857	-0.651157	-0.471538	-0.289589	-0.344977	0.515278	-0.042978	-0.229616	-0.173568
TCGA.C4.A0F6.01	0.583662	0.169499	-1.01309	0.470452	0.791417	0.308426	0.673218	0.643951	0.393365	1.08799	-1.29759	-0.241475	-0.24556	0.699809	0.312489	0.90213	1.39966	0.330585	0.603912	-0.00547524	0.855484	0.58679	1.43389	1.21508	-1.32115	-0.383488	0.450847	0.0657045	-0.303441	0.500781	1.26927	1.51385	1.09716	0.149815	-0.166628	0.481847	0.100679	0.979401	0.141202	0.169053	1.42695	1.18541	1.15488	0.38372	1.56623	0.330495	1.18046	0.497982	-1.53113
TCGA.CF.A1HR.01	-0.979732	-0.769431	-0.484393	-0.825244	-0.499018	0.949015	0.467722	-0.270787	0.0609145	1.06505	0.521723	0.875214	0.6828	1.3838	0.399169	0.641678	-0.649964	-0.852397	0.763295	-0.00781763	-0.0777034	-0.60984	-0.0145273	1.01405	-0.206405	-0.275502	1.03376	1.01752	1.21013	0.294274	-0.117712	0.674356	0.152821	0.333284	0.429773	0.849426	0.446827	0.570288	0.739011	1.29478	-0.215144	0.0808304	0.42324	0.298895	-0.4116	0.641558	1.12516	0.850789	0.328556
TCGA.CF.A27C.01	-1.80954	0.178029	-1.63	-1.31825	-2.55975	-0.577709	0.604155	-2.06806	0.197742	-1.98872	0.379402	-0.175562	-0.420913	-1.80497	-3.43486	-2.29618	-2.56041	-1.74762	-2.09567	-2.37709	-0.352456	-1.16605	-2.16278	0.634748	-1.23107	-0.0796421	-0.736039	-1.37611	-1.05907	-1.86111	-1.11523	-0.661638	-0.38612	-2.50933	-0.458012	-0.489152	-0.874381	-0.0661656	-1.89841	-0.446214	-1.08533	-1.74756	1.21834	0.728794	-2.22318	-1.9313	-1.73156	1.12074	0.303645
TCGA.CF.A3MF.01	-1.26664	-0.286016	1.4916	-1.58245	-1.90314	-2.67201	-1.3475	-1.09495	-0.539218	-0.797786	-0.00190121	-0.965626	-2.13354	-1.76073	-1.01749	-0.77589	0.403932	-0.430315	-0.485478	-2.3314	-1.8839	-0.460445	-1.36133	0.697837	-0.881909	-0.258368	-1.67037	-1.40849	-1.01564	-1.12509	-2.22093	-1.12464	-1.72658	-2.34917	-1.56595	-0.313683	-0.788775	-1.17174	-1.22689	-1.10612	0.70587	0.0690153	-2.01191	-1.09247	-1.10591	-1.33161	-1.25813	-0.650766	-0.0973365
TCGA.CF.A3MG.01	-1.96588	-2.39772	0.392077	-2.18656	-1.56582	-0.763827	0.306269	0.438149	0.216098	-2.1082	0.724739	-0.612639	0.643045	-0.182549	-0.322458	-1.73011	-1.62373	-0.57008	-1.16994	-1.34851	-0.803413	-0.95155	-2.0906	0.174742	-1.43851	-0.856618	-0.708851	-1.42752	-0.577514	-1.79133	-0.255713	-1.07898	-1.81216	-2.15115	-0.82729	0.0292413	-0.314871	-0.27481	-0.954026	-1.48857	-0.932107	-1.9071	-0.879492	-1.83173	-1.58422	-2.02958	-1.47634	-0.908167	-1.3616
TCGA.CF.A3MH.01	-1.78088	-1.8595	-1.49149	-2.42081	-1.74242	-2.08213	-0.771829	-1.24362	-0.0572716	-2.31424	-0.425969	-2.20948	-1.60053	-2.22608	-3.17965	-1.02638	-1.97433	-1.34148	-1.01682	-1.25389	-1.1174	-1.13994	-2.08542	-0.0203105	-2.82526	-0.361217	-1.11594	-1.25458	-1.69384	-2.14439	-1.44433	-1.94133	-1.24515	-2.18817	-1.43697	-3.03414	-1.09171	-1.47	-2.24233	-2.16241	-1.50078	-2.08977	-2.18679	-1.79751	-2.19675	-1.86517	-1.61022	-0.929327	-2.3327
TCGA.CF.A47T.01	-1.86875	-1.56907	0.72376	0.49933	1.19571	0.316403	-0.996426	-0.490042	-1.3334	-2.29471	-2.81698	-1.11322	-0.899383	-0.972274	0.97261	-0.285329	-1.33095	-1.43248	-1.27668	-1.26503	-1.96872	-0.963298	-1.67092	-1.77159	-1.17946	-0.20145	-1.55013	-0.645074	-1.50915	-1.39219	-1.03092	0.170246	-0.544115	-0.782599	-1.16072	-0.227361	-0.739369	-1.37067	-0.0923942	-1.19073	-1.39816	0.19469	-0.0704388	-1.44737	0.895666	-2.3559	-1.47164	-1.28306	-0.8717
TCGA.CF.A5U8.01	1.60101	2.07869	0.713111	0.796726	0.79079	0.960249	0.879269	0.190622	0.522809	-0.49141	0.744453	1.55872	0.681128	1.87261	0.745136	0.77169	-1.19166	-2.25913	-0.0378288	0.840614	-0.169349	0.393021	-1.38311	1.20014	-1.51823	0.968769	-0.44197	-0.246982	0.727242	1.24172	0.872237	0.891868	1.11964	1.39951	0.905346	0.360712	0.0748929	0.911822	0.512931	-1.28931	-0.819133	0.664007	-0.872864	0.67436	0.170742	0.0382676	0.320678	1.16668	0.11331
TCGA.CF.A5UA.01	-1.2995	0.983546	1.9513	-0.926285	1.23149	0.381903	0.724695	-0.286303	-0.199091	0.600102	0.860172	0.751573	1.40671	-0.379038	-0.333797	1.1128	-0.565301	0.792795	0.314656	-0.29599	-0.552914	-0.900939	-1.70777	-2.20966	1.08708	1.3916	1.28266	1.53906	-0.309282	-0.196169	0.381653	0.790096	-0.229954	-1.32089	-0.108857	0.846765	1.29774	1.29893	-1.41736	-0.0618611	-1.20285	-0.989483	-0.411823	1.08037	0.480819	-1.25218	-1.40365	1.2618	1.8007
TCGA.CF.A7I0.01	-0.675493	0.00185279	1.35328	0.0910587	-0.442158	-0.153637	-1.84139	-2.47558	-0.701663	-0.722612	-0.97763	1.1074	0.407373	-0.908113	-1.26394	0.524481	-0.487733	0.479302	-0.456065	0.225233	-0.635882	-0.0415579	-0.429275	-0.605879	-0.406585	1.05474	-0.70702	0.108265	-0.368688	-0.521105	-1.36241	-0.173339	-0.77534	-0.779005	-1.01362	-0.700409	-1.31063	-1.56649	-0.392517	-0.334286	-0.971943	-0.267657	-0.0545338	1.6818	0.0734625	-0.0399406	0.540397	0.417629	-0.820453
TCGA.CF.A9FF.01	-0.245814	0.432351	-0.599044	1.14799	0.867944	-0.0712818	-0.117818	0.403014	1.44549	0.446207	0.15165	1.3717	-0.0537204	0.117001	0.91996	0.551738	0.602177	0.902721	0.520063	0.928895	-0.419177	-0.287402	-0.114166	-0.308573	0.379	0.982554	0.575035	0.611906	-0.0325215	1.45064	0.794722	0.533509	0.520961	-0.588031	-0.0447222	0.836352	0.0802481	0.166577	1.17799	1.07393	0.0675372	0.66689	0.4126	0.724253	0.433811	0.590397	-0.491138	-0.332221	0.589595
TCGA.CF.A9FH.01	-1.95524	0.151207	-1.84442	1.37895	1.05917	1.15109	0.95491	1.27912	-0.275963	1.30219	1.02117	1.09881	-0.158077	0.223058	1.03033	-0.147811	-1.96511	0.608934	-0.0804417	0.808842	1.44966	-0.395088	-1.12189	0.905538	-0.0982981	1.5717	0.177505	0.544463	0.00935209	0.623444	0.413058	0.386304	-0.854867	-0.545192	-0.0099026	0.692159	1.72171	-0.611495	0.558279	-0.575721	-1.42169	1.21567	-0.371312	1.80662	-0.957826	1.06861	1.50455	1.06237	1.85413
TCGA.CF.A9FL.01	-0.625174	-0.298586	-1.03394	0.531548	-0.0835754	0.476207	0.959955	-1.66715	0.33607	-1.06936	-2.28361	1.79905	-1.42249	-1.32022	-1.35863	-0.0981629	-0.12108	0.799392	-0.461351	-1.98423	0.561491	-1.15363	-1.10304	-1.48044	-1.23268	0.896447	-1.34316	0.0827498	-0.342907	-0.00279955	0.0430998	0.618205	0.105971	0.836018	-0.233153	0.481831	-0.618677	-0.507944	-0.814958	-0.91092	-0.150722	0.1446	-0.707748	-0.635176	-0.908882	-1.03764	-1.40635	-0.676637	-0.982681
TCGA.CU.A3YL.01	0.126422	1.09948	-0.545022	0.54442	-0.0607888	0.340295	0.0655536	-0.464524	-0.839843	-0.232709	1.07726	0.624054	0.963162	-0.612731	-0.402844	0.460979	-0.504186	-0.586428	0.531478	-0.131699	0.58426	-0.717174	-0.888044	0.12469	0.273727	0.426794	-1.07442	-0.298564	0.481102	-0.568678	-1.19228	-0.752937	-0.682361	-0.82957	-1.12377	-1.63579	-0.758681	-1.85218	1.93552	0.965303	-1.06004	-1.27162	0.830973	-0.57501	-1.17899	-1.43695	-0.0375	0.0747422	1.82555
TCGA.CU.A5W6.01	0.399797	0.918532	-0.888191	0.144143	0.485705	-0.458641	0.0125153	0.735735	-1.02085	-0.359058	0.496642	-0.11957	-0.850455	0.764453	-0.413688	-0.353674	-0.390228	0.194712	-0.264018	-0.553954	0.780068	-0.833645	0.863763	-1.34565	1.31102	-0.686793	-0.313558	0.284465	0.856104	-0.557579	-0.481784	-0.114603	0.18511	-0.36718	-0.461265	-0.934572	-0.825745	-0.298456	-0.145069	-0.0822925	0.549963	-0.585735	0.603973	-0.722015	-0.990261	-0.332869	-0.560926	0.73073	0.601578
TCGA.DK.A1A3.01	0.952204	0.860007	0.368562	-0.493198	-0.595307	-0.0587716	0.313009	-1.51311	0.260794	0.767732	0.334389	0.686414	0.96354	1.3283	0.399424	0.729152	1.12464	1.52325	0.388114	0.875429	0.661993	2.07263	0.517927	1.2186	-0.279341	0.578159	1.60338	1.43641	2.26101	0.0449149	0.436992	1.20917	0.635084	1.72746	1.25983	1.05091	-0.642847	1.10019	0.927624	0.890552	1.84415	1.17148	-0.381806	-0.710682	0.48604	1.05659	1.10637	1.50769	0.793705
TCGA.DK.A1AA.01	-1.28291	-1.41433	-1.27707	-0.605396	-1.21672	0.526026	-0.193096	-1.32931	-1.47676	-1.10908	0.0475658	0.283526	-1.81517	-1.51281	-0.539536	-1.49349	-1.89419	-1.61614	0.280354	-2.42616	-1.31395	-1.13603	-1.36144	0.394983	-0.394094	-1.97451	-1.51343	-1.13941	-0.974679	-1.31367	-1.37922	-1.12361	-1.67882	-1.46328	-1.19963	-2.3941	-1.66901	-1.97972	-1.80957	-1.24683	-1.1365	-1.75202	-0.748235	-1.30266	-1.78523	-2.16941	-1.23067	0.635469	-0.862502
TCGA.DK.A1AG.01	-0.717091	0.447351	-1.15336	-0.863153	-0.202135	-0.108919	0.18003	-1.90733	-2.14	-1.28519	0.0534289	-0.8988	-1.14326	-2.15891	-0.536724	-1.72843	-2.06991	-1.74994	-1.32049	-1.80422	-1.38186	-0.777689	-0.98522	1.13236	1.08045	-1.89423	-0.9652	-0.996785	-0.756253	-1.26165	-0.0308528	-0.327378	-1.57428	-1.98039	-1.1381	-2.18534	-1.25078	-1.17421	-0.747049	0.0506089	-1.0416	-1.49722	0.620165	-1.60005	-1.20949	-1.7484	-0.651106	0.668737	-0.180651
TCGA.DK.A2I1.01	0.643243	-0.434129	0.280142	0.833962	1.08099	0.619348	0.650512	-0.1613	0.927574	0.863625	0.335185	1.57123	0.763049	-0.335427	0.43148	1.10537	1.27338	1.10071	0.923579	0.729512	-0.221562	0.913764	1.19064	0.198728	-0.587251	-0.571131	0.408047	-0.512392	1.49511	0.679419	0.961879	0.935659	0.946742	1.4115	0.605763	0.696252	0.721546	-0.698598	0.859007	-0.0824368	1.61775	0.76708	0.272575	0.709574	0.627646	0.939754	0.0289078	0.250165	-0.00717886
TCGA.DK.A3IK.01	-0.683093	-0.577185	-0.136276	0.0732089	0.21257	0.217912	-1.19192	0.644761	0.674468	0.605475	-0.103773	-0.207916	0.512201	-0.00642542	0.247006	0.994564	0.984411	0.53568	0.241793	0.0956796	0.576779	0.424478	0.831623	-0.400853	0.409164	0.947926	0.603663	0.684007	1.29057	0.886793	0.612494	0.363738	0.42717	0.888196	1.20902	0.793151	1.18736	1.49617	1.48521	1.18216	1.5422	0.687493	1.29531	1.36086	0.987562	0.721478	0.781019	0.292449	0.59468
TCGA.DK.A3IS.01	-1.50275	-1.35324	-1.51131	-1.15953	-1.08397	-0.931062	-0.454587	-1.05504	-1.11847	-1.78558	-1.56922	0.107396	0.692497	-0.205684	0.629155	-2.14271	-2.19636	-1.20042	-0.862149	-1.24546	-0.154827	-0.662615	-1.0828	0.432615	1.19896	-1.76759	-1.49282	-1.4923	-0.384505	-1.68783	-1.03143	-0.865015	-0.803667	-2.09838	-1.19408	-1.05623	-1.39243	-2.271	0.301872	0.635634	-0.96503	-2.0288	-0.756624	-2.64851	-1.43304	-1.04788	-1.06517	0.647099	1.0814
TCGA.DK.A3IT.01	-0.648163	-0.0989449	-0.514443	-0.778953	-0.897201	0.707394	-1.4916	0.563569	0.366451	0.693263	0.788476	-1.24386	-0.993861	-1.5351	0.320601	1.28615	0.103691	0.739385	-0.606673	1.02041	0.710641	1.21963	0.779428	-1.37257	1.01264	-1.26523	1.03128	1.33471	0.690069	0.537044	-1.41271	0.67521	0.775386	-0.436719	1.11209	0.656379	0.0936964	0.909502	0.648224	-0.613523	1.90945	0.270736	1.7617	0.423978	0.224312	1.05276	0.801501	0.370341	0.40801
TCGA.DK.A3X1.01	0.945027	0.613186	1.27345	1.88107	-0.212565	0.598671	0.307217	0.222265	0.202436	0.477521	0.202341	-1.18319	0.367526	0.830955	-1.42479	-0.676018	0.559602	-0.232611	0.166075	0.451421	0.322828	-0.750913	-0.437002	-0.648628	0.371322	0.819062	-1.08658	-0.460074	-0.918402	-0.764372	-0.325036	-0.596285	-0.167609	0.0815418	-0.480254	-0.11125	-1.09155	-0.595078	0.0138162	-0.152193	-0.537622	-0.710083	0.823309	-0.206521	-0.309238	-0.0143433	-0.844626	0.612964	0.257995
TCGA.DK.A6AV.01	-0.641925	0.57682	0.0750551	0.0371316	-0.339238	0.852478	0.676224	0.546029	0.34466	-0.268796	-0.800493	0.40382	0.320386	-0.143839	0.387208	0.32746	-0.635606	0.90271	0.531368	0.459799	-0.161218	-0.283919	-0.437686	-1.06057	0.36461	1.16634	-0.690669	-0.5009	0.296757	-0.627601	-0.159197	0.311443	-0.289817	-0.963026	-0.693453	0.820081	0.192588	-0.14697	1.21104	1.56505	-0.134418	0.124995	1.05212	-0.769095	-0.595767	-0.276964	-0.796356	0.0025002	-0.562514
TCGA.DK.AA6P.01	1.57651	1.76778	2.01715	0.602345	-1.21662	0.564747	-1.95776	-0.528749	-1.50224	-1.57312	-1.27454	-0.585255	1.18384	1.41088	0.41957	0.489515	-0.778911	0.430996	0.582591	0.843531	-0.276498	0.0474734	-0.0486557	-0.685044	1.10866	-0.202463	0.249027	1.72311	2.43109	-0.00985525	0.385518	1.52165	1.67857	0.682139	-0.0166358	0.21422	-0.732522	0.560164	0.841338	0.660822	-1.48279	0.491268	1.26341	1.49516	-0.572333	0.974529	-0.5139	0.839135	1.16082
TCGA.DK.AA6X.01	-0.222738	0.876068	-0.300314	-0.561458	-0.536327	0.606134	1.15386	-0.362807	0.756203	0.761239	0.367163	-0.574201	-0.328616	0.255556	0.530529	0.268122	-0.0903522	-0.23964	0.471915	1.01278	-0.0331137	-0.51454	0.08917	0.817724	1.35089	0.455127	0.739376	1.20459	-0.0290929	0.17773	0.786011	-0.526974	0.237939	0.191419	0.732672	0.676191	0.870432	1.29594	0.885987	0.320428	0.485211	0.476287	-0.0507008	0.297009	0.399476	0.623755	0.0846615	0.0968674	0.10091
TCGA.DK.AA71.01	-1.60938	-0.211495	-1.06392	-0.270103	-0.0542923	0.309751	-2.2959	0.347633	0.495012	-1.05312	-1.88822	-0.982378	-1.2915	-1.6421	-1.41159	-0.639863	-0.290385	-1.64076	-0.0257885	-1.98149	1.35088	-0.999321	-0.980522	-0.979296	1.11998	-1.25676	-1.86455	-1.26127	-1.14335	-0.896614	-1.95418	-1.09781	-0.645375	-1.65603	-1.91787	-1.09396	-0.815405	-1.19614	0.156832	-0.789278	-0.297525	-1.05083	1.26216	-1.44063	-0.969559	-1.9065	-1.68152	0.862685	1.2045
TCGA.DK.AA75.01	1.44252	0.624336	1.18866	0.431016	0.983822	0.546267	-1.53094	0.690783	0.250524	-0.0576124	-1.36009	0.753948	1.36983	0.393031	0.538556	0.871803	1.9624	0.678609	0.121161	0.402237	0.252694	1.81592	1.23316	1.47117	0.0500591	-0.0556822	1.14234	1.12249	0.913027	1.86385	0.812321	1.43867	1.59383	1.31401	1.08543	0.900766	0.822358	0.336156	1.53445	1.96767	-0.243565	1.1224	1.33705	0.0154442	1.17545	0.905624	1.44199	1.02573	0.40604
TCGA.DK.AA76.01	-0.76339	0.31195	1.73554	0.967501	0.254279	-0.190278	-1.86134	-0.344377	-0.426631	-0.748016	0.10792	0.71027	1.67018	1.29667	-1.27601	-0.141881	0.307803	0.0205819	0.189216	-0.331296	0.819236	-1.49903	-0.161202	-1.41006	0.930137	-0.321501	-0.580653	0.526345	0.323358	-0.485298	-0.653779	0.285337	0.691055	-1.39332	-1.35413	0.249262	-0.547998	-0.661088	-0.694183	0.874857	-1.1489	-1.097	1.24329	-0.713845	-1.28596	-0.131822	-1.11661	-0.821316	-0.0645419
TCGA.DK.AA77.01	0.189479	0.991632	-1.38532	0.590322	0.758513	-0.270841	0.889432	-0.109941	0.516451	-0.418373	0.81196	-1.09972	-1.69197	0.549331	0.707397	-0.259876	-1.12579	-1.05584	-0.475711	-0.420838	0.585165	-0.579591	-1.21167	0.361008	-0.892593	-0.823294	-0.447488	-0.55895	0.0399093	-0.116305	-0.681761	1.13605	0.0477318	-1.04921	-0.72903	-0.536596	-0.743743	-0.739284	1.4437	1.93546	-1.10514	-0.425518	1.90697	-0.789182	-1.19974	-1.30689	0.0155192	0.461396	0.681539
TCGA.E5.A4U1.01	-1.58378	-0.82723	-0.573698	1.55181	-0.256644	0.564598	0.748054	1.53211	0.612895	-0.25613	-0.816055	1.07249	1.24378	1.85315	0.553681	0.218335	0.404233	0.831707	-0.286548	0.626006	1.36431	-0.492085	-0.442925	-0.827461	1.20521	1.28814	0.241714	0.0967777	0.938893	0.622164	1.40205	-0.14368	1.57821	-1.00891	0.89155	0.646225	0.230278	0.27604	1.67273	0.703995	-0.204794	1.30657	0.933842	-2.81092	0.707468	-0.203986	-1.4744	0.468311	1.22661
TCGA.E7.A5KE.01	-0.360232	-1.93042	2.07879	0.889799	-0.319285	0.799017	0.318978	1.20098	0.866451	1.65542	-2.06898	0.711512	1.47616	1.4882	0.971605	0.91007	1.98059	0.585542	-0.114379	-1.7976	0.369011	-0.719803	-0.154799	-0.567934	0.57395	1.62292	-0.486717	0.835906	0.864889	0.282721	0.99197	0.854923	1.02965	0.566505	1.1854	1.34783	1.0117	0.897668	-0.104105	1.60306	0.273541	0.927316	0.699271	0.416063	1.69511	1.18464	-0.161959	-0.941184	-1.49055
TCGA.E7.A5KF.01	0.838421	0.997902	-1.47012	1.44045	1.00335	0.843577	0.900371	1.23919	0.781006	-2.42306	-1.07194	1.10446	-1.58108	1.13147	0.671397	0.273713	-0.45044	-0.816988	1.11558	0.642777	1.03865	0.00762252	-1.94529	0.272837	-0.565167	-0.362583	-1.46512	-0.218129	0.824298	1.09342	0.757693	1.66977	1.38777	-0.335983	-0.547509	0.335434	0.309564	1.32937	0.122817	0.0379627	-1.18984	1.71413	2.00757	0.964975	-0.145598	-0.228043	-0.460364	1.34658	1.34514
TCGA.E7.A677.01	0.758108	0.987693	-0.82774	-1.6699	1.0408	1.14272	1.14443	1.16834	0.670362	0.297481	0.812888	-1.14562	-0.849462	-1.21456	0.711317	0.166575	-0.270175	-1.91911	-0.788632	-0.930343	-2.00885	0.664829	-1.19191	-0.164356	0.154257	1.88882	0.465978	-0.648875	-0.0690171	0.659557	-0.0017152	-0.97627	0.374041	-1.36946	0.555378	0.880951	0.227008	0.847881	-0.579349	-1.2542	0.291769	-1.8845	-1.6305	1.17859	0.0463675	-0.294664	0.0163628	-0.838884	-1.8426
TCGA.E7.A7DU.01	-0.729542	0.308744	-1.26908	0.617266	-0.307776	0.52897	0.830196	-1.10352	0.434495	-1.43873	-0.733214	0.802042	1.07264	-0.271021	0.1641	-0.729468	-1.78943	-0.833854	-0.0930016	-1.77751	-0.364983	-0.670039	-0.912141	1.03676	-0.896501	-1.53256	-1.33889	-1.35911	-0.319147	-1.02146	0.00354672	0.396899	0.339752	-0.640671	-1.18859	-0.703984	-0.907835	-0.403201	-0.78165	-0.678624	-1.02106	-1.40068	-0.752113	-0.168418	-0.142311	-1.82508	-0.375874	0.515747	0.275557
TCGA.E7.A7PW.01	1.07789	1.77951	-0.263925	0.943342	-1.8571	-0.646408	0.587366	-1.15405	-0.251375	0.636144	0.666734	-0.751555	-0.18951	-0.533247	0.120634	0.223736	0.637362	1.04523	0.82438	0.606758	0.509635	-0.369384	1.66245	-0.219648	1.24568	0.106529	0.790379	0.826799	1.90879	0.727761	1.30929	1.80266	1.15957	1.6767	0.175578	0.712793	0.273028	0.799576	-0.718783	-0.882576	0.561402	0.961125	0.286025	1.00519	-0.379817	1.33196	-0.626057	0.657746	0.973745
TCGA.E7.A85H.01	1.43673	1.70923	1.55017	1.13406	1.13952	0.914402	0.867786	1.11513	0.719785	1.40518	1.02002	0.74012	1.69523	0.49174	0.855045	1.04527	1.22259	1.08069	1.04774	0.8098	1.51981	2.19699	1.62046	0.822107	0.0316055	2.01145	1.87149	1.49692	1.79629	2.372	1.43354	1.29903	1.15308	1.70473	0.955914	0.822833	1.21734	1.27045	1.11051	1.54063	1.88152	1.7912	2.18585	1.28866	1.14308	1.20921	1.86519	1.13431	1.7615
TCGA.E7.A97Q.01	1.32666	-0.322362	1.34508	0.670554	0.745415	0.455872	0.564258	-0.292061	1.01104	0.500664	-1.95624	1.15616	0.193947	0.253549	0.470555	1.00277	0.996574	0.834804	0.661581	0.594477	0.540083	1.28488	-0.749579	0.232232	0.35578	-0.991947	-0.0756335	-0.722856	1.66182	1.18054	0.807058	0.919685	1.00506	1.49158	0.123995	0.632617	-0.262657	0.408024	0.938014	-0.130349	1.64668	0.984323	0.821963	-0.267284	1.16818	1.1018	0.658113	-0.733068	1.22246
TCGA.FD.A3NA.01	0.607278	0.481954	0.634562	1.05483	0.956163	1.03678	0.798077	0.855692	0.0109184	0.262332	0.157206	-0.7366	0.436124	0.611171	0.793589	-0.0883624	0.10961	-0.534854	-0.16662	0.342745	-1.16932	0.894295	-0.200194	-0.503271	1.15122	-0.283872	-0.175502	-0.19974	0.191165	-0.0781368	0.313844	-0.0143748	-0.109733	0.168109	1.06761	0.681542	-0.328355	0.785228	0.198549	-0.13862	0.44478	0.458179	0.180114	0.249761	0.721897	0.426287	0.230431	1.34229	0.662689
TCGA.FD.A3SQ.01	-0.643396	-0.211718	-0.33534	-0.839266	-0.334821	0.999155	0.657332	0.306015	0.872204	1.3919	0.90841	-0.324689	-0.295925	0.350422	0.564219	0.479124	0.24563	-0.897654	-0.392389	0.851862	-0.741159	-0.569422	-0.563454	-0.0955849	1.03796	1.06624	0.926626	0.577295	-0.0781082	0.572945	0.20492	0.422616	-0.664273	-0.429351	0.839643	0.371981	-0.086025	0.852182	0.351229	-0.126122	0.00515182	-0.509425	0.0480831	0.833194	0.258536	0.127809	0.658635	-0.923701	-0.686437
TCGA.FD.A43U.01	0.0147038	0.317984	0.658996	0.966793	0.339228	0.847338	0.242392	-0.460259	-0.309166	-1.082	-0.339843	0.642316	-0.399275	-0.379007	-0.0835975	0.552862	0.370513	-0.0143255	0.803035	0.475543	-0.331519	-0.483807	0.16427	0.891771	0.832934	0.0487642	-1.25499	-1.25658	0.789182	-0.0759854	-0.154482	-0.187794	0.283817	0.235067	0.162315	0.364486	0.293556	0.388838	0.689225	-0.227132	-0.0334663	0.168788	0.87951	0.418959	0.180566	-0.412176	0.0400141	0.0603476	0.300294
TCGA.FD.A43X.01	-1.1676	1.07496	-1.60395	1.3397	1.39504	0.845664	0.709168	1.16896	-0.357057	1.10068	0.879422	1.96624	0.926494	-0.125157	0.901244	-1.14903	-1.74844	-0.751228	0.575822	0.588413	1.55493	0.206915	-1.0423	1.48772	1.45371	-1.39648	-1.84112	-1.9158	-0.732629	-1.76304	0.113614	0.0925225	-1.23326	0.420871	-1.05828	-1.27771	-0.564594	-1.69592	-0.471927	-0.666942	-1.21362	-2.03321	1.33021	0.296186	1.31556	-0.524304	0.815706	-0.403734	0.405586
TCGA.FD.A5BR.01	0.073572	0.324902	0.990509	0.581905	0.292591	0.484171	0.773923	0.910858	0.541991	0.500924	0.574168	1.55063	0.263996	0.507787	0.227315	0.950352	0.902655	0.694942	-0.344418	1.04979	-0.0554437	1.01572	0.271433	0.761091	0.38514	1.17211	0.938031	0.820934	0.714975	0.886053	1.06103	0.908521	0.765558	0.608917	0.400413	0.765773	0.731718	0.948829	1.31492	0.639115	0.885235	0.737029	1.15396	-0.904226	0.93186	0.735114	1.21528	0.559258	-0.0370609
TCGA.FD.A5BV.01	0.497641	0.322899	-1.04617	0.825661	0.743969	0.420614	1.05286	-0.0263953	1.06349	-0.0621878	1.00204	-0.544513	-0.11535	-0.3738	0.35103	0.624319	0.652287	-0.258261	-0.0565903	0.74316	0.400709	0.493241	-1.71693	-0.317527	-0.665665	-0.175776	-0.0819349	-0.227392	0.592819	-0.640192	0.220626	0.328697	0.821534	0.129456	0.134422	0.87207	0.957248	0.220101	-0.238442	-0.94795	1.20088	0.246201	0.219878	-0.658405	0.892356	-1.33535	-0.638463	0.698062	-0.133083
TCGA.FD.A5BZ.01	0.574756	0.916596	0.971961	0.295018	-0.063598	0.617588	0.347107	0.566888	0.65399	1.77666	0.655079	0.438164	0.681733	1.1803	-0.18891	1.12079	0.481403	-0.0484183	0.174941	0.487202	0.0876609	0.768089	0.906447	1.07949	0.661043	0.0318678	0.84985	0.199374	-0.926587	1.01609	0.204687	-0.296263	0.341805	-0.37383	0.771781	0.18482	0.316319	0.487025	0.5499	0.226155	0.811262	-0.778718	0.228222	-0.213418	0.544985	0.107751	0.239939	-0.467866	-0.373283
TCGA.FD.A5C0.01	-0.982681	0.919161	-0.928841	-0.856094	-1.44797	0.570813	-0.582848	-0.0402873	0.574315	-0.22094	0.39964	-0.439356	-1.29286	-1.16213	-1.92156	0.560868	-0.802044	0.545607	0.563873	0.535877	-1.47178	-0.0776224	-0.237651	-1.39599	0.768561	1.0441	0.287392	1.39914	0.634997	0.165194	-0.693335	-0.196481	-0.0621643	-0.923127	-1.06482	0.84649	-1.48944	-0.206326	-0.313984	0.334755	0.600543	-0.865795	-0.151937	-0.774586	-1.13719	-0.0578243	-0.43511	-0.928784	0.857637
TCGA.FD.A62O.01	0.750717	-0.542866	2.03276	0.100532	-0.477824	0.242274	0.364767	1.55094	0.13834	0.831645	0.72535	-0.837617	-1.66901	-1.56509	0.975703	0.537801	-0.475234	0.635342	0.239299	-0.510894	0.0763782	-0.644143	-0.381654	-1.04968	-0.177354	-0.616586	-1.12882	-1.84003	-0.297531	0.0940694	0.352746	1.36374	-0.161165	-1.25625	-0.719985	1.29839	0.821788	0.681258	-0.419608	-0.949653	1.13779	0.512023	0.0336646	1.44145	1.36493	0.132273	-0.53024	-0.503893	0.245802
TCGA.FD.A6TA.01	-0.694502	-0.787041	-0.568604	-0.104926	-0.892412	-0.737629	-1.66856	0.228393	0.305185	-0.702646	-1.74591	-0.10554	-0.872843	-0.691027	0.125419	0.537438	-0.307429	-0.33501	-0.428053	-0.780053	-0.22291	-1.124	-0.529215	-0.192636	0.321048	-1.08367	-0.603887	-0.621885	-0.323278	-0.968799	-0.729908	-0.422198	-0.699372	-0.550325	-0.858771	-1.51359	-1.00192	-1.83448	-0.101367	-0.474696	-0.223037	-0.567789	-0.245755	-0.976122	-0.768593	-0.420164	-0.160781	0.326983	0.240712
TCGA.FJ.A3Z7.01	1.2032	1.18325	1.56853	1.05199	1.39841	1.51913	1.15733	0.387577	-0.0797257	1.7181	0.837103	2.15891	0.90551	1.70385	1.27513	0.97946	1.19207	1.84235	1.42126	1.27507	0.647374	1.98535	1.71186	1.02288	0.753886	1.15657	0.972278	1.86002	2.06131	2.08144	1.35572	1.62008	0.784027	1.00328	1.54545	0.882365	1.86775	0.729253	0.263631	2.20056	-0.886902	1.66408	0.759689	1.98424	1.46804	1.80326	1.5879	0.402523	0.882262
TCGA.FJ.A3ZE.01	0.495511	-0.412498	-1.74257	0.839577	1.52685	-1.37063	-0.210628	1.35259	0.223384	1.96726	1.24976	-1.16449	-1.69507	2.40361	0.761788	1.08057	0.255643	0.671746	1.1844	0.757541	0.629724	-0.920368	1.99375	1.05965	0.480208	-1.44172	2.15465	1.96832	1.33445	0.752295	1.49775	2.14985	1.60127	-0.353879	-0.993448	1.32041	0.754833	0.54645	-1.14797	-1.51887	1.61586	1.34748	-0.456011	-0.183735	-0.01227	1.55239	0.0255514	2.02402	1.93675
TCGA.G2.A3IE.01	1.26626	1.12965	1.33833	0.543596	-0.584713	0.9998	0.759415	1.02335	0.783784	0.786762	0.612077	0.236924	1.1358	-0.495675	0.0276507	0.966369	1.33069	0.508887	0.646914	0.880089	-0.0684627	0.474484	-0.538397	-0.453205	-0.325039	1.08043	0.740149	0.994354	1.39717	1.19107	1.06553	1.06725	0.962954	0.39218	0.952014	0.939825	1.03438	1.66895	0.30681	0.156903	1.28297	1.13536	1.23587	1.13684	1.08373	0.768561	1.38795	0.310821	0.809795
TCGA.G2.A3VY.01	1.93671	1.08663	1.83293	1.21507	1.43381	0.70545	1.00298	1.36371	1.35568	-0.77764	1.06885	1.72135	1.21372	1.18819	0.701799	1.43792	1.73455	0.923243	1.27517	1.26143	1.42123	1.61017	2.0801	1.02926	0.640559	0.670831	1.99	1.85766	2.10616	2.56877	1.60503	1.74641	2.1344	1.03133	-0.139437	1.26942	0.872471	0.947808	1.91035	2.949	2.24542	1.64666	1.70117	1.73701	1.13452	1.37985	-0.0867068	1.02835	-0.0255187
TCGA.G2.AA3D.01	-0.538787	1.32999	-0.78859	0.12654	0.283073	0.450032	0.0588997	-0.340404	0.261282	-0.241276	0.49619	-0.577183	0.285973	0.762218	0.0302872	1.02365	-0.219867	0.298782	-0.183676	-0.478506	0.697525	0.971188	0.544529	-0.593111	0.251095	-0.400121	0.755076	1.14862	0.556768	1.02862	-0.146151	1.08468	0.966969	-0.185808	1.06198	1.16403	0.763991	0.936935	-0.536684	0.115591	0.789281	1.74357	0.461222	1.01849	0.668692	0.781914	0.956094	1.29292	1.16674
TCGA.GC.A3BM.01	-1.11368	-1.98131	-0.920893	-0.547835	0.704252	-0.175037	0.794335	0.200792	0.469669	-0.909853	-2.97125	0.692405	0.00799676	0.0628479	0.507266	-0.444937	-0.50681	-1.47376	-1.7969	-0.30661	-0.495269	-0.0459723	-1.24604	0.445306	-0.642066	0.322802	0.514264	-1.08747	-0.812544	-1.51718	1.21451	0.215073	0.0011735	0.809202	-0.374673	-1.00179	-0.0613069	-0.275861	0.301664	-0.224907	-0.888939	-1.53397	0.0690517	-0.523094	0.610335	-0.457201	-0.255983	0.657059	-0.345563
TCGA.GC.A3RD.01	-0.609622	0.788996	1.47952	1.41561	1.29715	0.908856	0.908001	1.2649	1.13548	0.346118	0.203189	0.0456302	0.541629	1.84374	0.663408	0.305331	1.01142	0.110968	0.0191852	-1.1886	0.070327	-0.382767	1.06183	-0.144592	-1.02399	0.403981	-1.37918	-1.22892	0.387342	-1.11372	0.746239	0.924786	0.807693	0.00641794	-1.25145	0.418419	-0.0421574	-0.141993	-1.34466	-0.321017	0.0751735	0.145981	1.01259	-0.886113	0.483866	0.507863	0.0742817	0.767289	-0.133296
TCGA.GC.A6I3.01	0.51282	0.251224	0.586302	0.440707	-0.190549	0.749072	0.582365	0.0994446	0.644877	-0.0746122	0.970994	-0.866122	-0.0800911	-0.619875	0.0825227	1.07871	0.475352	0.853336	0.80064	1.01819	-0.166644	0.418417	0.203866	0.126244	0.26583	0.853921	-0.172789	0.0848068	0.881381	-0.0854665	0.451505	0.246969	0.525147	1.00825	0.245114	0.605225	0.883921	0.429212	0.450994	0.0325074	0.701585	0.403935	1.14066	1.1434	1.04896	1.09396	1.07301	0.902497	-0.499739
TCGA.GD.A6C6.01	1.60991	0.156903	1.69226	1.28077	-0.068268	0.237695	-0.727845	1.50515	-0.603716	1.86168	1.25746	-1.648	1.53576	0.422038	0.841271	0.633868	0.119149	-0.502648	-0.138143	0.709876	0.932731	0.691736	0.992837	-0.590282	0.924475	1.17513	0.340479	-0.975667	1.23561	0.144372	1.12468	1.62462	1.21188	1.2984	1.13625	0.695201	0.227147	-0.188054	-0.738972	-0.875089	0.0678954	0.612493	-0.485938	-0.45201	1.34236	0.602775	-0.359873	1.78938	1.32628
TCGA.GD.A76B.01	0.319038	0.105638	0.836201	0.289579	0.0104803	0.178015	0.46669	0.0324919	0.47784	-0.150648	-1.03499	0.254543	0.917856	0.329527	0.6297	0.646816	0.726117	0.977753	0.740908	0.527705	0.128062	0.577669	0.814405	0.0267431	0.21348	0.787107	0.750301	0.700535	0.785884	0.355751	0.753648	0.545149	0.476296	1.44231	0.671688	1.1289	1.55953	0.212198	1.0423	-0.251933	0.407205	1.18995	0.318905	0.777941	1.37491	0.959334	0.739005	0.764664	0.156315
TCGA.GU.A42R.01	-1.10013	-1.01774	0.609065	0.130837	1.3096	0.610986	0.927006	0.732733	0.680176	-1.36104	-1.66705	-1.15568	0.667941	0.977289	-0.0415117	0.238809	-0.556962	-0.345476	0.139253	-0.289532	-0.294294	-0.663703	-0.749433	-0.645925	1.07675	0.372381	-1.04129	-0.906505	-0.464952	-0.733467	-0.779861	-0.517961	0.276653	-0.564783	-0.446504	0.0966806	0.16089	-0.844766	-0.0585084	-0.380749	-1.28692	-0.223807	0.733289	0.146678	0.529718	-0.519166	-0.0744851	0.931026	1.0984
TCGA.GU.A763.01	-0.221004	-0.817925	-1.42375	-1.14153	-0.30224	-1.06997	-0.609221	-3.00113	-3.22281	-0.638577	0.754314	-0.499809	0.51163	-0.64166	0.703692	-1.53703	-2.02771	-0.218314	-0.191199	-2.33527	0.979939	-0.501462	0.652182	0.898101	0.561016	-0.387128	0.830381	0.700453	0.39333	-0.0054462	0.437307	0.62573	0.385988	1.40354	-0.301965	0.702359	-0.637848	0.928631	-1.0249	-1.32824	-1.21532	-0.529969	-1.22934	0.245168	-0.195866	0.77835	-0.507646	0.632704	0.0427967
TCGA.GU.AATP.01	1.10123	-1.0515	1.64926	1.04043	-0.208309	0.914508	0.470885	-0.490181	1.06591	0.604101	0.454643	-0.122275	0.832925	1.6654	0.384201	0.950466	1.79182	1.09687	0.956117	0.750676	1.51301	-0.0473233	0.352819	1.17865	0.325316	-0.314367	0.26647	1.06979	1.71597	0.293671	0.71215	1.49728	1.12645	1.0101	1.34349	1.14094	1.49183	1.29128	1.52545	1.49108	1.24316	0.940398	-1.52534	-0.451169	-0.810536	0.691825	-0.486607	-0.233822	0.941208
TCGA.GV.A3JW.01	0.320764	1.4448	0.509453	1.26984	1.3667	0.92575	0.793552	-2.14683	0.328545	-0.421008	1.05502	1.43574	1.31483	1.34568	-0.658917	1.22603	-0.657649	0.55654	-0.706203	0.403595	0.590424	0.398787	-0.957376	-0.277981	-1.37538	1.40652	0.200713	1.4367	1.50848	0.378476	1.7014	1.82566	1.49987	0.384534	0.316137	1.19291	0.869692	-0.530486	0.406337	-1.43065	-0.215584	1.53764	0.696909	-0.931571	0.216569	-0.227794	0.602832	1.07925	-0.0345446
TCGA.GV.A3QF.01	1.74166	-1.06241	-1.10286	1.69548	1.77251	1.02749	0.519821	1.52438	0.473952	1.0719	-1.40205	1.696	2.1938	1.86141	0.410918	1.31464	0.337106	1.02281	0.0642829	0.870338	0.445318	0.344121	1.56725	0.919496	0.243013	-1.00994	-1.13453	-0.147073	0.630283	-0.303596	1.02585	0.692446	1.52285	0.358107	0.919489	1.51829	-0.459556	-0.550372	-1.41411	-0.72416	-0.143943	0.81283	1.21508	-0.368786	-0.328863	1.50593	0.711918	1.42787	-0.757869
TCGA.GV.A3QH.01	1.37343	1.04551	1.15501	0.905393	1.14087	0.947136	0.627601	1.14465	0.49232	0.677726	-1.57121	0.991649	1.35767	-0.157339	0.986956	1.29764	1.23376	1.09881	0.972808	0.401302	1.14894	0.263836	0.101798	0.664182	1.09232	1.20569	-0.432451	1.20357	1.1126	0.69416	0.882169	0.9036	1.21046	1.62342	1.19795	1.12079	0.950553	1.21236	1.21958	0.561477	0.548922	0.753099	-0.413966	0.767186	1.53749	0.873135	1.76465	1.59223	1.47311
TCGA.GV.A3QK.01	-0.368908	-0.375254	-1.03127	0.841948	0.856167	0.701462	0.803141	0.873738	0.770941	-0.974071	-0.646813	1.915	1.27827	0.842886	0.941992	0.989021	0.835109	0.961824	0.903276	0.509633	0.651188	0.236074	1.49802	1.19964	-0.619049	-0.625508	0.0378904	0.800085	0.256206	1.22432	-0.462343	0.845192	1.15864	0.105561	0.133033	1.14762	1.5258	-0.0693345	1.2712	0.120449	0.665134	1.34422	0.869243	0.560655	-0.0621347	1.5634	0.419962	0.969554	1.35813
TCGA.GV.A6ZA.01	0.926776	0.182164	-0.959813	0.603377	0.21215	0.272918	-0.354026	-0.984487	-1.41068	0.581041	0.53266	-0.718571	1.02364	-0.795269	0.899774	-0.126854	-0.584349	-1.44835	-0.0795667	0.619062	0.506492	-0.524421	0.0465649	0.745022	1.12247	0.815565	0.233195	0.724832	0.939246	-0.363952	0.416879	1.1129	0.719995	0.871419	0.539323	0.444972	-0.0278048	-0.0696026	0.380977	-0.593764	-0.321405	0.558024	0.721779	-0.583537	0.390224	0.0467498	0.438805	0.181512	-1.65614
TCGA.H4.A2HQ.01	-1.27993	0.284905	-0.362451	-0.00355213	0.192844	1.05418	0.77272	0.336964	1.20232	0.244864	-2.76184	-0.549925	1.57548	1.26384	1.20854	-0.268835	0.122513	-1.50935	-0.424514	0.688202	0.774085	0.829929	-0.989718	0.459285	0.601619	0.810543	0.0461576	-0.0483686	-0.190042	-0.704201	1.39457	1.85719	1.12396	0.776942	0.829932	0.603864	0.370096	0.0803314	1.90038	0.736215	-0.465803	0.0152187	0.421606	0.600783	1.57878	-0.160266	1.1475	-0.122407	-0.117614
TCGA.HQ.A2OE.01	-1.79037	-0.453725	1.95573	1.54277	-1.62256	0.86395	0.747906	1.748	0.931563	0.983796	-0.762647	1.58848	0.201014	-1.0475	0.573067	1.12673	-0.729477	0.636036	0.358111	-0.89894	0.616634	-0.8146	-1.19363	-1.41457	0.579152	0.125815	-1.49047	-1.24203	0.3825	-0.707605	0.350149	-0.696816	0.149912	-1.62057	-0.650974	0.357196	-0.502401	-0.664542	1.33361	1.55247	-1.03347	-0.143835	-0.585339	-1.58337	-1.97954	-1.856	-1.71813	-0.422121	0.253157
TCGA.HQ.A2OF.01	-0.561113	-2.17243	-0.919669	-0.0496374	-2.14325	1.23454	0.991831	-0.00986718	-0.286208	0.764111	-3.73346	0.277879	2.21618	0.687506	1.43155	-0.0759763	2.85467	1.8334	1.59968	0.945495	2.0072	2.1515	2.09135	1.19384	1.33949	-0.556692	1.93008	0.3385	1.78238	-0.238657	2.01662	1.83566	2.14343	2.11217	1.78595	1.70733	1.81857	2.45868	1.08265	-0.978459	1.14051	-1.97017	1.48454	1.17227	1.52977	1.45583	2.35773	-0.645679	2.16197
TCGA.K4.A3WS.01	-0.826129	-0.12742	0.57858	0.0233369	0.164584	0.895042	0.677115	0.172456	0.281798	1.07314	0.720966	0.307553	-0.350721	0.478317	-0.302739	0.900286	0.897775	1.34382	0.83978	0.969374	0.100965	-0.645593	0.101932	0.395067	0.9969	0.651508	0.351738	0.786721	0.67092	0.318941	0.433443	0.243998	0.350854	-0.0885693	0.852785	0.588221	1.33684	0.624943	0.529896	0.243457	0.875771	0.637325	0.555058	0.672683	0.300893	0.792792	0.200054	-0.312192	0.299459
TCGA.K4.A4AB.01	-1.50716	-1.95081	-0.957167	-1.34234	-0.964221	-1.70983	0.470416	-2.04712	-0.345513	-1.56087	-1.37653	-1.22585	-0.836869	-0.0658648	-1.60135	-0.82119	-0.676396	-1.13473	-2.11365	-1.26353	-1.62792	-1.2778	-1.46322	-1.52975	-1.20644	-0.555959	-1.09218	-0.42526	-0.566572	-0.977054	-0.751211	-0.96885	-1.0295	-0.938837	-0.479661	-1.91406	-0.669895	-1.01779	-1.48237	-0.58016	-0.855348	-0.875015	-1.51675	-1.03867	-1.16402	-1.6644	-1.26813	-2.09193	-1.95183
TCGA.K4.A6MB.01	0.949582	0.920663	0.357594	1.24969	0.832982	0.35589	-1.70594	0.314912	0.818513	-0.889391	0.756913	0.485733	-0.932812	0.417247	0.505548	0.998926	1.61146	0.86185	0.916646	-1.2434	-0.0628887	1.1435	0.94019	-0.117609	0.617978	0.308899	-1.44048	0.952118	1.12915	0.118576	-0.498059	0.924562	1.1221	0.111663	-0.159202	0.180871	-0.921815	0.225956	1.1082	1.83665	0.831903	-0.243251	1.22079	0.562743	0.378614	0.73097	-0.756915	-0.521409	0.693779
TCGA.K4.AAQO.01	-0.0891121	-0.217128	1.12592	-0.137386	0.132653	-0.107395	0.934671	1.11306	0.830516	1.183	0.780164	1.78262	0.835954	0.585842	0.25362	0.667588	1.0679	1.05947	0.101284	0.305027	0.168763	0.254146	0.783842	0.957514	0.323673	1.05643	0.799509	1.14359	0.58545	1.3307	1.09749	0.54377	0.587156	0.246905	0.0489306	0.995636	1.48013	0.430129	1.21285	1.16359	1.17047	0.255029	0.428903	1.33712	1.10062	0.944549	0.625678	-0.519549	0.496423
TCGA.KQ.A41O.01	0.235837	1.63725	1.03172	0.874823	-0.765719	0.346103	0.793955	1.28537	0.565777	1.91738	1.00009	1.93561	1.38893	0.289982	-0.379389	-0.531637	-1.50412	-1.42796	-2.52237	-0.281519	0.170896	1.05799	-0.561838	1.40313	1.37414	-1.03294	0.229003	0.837969	0.190305	1.59664	1.29582	1.45184	1.52681	0.874678	1.19824	0.0851874	0.808737	1.18025	0.582004	0.900662	0.367434	-2.00874	1.13554	-0.122994	1.76858	-0.0298088	0.83697	0.986219	-2.72076
TCGA.KQ.A41R.01	0.66974	0.437268	1.60317	0.641447	0.75131	-0.719872	-2.0786	-0.693189	0.529925	-1.3136	0.0174653	0.199029	1.15728	1.29945	-1.92983	1.0095	0.64992	-0.722138	-0.147405	0.445717	0.717325	1.14156	-1.02899	-1.78645	-0.213199	0.389467	-0.199618	0.750624	0.0120173	1.08593	0.028634	0.450394	1.31783	-0.570076	-0.0690579	-0.188922	-0.808836	-0.206253	-1.00412	-0.533844	-0.650408	-0.862882	-0.375837	-1.90665	-1.05452	-0.656616	0.598732	-0.939891	-2.28901
TCGA.R3.A69X.01	0.046008	-0.656021	0.611956	0.325874	-0.388716	1.01408	1.08899	0.045716	0.684243	0.30255	0.317032	0.389622	0.305586	-0.149278	0.915017	0.673531	0.26609	0.214005	1.06673	0.796743	-0.474425	-0.344285	-0.0215078	0.821143	0.296438	-0.371818	0.592246	0.603607	0.748597	0.099946	0.625746	0.307241	0.33666	1.00021	1.14401	0.788544	1.30754	0.808829	0.295921	0.138059	0.53386	0.61793	-0.0753117	0.671851	0.146878	0.550194	1.08964	0.885638	-0.0100195
TCGA.S5.A6DX.01	-1.39076	-0.752425	0.0513715	0.357145	-1.01813	0.776292	-0.372768	1.19003	0.577352	0.762419	-1.13687	1.05663	-0.0185493	-0.797737	0.416312	0.858822	0.937028	0.44351	-0.158185	-1.02824	0.458984	-0.366114	0.794188	-0.0644158	-0.514918	-1.17284	-0.581986	0.119801	-0.170522	-0.310473	-0.169174	-0.681747	0.144695	-0.219017	-0.57575	0.606741	1.12249	0.209796	1.53315	-0.201263	0.776774	0.390831	0.528749	-0.672959	0.151382	0.694605	-0.140985	0.677285	0.715804
TCGA.S5.AA26.01	-2.01373	-2.04681	-1.63462	-1.8324	-2.8254	0.0708224	-0.818948	0.549554	-1.10822	-1.95823	-0.601706	-1.82771	-2.24876	-1.7218	-1.1837	-2.66676	-2.14702	-1.92179	-3.07925	-2.98139	-2.06531	-0.950214	-2.1086	-2.24222	-2.53081	-1.96713	-1.3275	-1.34924	-1.29145	-1.80739	-0.151797	-0.222559	-1.07713	-1.97566	-1.90327	-1.14401	-1.1087	-0.67086	-2.13728	-1.51287	-1.5389	-1.86588	-1.76637	-1.94528	-1.05365	-1.80214	-1.81821	-1.52381	-2.06514
TCGA.UY.A78M.01	1.24536	-0.219972	1.2922	1.16369	1.16182	0.545286	0.426246	0.619205	0.344428	0.160824	0.0455138	1.02573	-1.10282	-0.0982381	0.751418	0.699002	0.642688	1.11331	0.275245	0.141001	1.23567	0.942829	1.32817	-0.131035	0.45745	1.35283	-0.843689	0.670754	1.10773	0.345221	0.388851	0.829875	0.632461	0.313845	0.179377	0.410424	-0.336202	-0.190188	1.36871	2.45946	1.07927	-0.217872	1.00205	-0.00566928	0.77842	0.519763	-0.404807	-0.635134	0.00613447
TCGA.UY.A9PE.01	0.393846	-0.150888	1.17913	0.176853	0.142114	0.71464	0.262241	0.758357	1.13211	1.19742	0.904582	-1.46543	0.422797	0.176836	-0.0223897	0.934293	0.701028	0.906059	0.354084	0.475066	0.459903	0.891775	0.736583	0.867203	-1.0322	-0.751499	1.22722	0.145207	0.557374	1.00326	0.668135	0.825539	0.752948	0.962074	1.37751	0.917025	1.22865	0.715316	0.384046	-0.14707	1.7203	1.09182	-0.110745	-0.0325526	0.124569	1.07528	0.449807	0.868864	0.32668
TCGA.UY.A9PH.01	-0.299512	-0.71743	-0.673535	0.0236455	0.794657	-0.626818	-0.712848	0.183409	-0.116847	-1.60514	-0.620824	0.477347	-1.04334	-0.606605	0.438619	0.939115	0.948988	1.31374	1.26348	-0.880953	-0.698342	-0.0795179	0.552854	-0.826516	-0.843649	-0.85265	-0.349396	-0.537724	1.03987	-0.407051	-0.131013	0.392445	0.300979	-0.365971	-0.602537	1.11113	0.360022	-0.107068	0.452747	0.365757	-0.247793	0.496983	1.02679	-0.734414	0.223484	0.85472	0.018869	1.04913	-0.0573886
TCGA.XF.A8HI.01	-0.882742	1.21236	0.0522914	0.15514	0.700531	0.733683	0.363502	0.164404	0.397458	-0.897544	0.562524	0.859227	-1.53231	-1.1454	-0.806479	-1.87362	-1.49754	-0.694734	0.833124	-1.75824	-0.0655862	-1.15183	-1.66772	0.410885	-1.46751	-1.23696	-1.49832	-0.652163	0.306264	-0.365502	-0.776113	-0.154643	-1.53015	-0.788638	-0.698406	-1.41247	-0.936606	-1.15753	-1.20902	-0.283498	-1.29729	-0.108493	0.0916667	-0.435754	-1.27836	-1.76711	-1.05261	-0.113848	-0.198458
TCGA.XF.A9SH.01	1.49686	-1.3598	-1.17846	1.06249	0.730702	0.485188	0.746978	-0.74462	-0.891961	0.95362	1.08148	0.586594	1.27549	-1.34317	0.507441	0.839581	-0.856472	-1.43805	0.242839	0.934766	1.19134	0.0998548	0.349859	0.750518	-1.56531	-1.63741	1.52981	-0.236385	0.0323924	0.33516	1.05705	1.37875	1.05772	-0.474262	0.167236	0.998293	0.698431	0.396115	-1.31169	-0.875923	0.0460379	0.483001	0.0937645	-0.25426	0.977607	-0.0374572	0.745772	1.2362	-0.953831
TCGA.XF.A9SU.01	-0.393177	0.362605	-0.260607	0.180795	0.442866	0.542077	0.688104	-0.33654	0.157385	-0.35316	-0.805095	0.159511	-0.0561967	0.233494	-0.181631	0.895857	0.665339	0.742587	-0.00323766	0.404259	-0.0322501	0.16014	0.704856	-0.664753	0.505699	-0.346732	-0.290639	0.029211	-0.0655142	0.40071	-0.519776	-0.162264	0.219852	-0.458055	-0.442351	0.91399	0.0255904	0.315077	0.674495	1.33732	0.476576	0.772559	0.822173	1.2922	1.40183	0.455595	0.361903	-0.16441	0.870836
TCGA.XF.A9SV.01	-0.283932	1.25573	-0.76891	0.216822	0.178232	0.890162	0.911517	1.45176	0.967889	-0.0498259	1.22776	-0.231053	-1.55457	-1.39204	-0.69421	-0.0192712	-0.526709	1.10459	0.505994	0.0840546	0.438233	-0.427197	-0.612234	0.445342	-1.11524	2.07971	-0.907439	-1.05919	-0.639197	0.0286671	-0.635564	-1.05547	0.409057	-0.926694	-0.31533	-0.985733	-0.148069	0.136359	0.782715	0.726789	1.29878	-0.0771581	0.635149	0.0845298	-0.738673	-0.849123	-1.40793	0.984389	0.607911
TCGA.XF.AAMQ.01	-0.331561	-0.300725	-1.0961	-0.592484	0.814384	0.613703	1.08985	0.893098	0.304725	0.370202	1.16169	-1.33729	-0.472092	-0.122156	0.142871	-0.4433	-0.548335	-1.09083	0.0196496	-0.0419418	-1.03259	-0.417249	-0.79694	0.0544667	-1.20543	-0.141068	1.45024	1.11364	-0.671299	0.240053	0.583487	0.152061	1.11027	0.514997	-0.117833	1.13197	1.43468	1.20676	0.628202	0.0576179	0.13657	0.888059	0.0210379	0.628879	0.450152	0.940537	0.627665	0.468842	-0.49952
TCGA.XF.AAMY.01	0.910409	0.878133	-0.883297	0.503701	1.58681	1.06898	0.66441	1.19089	0.844295	-1.27857	1.02495	-0.659968	1.04254	1.5771	1.11335	0.693829	1.73848	1.38178	0.772466	1.31086	1.276	1.86984	1.5822	-0.726944	0.0500969	0.888512	1.40045	1.99631	1.50747	1.72042	0.604404	0.666124	1.10167	0.36898	1.50525	0.914662	1.68285	0.65425	-0.195961	1.33558	2.00808	1.59671	0.672892	1.63567	1.32532	1.17197	1.43377	-0.511727	1.0565
TCGA.XF.AAMZ.01	-0.0342299	1.37077	1.0116	0.483339	0.985108	0.905633	1.09624	0.398922	0.555912	1.04904	0.0464403	0.278272	0.341221	0.776878	0.863314	0.687012	0.594996	0.856851	0.933959	0.677034	-0.447408	-0.16351	1.39997	1.23108	1.56862	0.982206	0.440905	0.533958	0.399652	0.694544	0.405332	0.362891	0.966023	-0.292039	0.538225	0.924575	-0.144337	1.01013	2.13616	1.59467	0.863026	0.73372	1.85818	0.814222	1.45133	0.267588	0.0998376	0.92711	1.60489
TCGA.XF.AAN1.01	0.613378	0.235559	-1.4168	0.462767	-0.0181154	0.318193	1.09781	1.13152	-0.178634	-0.0588672	1.44208	-0.508147	1.23385	-0.888	0.753725	-0.204933	0.465097	-0.63575	0.404808	0.443245	0.837751	-0.287267	-0.00557789	1.4094	1.28262	0.52055	-0.487082	0.343034	-1.09362	0.0667538	0.734858	0.457108	0.00149627	-0.215111	0.738315	0.290408	1.23586	0.985736	0.122078	-1.69403	-0.604064	-0.500988	0.553854	-0.0133863	1.1543	-0.129655	0.153296	0.639586	0.476114
TCGA.ZF.A9R0.01	1.38263	1.20357	1.09552	0.762083	1.08894	0.825808	1.22723	0.739432	0.973363	1.28496	1.13271	1.45949	-0.823032	-0.303684	0.646778	1.18294	0.949008	1.09685	1.17222	1.02978	-0.790113	1.83028	0.612058	1.25677	1.22197	1.66723	-0.348642	0.854959	1.01087	1.52251	1.27272	1.14773	0.769824	0.743186	1.04063	1.17178	1.97402	-0.0472933	-0.116313	-0.0480498	1.43758	0.940638	0.608139	1.27167	1.22192	1.45	1.5673	-0.743107	0.455327
TCGA.ZF.A9R1.01	-1.36484	1.24756	-0.480254	-0.52514	-0.988072	0.58996	0.598825	-0.249442	0.891718	-0.737632	0.60271	-0.0811027	-1.09976	-1.53166	-0.020367	-0.257361	-0.791124	-0.942847	0.444915	-0.424183	0.922173	-0.825751	-0.490264	0.395634	-0.814313	-1.46413	0.0595455	0.189542	-0.0316585	-0.477219	-0.080037	0.255884	0.524763	-0.501232	0.800259	-0.279909	0.0789041	0.0454041	0.804341	-0.563088	0.138477	0.176167	0.942922	0.257023	-0.630606	-0.689213	-0.0388365	0.329284	0.165963
TCGA.ZF.A9R2.01	-1.37016	-0.285508	-1.56517	-1.13908	-0.647414	-1.10192	-1.34304	-0.869283	-2.39804	-1.76756	-2.54474	-0.873784	-1.80808	-1.53945	0.0974294	-1.75147	-1.65912	-1.31843	-0.790712	-2.08302	-1.39585	-1.37031	-1.00936	-1.82464	-1.15843	-0.849366	-1.38656	-1.0868	-1.61204	-1.46654	-1.75124	-1.40501	-1.78287	-1.58694	-1.96733	-1.45086	-1.45111	-2.02681	-0.92287	-1.29547	-1.36833	-0.297419	-0.40438	-1.39543	-0.98959	-1.81579	-1.50282	-0.0514261	-1.01616
TCGA.ZF.A9R3.01	0.0144516	0.219339	-0.757569	0.834834	0.751309	1.15326	0.466418	1.21963	0.959	1.17317	0.955655	1.20311	0.415099	0.591843	1.10167	0.0947828	-0.0531439	0.144844	0.076656	1.00973	1.03059	0.507683	-0.818664	0.831618	1.20791	-0.146168	1.61614	1.24268	0.52065	0.915196	1.11413	0.897217	0.502075	0.940146	1.14377	0.932559	1.47238	0.540115	-0.519358	-1.13126	0.491867	0.172562	-0.713328	-0.307002	1.04191	1.31934	0.742639	-0.12776	1.20404
TCGA.ZF.A9R7.01	-1.15816	-0.689337	-0.668483	-1.44469	0.0462741	-1.09567	0.497748	0.890144	0.775811	0.869944	-0.882094	-1.12076	-1.0825	-0.431745	1.1003	-0.213862	-0.995476	-1.13516	-0.702164	-1.39781	-0.912839	1.07885	-1.37975	-1.25029	-1.07658	-0.64644	-0.470014	-0.679667	0.222048	-0.537217	0.652226	-1.11801	-0.0161909	-0.620436	-0.160075	-1.18082	2.0175	0.373401	0.180098	-0.0787219	0.501283	-0.128608	0.549525	-0.60301	-0.88633	-0.655991	-0.0580403	0.566234	-0.199095
TCGA.ZF.A9RL.01	-1.30209	-1.03018	-0.0183635	0.24162	-1.39677	-0.201152	-1.46628	0.567673	0.826089	0.174043	0.709882	0.475007	0.920182	1.33567	0.608955	1.18179	-0.612742	0.263829	0.225543	-0.0493451	-1.30965	-0.347771	-0.434014	0.424623	-1.40567	0.385897	1.28817	1.26007	-0.993281	0.21678	0.668225	0.845687	1.47896	-0.0486166	0.255751	0.818905	1.24727	0.586743	0.766323	0.314811	0.063672	0.792314	-0.836513	-0.033213	-0.464731	0.510436	0.525986	0.820457	0.936245
TCGA.ZF.AA4U.01	-1.67642	-0.389841	-1.63065	-1.8931	-1.17999	-0.943803	0.35898	-0.931179	-1.28014	-0.456207	-1.49926	-1.52205	0.519444	-0.894651	-0.243548	-1.68009	-2.25073	-2.11647	-1.90723	-1.87091	-1.99044	-1.45502	-1.44746	0.594417	0.520592	-1.18229	0.492652	-0.253498	-0.731465	-0.884653	0.322716	0.138583	-1.33529	-1.79524	-1.47128	-0.0930353	-0.625587	0.303328	-1.66688	-0.578728	-1.36033	-1.454	-1.5209	-0.910617	-0.274476	-0.390957	-1.33795	-0.750776	-0.849891
[truncated: 2,934 more columns]

## Sheet: mRNA
	BCAM|4059	BLCAP|10904	AGRN|375790	LAMA5|3911	WNT10A|80326	CYP24A1|1591	IRS1|3667	GPC1|2817	PLEC|5339	CNN2|1265	MDFI|4188	PROCR|10544	SLC7A8|23428	KRT4|3851	SLPI|6590	FGFBP1|9982	SERPINB2|5055	PITX1|5307	IL20RB|53833	SERPINB13|5275	SERPINB3|6317	SERPINB4|6318	TRIM16|10626	BAIAP2|10458	FAM129B|64855	LRRC8A|56262	KRT79|338785	CALML5|51806	CNFN|84518	SULT2B1|6820	S100A12|6283	S100A8|6279	S100A9|6280	RHCG|51458	TGM1|7051	PI3|5266	S100A7A|338324	S100A7|6278	CALML3|810	KRT31|3881	S100A14|57402	S100A16|140576	BARX2|8538	CELSR2|1952	DSP|1832	PERP|64065	DSC3|1825	KRT5|3852	DSG3|1830
TCGA.4Z.AA7Q.01	-0.834093	-0.161176	-3.13967	-2.33672	-0.487403	-0.248454	-0.788337	-0.743814	-1.38602	0.67579	0.939844	0.867426	0.131205	0.715257	0.888282	-0.381376	0.271902	1.23933	2.06869	1.977	1.91921	2.20848	1.08739	0.993624	0.118623	1.09997	1.90278	2.64062	0.258277	0.999002	2.41282	2.6086	2.33307	0.60419	-0.391112	0.768982	0.471647	0.979746	1.42628	0.268031	1.29061	1.24732	1.28463	1.22106	-0.360924	0.484959	1.11138	0.444625	0.729761
TCGA.4Z.AA81.01	-1.20729	-1.16096	0.342056	-0.104872	0.13129	-1.74275	-3.44027	0.310718	1.99176	0.29168	0.123825	-2.54585	-2.76721	-0.848872	0.8947	-0.569669	0.346353	0.865739	-0.270285	0.547952	1.11528	1.12897	1.38233	1.46589	1.70594	2.26628	-0.644147	-0.486603	-0.824402	1.43038	-0.515187	0.0782285	0.889913	1.24941	-0.83819	1.06744	-0.0571996	0.608854	-1.28269	-0.848832	1.52373	1.50696	0.829215	-0.608173	0.707101	0.684547	0.700411	-0.571068	1.00327
TCGA.4Z.AA84.01	-1.41805	-2.21741	-1.13155	-1.1899	0.553382	-0.0942235	-1.01286	-1.43851	0.795041	-2.37015	-0.729992	-0.327087	-1.67769	-0.500983	-0.709572	-0.762064	-1.05369	-1.68439	0.161468	0.871301	0.622932	0.627525	-1.10485	0.165809	0.264561	-0.329831	-0.659098	-1.28045	0.40711	0.182798	0.171477	-0.218175	0.833435	-0.0888601	-0.0327565	-0.142701	0.501798	0.973985	-1.03595	-0.848832	0.731415	1.13822	-0.325111	-1.60421	0.18453	1.0171	-1.18297	-0.638803	0.244303
TCGA.4Z.AA86.01	0.80086	-0.288078	0.262071	0.558633	0.753474	0.143303	0.13115	0.612797	0.970416	0.289592	0.964411	-0.140098	0.537617	-0.777228	0.175782	0.777231	0.897793	0.128395	0.528665	1.13402	0.907593	1.09235	0.668399	0.290767	0.210811	0.677508	-0.589043	0.236065	0.932006	0.283254	0.774347	1.04544	0.742845	1.40148	1.1657	1.37818	2.08308	1.56353	-0.210171	-0.308004	-0.0778064	0.212158	0.519052	1.48882	1.22318	0.288692	0.908913	1.14506	1.35332
TCGA.BL.A3JM.01	-2.17908	-1.89208	-3.33215	-1.39707	0.815708	-1.15938	-1.11476	-1.17679	-0.833283	-1.2053	-0.0617888	-1.73657	0.109137	-1.1616	-2.34921	1.23507	-1.25372	0.489227	-0.829571	-0.878449	-1.33491	-1.27477	1.22031	-0.468473	-1.84258	-0.261911	-0.34749	1.52693	-0.50436	-0.338419	-1.14189	-1.43591	-1.84267	0.619764	-0.508223	-1.41081	-0.775067	-0.834774	1.52882	3.14556	-1.91465	-2.55996	0.01451	0.0208889	0.467483	-1.15013	-1.92633	-0.095403	-0.897342
TCGA.BT.A20O.01	-1.86014	-2.05224	-2.42748	-3.03784	-0.883028	-2.5069	-0.227762	1.42194	-0.324241	-0.554857	-2.49949	1.07416	-0.321754	-1.45396	-1.65649	-1.67617	-0.988251	-0.471264	-0.833484	-1.23831	-0.415958	0.244164	1.24738	-2.08796	-0.491843	-0.996341	-1.02698	-1.28045	-1.59748	-1.75773	-0.874071	-0.654358	-1.04989	-1.47691	-1.32714	-0.640144	-0.775067	-1.13683	-1.43747	-0.848832	-3.25127	-0.484863	-0.920434	-2.47125	-2.57599	-2.39926	0.0764334	-1.47004	-0.752663
TCGA.BT.A20R.01	-0.952201	-1.53169	-0.628024	-2.52178	-1.92682	-1.23483	0.0637211	-0.36843	-1.66494	-0.163529	-0.130165	-0.430805	0.689661	1.41178	0.298672	-0.358132	1.74759	-1.80727	-0.510987	-1.23831	-1.35942	-0.829238	0.723993	1.55107	0.597351	-0.14588	-0.255548	0.610369	1.98616	-0.696308	-0.618486	-0.866879	-1.13738	-0.974218	-0.0780937	-1.34744	-0.775067	-1.13683	-1.24386	-0.295802	-0.228564	-0.171615	1.03777	-0.802741	0.119516	0.137192	-0.280763	-0.882911	-0.946055
TCGA.BT.A2LA.01	-2.01725	-1.24315	-0.698443	-2.14921	-0.958156	-1.16176	-0.610293	-0.967786	-2.82402	-1.58154	-0.159168	0.283395	-0.434113	-1.45396	-2.34679	-1.42919	-0.0617243	-0.288224	-0.609671	-0.950494	-1.47472	-1.27477	-1.18464	-1.69799	-2.42507	0.0442866	-0.894191	-1.28045	-0.0380301	-0.652522	-0.41727	-0.928429	-1.53562	0.0556704	-1.28331	-1.1215	-0.775067	-1.13683	-1.45963	-0.848832	-3.9824	-3.62806	-0.378428	0.403721	-1.20086	-3.00509	0.122991	-2.00828	-0.978187
TCGA.BT.A2LD.01	-0.0054153	-0.32632	0.456867	1.87849	1.23313	-2.32378	-3.15551	0.879354	1.10134	-0.598077	0.125043	0.118912	-0.0270733	-0.363692	-0.402872	0.196505	1.54029	-0.402935	1.04631	-0.832216	-1.25326	-0.893416	1.36334	1.88781	1.72592	0.241318	-0.461828	0.703443	0.19946	0.516966	0.774398	0.56855	0.476859	-0.0233191	0.849701	0.106057	1.54123	1.24718	-1.66978	-0.848832	0.631586	1.13571	-1.09882	-0.378065	-0.0670093	0.475452	0.922211	0.313961	-0.229981
TCGA.BT.A3PJ.01	-0.934764	-0.888099	1.31025	0.190389	1.02968	-0.0393212	-0.286341	-1.0677	-0.180958	0.65271	1.3198	0.338793	-1.80606	-0.175638	1.0286	0.55341	0.387146	0.0693569	1.61114	0.845821	0.754709	1.09154	-0.727834	0.266059	0.35174	-0.0126846	0.923816	0.255998	0.870826	0.0555077	0.727858	1.37375	1.03225	1.19883	0.816242	1.74266	2.3423	1.63264	0.968172	1.0333	-0.06861	0.74356	-1.45489	0.779542	1.01182	0.612176	-1.64549	1.08706	0.730308
TCGA.BT.A42F.01	-2.50134	0.881527	-0.6507	-0.917043	-0.569101	0.960406	-0.349712	0.69448	-0.140573	0.794017	0.4516	0.570043	-0.817501	-0.180085	1.2956	1.12124	0.420952	1.86786	0.827661	1.19315	1.59564	1.49289	1.29675	0.728555	0.329993	-0.289817	-0.682542	1.8651	1.48277	2.07345	1.13504	2.18672	2.00669	2.55326	1.68879	1.13606	2.17108	2.43488	0.629704	-0.848832	1.63019	2.05321	1.92113	1.22871	1.09655	1.23359	0.69829	0.395604	1.27931
TCGA.C4.A0EZ.01	-1.72834	-0.291483	-2.92189	-1.56734	0.0737921	-0.525417	-2.42431	-0.484712	-3.43987	-3.8752	-2.2426	-2.00225	-3.41455	0.304758	0.371148	-1.46104	-0.108316	-0.989984	-1.22625	-1.23831	-0.230357	-0.147147	-2.22817	-0.757366	-2.22042	-0.930803	2.71559	1.34842	1.07403	-0.190891	-1.29356	-0.677483	-1.0169	-0.29851	0.0953606	1.14214	-0.649303	0.243023	-0.754633	-0.546066	-0.40979	-1.56531	-0.547273	1.34985	-0.0981059	-0.0444879	-0.0102228	-0.00225857	0.364158
TCGA.C4.A0F0.01	1.19941	0.787373	-0.293081	-0.470737	0.760439	-0.473372	1.04419	0.503849	0.651047	0.326051	-0.229703	1.85307	-1.88269	-1.08255	-0.0731343	2.23082	1.46361	0.255171	1.41318	1.16881	1.30587	1.06347	-2.14154	0.937724	0.732563	0.649395	-0.462362	1.2693	-1.09992	-0.889405	-0.226296	0.058361	-0.360349	0.15264	1.23828	0.810756	-0.435343	0.0308839	-0.0938414	1.63312	-0.825498	0.610193	1.2442	0.0225127	0.937807	0.0945349	1.30194	1.42821	1.50259
TCGA.CF.A1HS.01	-0.85346	-0.732864	-1.99813	-1.88556	-0.154576	-0.144638	0.345315	1.0513	0.231375	0.705272	0.638068	1.25925	1.06594	0.628161	1.00084	1.0557	0.818636	0.831178	1.17665	0.547106	0.553773	0.676704	0.523608	1.24042	0.481244	2.04491	2.22688	1.11844	1.41186	1.39622	1.35816	1.60589	1.45651	1.07398	2.30145	1.51143	2.12038	1.84508	1.75212	0.652791	1.38959	1.36703	1.69947	1.26449	2.06172	1.47364	1.34195	1.62984	1.58175
TCGA.CU.A0YN.01	-1.20337	-0.726858	-1.58202	-0.744046	-0.554712	0.946166	-0.184057	-0.232203	-0.215848	0.028491	0.108782	0.481354	0.169945	1.06901	1.59259	1.24776	2.06874	0.574033	0.753682	1.38196	1.56617	1.6138	1.49641	0.955279	1.25986	1.44713	2.48986	1.52569	3.42123	2.01103	2.85674	2.02891	1.78582	2.20625	3.00749	2.53375	3.0937	2.21793	0.513713	-0.0385067	0.451859	0.646665	0.965965	2.78289	1.77095	1.55166	1.37821	0.842359	1.55385
TCGA.DK.A1AF.01	-0.231047	-1.22353	0.311611	-0.0197249	-0.0296792	-0.30587	0.608631	-0.0513709	0.508289	0.134213	0.265373	0.212633	0.271507	1.03877	0.734729	1.45952	1.6997	-0.0974892	0.201375	1.03441	0.574443	0.333439	0.947072	-0.0371189	0.520409	1.03599	-0.0273367	1.52819	-1.33505	0.723514	0.668136	0.113225	0.18709	0.563372	0.256397	-0.577571	-0.775067	-0.985535	0.0140722	0.747889	0.215348	0.329848	0.628225	-0.0229768	0.35829	-0.257253	0.639468	0.803021	0.802715
TCGA.DK.A2HX.01	-0.618276	-0.296369	0.194115	0.488513	0.35691	-1.26229	0.0646301	0.866029	-0.635013	-0.356805	-0.0394171	-0.702158	-0.407601	-1.01414	0.368826	-0.178421	0.909121	1.07197	-1.29505	-1.23831	-0.960067	-0.934263	0.701565	1.21354	2.59888	0.707844	-1.02698	0.908561	0.458661	0.656524	-0.279181	-0.666535	-0.210211	1.05277	-0.670569	-0.829738	-0.775067	-0.421854	-1.30514	-0.848832	0.516812	0.991539	-0.136488	-0.523464	-0.281889	-0.00257461	-0.20234	-2.04234	-0.389125
TCGA.DK.A2I2.01	-0.790995	0.78974	-0.30656	0.26392	0.390615	0.902376	0.0815519	-2.5634	-0.442565	0.460074	-0.292827	1.80498	-1.74435	0.684154	2.17904	1.29229	1.059	-0.275631	0.366987	0.791727	1.52889	1.7143	0.401069	-0.325396	-0.223981	-0.11038	1.78835	1.24287	1.12544	0.736592	1.44255	1.69279	1.34869	1.40472	1.59064	2.53737	3.05275	2.02173	-0.310342	0.214427	0.146821	0.662577	0.978316	1.23207	1.08784	0.4586	0.791446	1.33647	1.04582
TCGA.DK.A2I4.01	-0.276817	0.159374	0.638035	0.155337	-0.277941	-0.158523	-0.600462	-1.46137	0.993098	-0.190134	0.340136	0.227502	-0.214681	-1.45396	-0.336443	-0.176709	-0.03986	-0.970792	-0.980678	-1.138	0.435734	0.77276	-0.044326	-0.141235	0.371635	0.317774	-0.543483	-0.560409	-0.0500897	1.31976	-0.310438	-0.0583599	0.294693	-0.239186	-0.62654	-0.0106555	-0.775067	-1.13683	-1.35789	-0.848832	0.59862	0.361714	-1.46292	-0.0595286	0.105714	-0.978922	-0.955075	-1.92485	-1.26352
TCGA.DK.A2I6.01	-0.594657	-0.49145	-0.0855989	-1.02112	-1.69011	0.295297	-0.747367	0.935635	-0.819307	0.635077	0.671822	-0.92642	-3.02748	-1.45396	0.281385	1.92007	-1.32481	0.191632	1.44733	0.94159	1.03239	0.840581	0.380985	-0.486776	-0.261233	-0.0535032	0.16466	-0.357001	0.475025	0.154553	-0.661132	0.336965	0.340004	1.16377	-1.52271	-0.555279	-0.22414	0.254384	-0.882295	-0.848832	0.933339	1.57862	1.66233	0.798196	0.634155	-0.315143	0.65345	-1.10042	-1.18228
TCGA.DK.A3IM.01	-0.248389	-1.45564	-1.03353	-1.59358	0.000294028	0.0884963	0.00518851	-0.175302	-0.271597	-0.826575	0.363436	-0.347642	1.07896	-0.319632	0.924474	1.28049	1.36027	0.954949	1.38456	1.1913	1.17458	1.2686	0.957757	0.327039	0.721428	2.70721	3.23527	1.54007	2.7848	1.91833	1.26011	1.55466	1.33754	1.4563	2.29894	1.42777	2.64296	2.27771	1.65101	-0.176485	1.2817	1.50097	1.45672	2.57045	2.10313	2.13025	1.62003	1.46281	1.89835
TCGA.DK.A3IU.01	0.484649	-0.188629	1.04705	0.834033	1.13721	-1.12013	-0.583566	-0.741857	1.48394	0.865377	-0.138192	0.106426	-0.281189	0.648972	-0.20402	0.430448	1.17013	0.0390585	-0.867747	-0.391239	-0.862277	-1.27477	-0.162317	0.392792	0.875436	0.0926091	-0.174123	0.147678	0.116647	0.405936	0.499797	0.994866	0.613146	-0.282128	1.34276	0.186638	1.32522	1.11687	-0.464406	-0.848832	0.386148	0.831982	-0.316883	-0.656972	1.24551	0.290738	0.81354	0.558528	1.12378
TCGA.DK.A3WY.01	-1.11426	-0.768433	-2.07124	-1.48411	0.0946469	-1.68531	-0.862544	-1.27318	-0.69938	0.786619	-1.0103	-0.180532	-1.26275	-1.45396	-1.15882	-0.500387	-0.922278	-0.41431	-0.874703	-1.23831	-1.27662	-1.1508	-0.686039	-0.653988	-1.69499	-0.961515	-1.02698	-1.15333	-0.804508	-1.50423	-0.499408	-0.655727	-1.08162	-0.924411	-0.80755	-0.739981	-0.775067	-1.02602	-1.55127	-0.848832	-1.11505	-1.30925	-1.35441	-1.63141	-0.81764	-2.17977	-0.419575	-0.992634	-0.649476
TCGA.DK.A3X2.01	-1.29443	-0.504262	-0.574219	0.232539	-1.14783	-0.249914	-0.984671	-0.402161	0.770445	-3.57026	-0.20168	-0.801343	-0.225143	1.25659	0.0365117	-0.0253736	1.11415	1.50999	-0.609257	1.30299	0.650591	0.560472	0.633401	1.04008	0.337732	-0.238921	-0.115242	0.62858	0.135315	0.635346	0.827284	0.899252	0.808432	-0.178801	0.976915	0.0711096	0.715325	1.07857	1.10566	1.31082	0.315497	0.4956	0.525343	2.14999	0.234293	0.771508	-0.827474	1.01951	1.75923
TCGA.DK.AA6L.01	1.39248	2.56488	1.97494	1.33885	-0.121403	1.54761	-0.229246	-0.0722272	0.0412644	-0.183123	-0.0661821	0.11557	0.0788701	1.5925	1.16121	0.328942	-0.213516	0.708023	1.59339	1.44726	1.14031	1.18172	1.02889	0.597668	0.90116	-0.32707	-0.0857628	-0.0416332	1.17025	0.166349	-0.590378	0.691646	0.612814	-1.64638	1.10268	1.30436	-0.606371	-0.44241	0.04833	0.199735	0.0544736	0.260714	0.519596	1.34167	0.25163	-0.0107897	0.446081	0.911493	0.401533
TCGA.DK.AA6M.01	1.17921	-0.829323	1.07216	-0.413355	0.886341	-0.466109	-0.314105	1.40414	0.941544	1.46212	0.980925	0.271126	-0.15518	0.621854	2.00723	0.206459	0.880934	1.05882	1.36788	0.643064	0.983499	1.06208	-0.0290583	0.747139	1.34498	1.43925	0.848995	-0.327122	0.0326653	0.370161	0.204825	0.772984	0.809688	-0.662535	1.22933	2.19861	0.427501	1.08421	0.213242	-0.848832	0.128076	0.350893	0.849997	0.819622	0.591059	0.725058	-1.37341	1.09642	0.549221
TCGA.DK.AA6R.01	0.27147	0.495871	-0.871708	0.105957	0.304072	0.396069	1.06171	0.641351	1.43744	0.0247422	0.456181	0.299318	-0.19824	1.51705	1.30889	2.21626	2.41426	1.68465	1.88806	1.53828	1.40872	1.40507	1.20471	1.43529	1.52721	2.59267	0.0234461	1.34369	1.07412	2.15098	2.49914	1.7844	1.59073	1.58062	3.17571	2.03524	1.01597	1.37036	1.22954	2.46343	1.19604	1.17453	1.56568	1.18904	1.21808	1.16589	1.50005	1.40834	1.76609
TCGA.DK.AA74.01	0.285042	1.11735	-0.145347	0.0371474	0.734922	0.543349	-0.308497	0.365273	0.225921	1.57987	0.951534	1.0149	0.582448	-0.822555	1.54246	1.63736	-0.157278	0.393422	1.49668	0.242219	0.708627	0.827923	-0.337137	0.0784919	-0.292343	0.0301932	1.03345	0.673081	0.288636	0.424542	1.31671	1.27896	0.996834	1.07749	0.871494	1.85971	1.42983	1.55865	0.458029	0.175309	0.131443	0.661182	-0.194364	-0.0888258	0.216856	0.201874	0.335671	0.912225	0.978648
TCGA.E5.A4TZ.01	0.88754	0.0752152	-0.796626	-0.00772784	-1.78741	0.804782	0.652506	0.443696	0.761046	-0.0713096	-0.0935062	-0.380155	-1.27728	2.10163	1.4519	1.15765	1.9254	2.80012	1.57357	2.33087	1.66481	1.70846	0.5377	1.65405	1.80558	1.60026	1.57939	1.69039	2.24712	1.17041	1.68343	1.37921	1.44658	1.87728	1.79143	1.71117	1.64892	1.42585	1.72574	0.929721	0.464588	0.641676	2.04757	1.76528	1.10851	1.6833	1.53271	1.13231	1.93396
TCGA.E7.A7DV.01	-0.0810253	-0.746528	-0.813333	-2.16089	1.64952	-0.80891	-0.86263	0.348239	1.26891	-1.25999	-2.61966	0.840621	-0.368262	-0.601394	0.875134	0.197399	-0.685439	1.01468	1.38125	-0.284263	-0.112709	0.622053	-0.183516	0.193265	0.32074	-1.78459	-0.129765	-0.893549	-0.238591	-0.0634093	0.120009	1.20166	1.01437	-0.303058	-0.663235	-0.159426	-0.395804	0.245027	-1.47738	-0.848832	-1.26331	1.5952	-1.69749	-2.24136	-3.58381	-0.530663	-1.92633	-1.24381	-1.26352
TCGA.E7.A7XN.01	-3.08434	0.55663	0.844363	0.384086	1.51407	-0.526472	0.974892	0.641724	1.75712	1.11577	0.977015	0.185035	-0.152617	1.6751	1.11716	1.54669	2.00428	1.4395	1.33004	1.96005	1.59817	1.49494	0.587749	0.835557	0.698928	1.35135	-0.317989	-0.0550883	-0.343379	0.858072	0.850627	1.49268	1.34098	0.988895	2.01044	0.536535	1.19219	0.822363	1.38747	1.32151	1.1726	0.905095	1.22793	1.80132	0.921115	1.38536	1.21937	1.55298	1.68075
TCGA.FD.A3B3.01	-0.552961	-0.872686	-0.214615	-0.932156	-0.50082	0.610502	-0.627515	-0.665157	-0.278247	0.775759	0.215978	-0.682586	0.647595	0.779966	1.26362	1.21721	1.9013	1.30122	1.28488	1.07747	0.78061	0.553492	0.712246	-0.555084	0.954703	1.87335	1.12872	0.854539	2.09795	1.42366	0.730361	1.43052	1.11155	1.76956	2.3817	1.61267	2.39002	1.83369	1.22422	1.45125	-0.00684483	0.352977	1.38097	1.21231	1.87357	1.18789	1.43579	1.306	1.8765
TCGA.FD.A3B4.01	1.18959	0.54941	0.478114	0.600361	1.62291	-0.308139	1.16332	1.64637	0.914618	0.226372	1.22224	0.194793	1.72015	-0.407046	0.695808	1.75254	0.588054	1.56139	1.93409	1.64136	1.10339	1.26436	-1.15707	1.44276	1.05504	1.27119	0.272586	0.178866	1.72561	1.04178	1.10076	1.16606	0.800371	0.860431	2.3963	1.70933	1.32635	1.27656	1.39302	1.37059	0.721422	0.579217	0.870007	1.54517	1.16799	1.24531	1.19118	1.54972	1.47303
TCGA.FD.A3B6.01	-0.128071	-1.13527	-0.624364	-0.249705	1.30892	0.0346087	0.424229	-1.15455	1.58312	0.208514	0.127298	-0.0618138	-1.40608	-0.711188	0.308561	0.875005	0.684485	0.702738	1.70519	-1.11949	1.05806	1.11134	1.9318	1.35653	0.896453	0.164657	-0.479799	-1.01	-1.06347	0.971385	-0.372192	0.578346	0.313736	-0.62268	1.35045	1.39659	-0.214864	-0.0313041	-1.56311	-0.848832	0.562411	0.715295	-1.45862	-2.23035	-0.844919	-0.327391	-0.293839	0.734048	0.309331
TCGA.FD.A3B7.01	-0.619049	-0.914687	-0.215279	-0.877434	0.259349	-0.0856979	-0.342181	-0.341787	1.83475	1.13307	0.852973	0.373361	1.85918	-0.912001	0.672795	1.40761	1.70993	-0.209205	0.432725	1.2426	1.13306	1.32272	0.0924434	0.429616	0.421324	0.487448	1.27476	-1.28045	-1.18336	0.573444	1.28493	0.754409	0.584563	0.725414	-0.461295	1.24538	0.368687	-0.290823	0.763372	2.51734	0.954905	0.414313	-0.752731	-0.991131	1.3612	-0.0255504	0.800036	1.2153	1.09594
TCGA.FD.A3B8.01	-0.324883	-0.808514	0.768143	-0.477501	0.643474	-0.00666248	0.494473	0.58368	0.756709	0.464979	-0.200758	0.632447	0.0232733	0.758922	0.565502	0.862173	-0.308195	0.436912	0.864998	0.924817	1.10776	1.27955	-0.338604	-0.340221	-0.457753	0.304409	-0.473651	-0.947918	-1.00191	-0.537597	0.823628	0.917224	0.694951	0.38365	-0.200556	1.34767	0.96534	0.932144	-0.263123	-0.336059	0.254907	0.308186	-0.892148	0.506853	0.466672	-0.645477	0.697341	0.968095	1.07224
TCGA.FD.A3N5.01	0.327127	-0.502551	0.627104	0.099801	0.713246	0.086162	-0.668065	0.846039	1.19689	0.0567513	0.702706	0.564853	0.911801	1.04058	0.845856	2.01231	1.86209	1.0225	1.76003	1.45231	1.4824	1.82484	0.518569	1.17875	1.2332	1.72365	2.38795	2.16248	2.79837	2.19259	2.0309	1.64292	1.31478	1.11041	2.78626	1.74388	2.00194	1.63203	1.26916	2.46973	0.990856	0.870841	0.887762	2.18083	2.23552	2.16962	-0.840982	1.50281	1.80283
TCGA.FD.A3SO.01	-2.23174	-0.480073	-0.883794	-0.390267	-0.937399	0.783257	-0.856507	0.421363	-0.0550574	0.0181139	0.0370799	0.586	-1.23712	-0.303908	1.0921	1.30621	-0.425477	1.1815	1.16075	0.26833	1.17837	1.1125	0.690821	0.466836	1.18542	0.802257	0.539441	1.7931	0.37215	1.07925	1.30226	1.71263	1.48241	1.89081	2.72175	1.53821	2.23663	2.33412	-0.940885	0.235849	1.12521	1.07324	1.7158	1.78219	1.63433	1.27908	0.897131	0.583184	1.26019
TCGA.FD.A3SS.01	0.0523512	-0.406647	0.0973395	0.0860731	1.09375	-1.33289	-1.47913	0.0330956	1.08945	-0.216239	-0.0622962	-2.14808	0.414315	1.68124	1.00541	1.28479	1.66991	-1.06508	-0.819019	1.38575	0.0927004	-0.217145	0.882099	1.03315	1.85491	0.32301	1.99872	2.05444	1.16223	1.81535	-0.145198	0.68408	0.207061	0.236353	1.50463	0.508486	0.434693	0.401862	-0.198846	1.99939	1.2029	0.939332	1.40011	0.546292	0.877972	1.62996	1.02392	1.00959	0.92813
TCGA.FD.A5BS.01	-0.47904	-1.16956	-1.05967	-1.31473	0.225728	-1.25807	-1.06051	-1.30953	-0.285819	1.05363	-0.477566	1.40145	-0.650757	0.0254613	-0.394565	-0.202286	0.23233	-0.469424	-0.0102626	-0.996086	-0.838332	-1.01848	-0.633488	-0.887527	-1.28684	-0.96755	0.750537	0.307734	-1.51112	0.00512668	-0.396132	0.182482	-0.296402	-1.08615	0.198622	0.381537	0.122285	0.490032	-0.543246	-0.848832	-0.165527	-0.77362	-0.790799	-2.30554	-1.09507	-2.21351	-0.964722	-0.725512	-0.432134
TCGA.FD.A5BT.01	-0.458166	-0.11959	-0.945521	-0.753571	-0.290031	-1.15179	-2.88936	0.314938	1.51173	1.28998	1.00253	1.01467	0.223751	-1.45396	-0.353662	-1.33353	-0.637723	0.337916	-0.58584	-1.23831	-1.30448	-0.880722	0.0901406	2.06438	1.20015	-0.652546	-1.02698	-1.28045	-0.385977	0.231514	-0.272976	0.0541664	0.381742	-1.46522	1.62245	-0.753852	-0.775067	-1.13683	-1.66978	-0.848832	-0.890265	0.741297	-0.173191	-2.72006	-0.774623	-2.09744	-0.0744252	0.758736	0.798592
TCGA.FD.A5BY.01	1.32173	1.00736	0.442457	0.874214	0.379189	-0.0651396	-0.446904	0.298784	-0.416854	0.114495	0.647267	-0.370345	1.13307	1.5044	1.21492	0.562916	1.17011	1.29805	1.68621	2.10389	1.87593	2.0508	0.0349733	0.484711	0.400633	1.37327	-0.847646	0.793494	0.868131	1.38332	-0.15299	0.361268	0.129086	0.519254	1.21054	0.8128	-0.775067	-0.521374	0.784249	1.12106	0.305926	0.722287	0.777893	1.12386	0.632363	0.571673	1.22411	1.09585	1.45993
TCGA.FD.A5C1.01	-0.427793	0.576048	-0.35861	-0.000159935	1.46214	1.14224	-0.114493	-0.513432	-0.473047	0.854046	1.18617	0.854444	-0.388523	0.642206	0.509367	-0.568071	-0.0851796	0.743849	1.05528	0.849731	1.41691	1.63596	1.10307	0.8462	-0.0714667	0.351503	3.16197	0.147485	2.62768	1.3448	1.94912	1.87609	1.82452	1.63698	0.84382	1.33728	2.7796	2.35374	-0.52789	-0.619424	-1.27202	1.01889	-0.14881	0.67953	0.55718	0.171899	0.583177	0.991496	1.18444
TCGA.FD.A62N.01	0.91407	-0.606118	0.302181	-0.768938	0.166931	0.400802	-0.19706	0.116293	0.311953	0.827141	0.165062	0.634979	-0.592309	-1.45396	0.547774	-0.636413	0.12434	0.00609911	-0.36326	-0.14591	0.940806	0.64934	-0.86388	0.260957	0.814016	0.168223	-1.02698	0.251536	0.190574	-0.156617	-0.364589	0.568005	0.456756	-1.64159	0.749835	1.24718	-0.252964	0.554896	0.792662	-0.848832	-0.103773	-0.0217009	-0.726167	0.825904	0.327952	-0.189674	0.462249	1.19747	-1.26352
TCGA.FD.A62P.01	-1.18291	-0.733306	-0.77343	0.155475	0.614227	0.562194	-0.115012	0.561795	0.731922	0.870074	0.210017	-0.133783	0.175063	1.70874	1.12376	1.463	1.98594	0.999023	1.7222	1.68048	-0.363746	-0.76943	0.420523	0.663498	1.10947	0.394675	0.505616	0.363099	0.138327	1.09506	1.21875	1.61202	1.58706	1.27754	-0.580221	-0.283349	0.360557	1.01598	1.5791	-0.442902	0.900237	0.942502	1.79854	-0.330089	0.55874	1.2061	1.20766	1.0418	1.19898
TCGA.FD.A6TB.01	1.10623	0.378549	0.0510981	1.12295	0.832412	1.22634	0.39974	0.869567	0.166331	0.304592	0.136359	0.905361	-0.391301	0.548696	0.644004	-1.21896	0.194566	-0.153621	-0.128086	-0.314661	-0.187697	-0.528241	0.106874	0.713422	-0.563371	-0.256628	-0.837449	-0.978282	-0.121686	1.30103	-0.2473	-0.0526297	0.0241529	1.17189	-0.121105	0.412723	-0.519249	-0.522233	-0.795043	-0.848832	-0.378632	-0.687909	-0.015972	1.13148	-0.161249	-0.163641	-1.40835	-0.496118	0.64952
TCGA.FD.A6TD.01	-0.0599373	0.206073	0.780969	-0.0380331	-0.484775	-0.514974	-0.554451	0.268262	-0.108982	1.12704	0.222275	0.436311	0.40683	1.11373	1.66124	0.338441	0.607215	0.876387	1.50449	1.33711	1.33056	1.35133	-0.065914	0.585487	0.307993	0.7202	-0.308059	-0.885931	-0.234402	-0.165774	0.0127929	0.694009	0.734964	1.32595	0.816592	1.97138	-0.40373	0.109472	0.262461	0.844294	0.582061	0.48933	1.10917	0.964959	0.580741	0.471623	0.722509	0.885713	0.436119
TCGA.FD.A6TF.01	-0.986623	-1.27506	-1.51907	-0.602432	-0.301834	-0.248522	-0.793591	-1.16324	-0.329961	-0.21523	0.201106	-0.0706521	-1.17304	1.31342	0.195888	1.35953	1.93347	0.503697	-0.951212	-1.23831	-1.00618	-0.531755	0.82641	1.70837	1.57746	1.30723	0.122313	0.537456	-0.588524	1.76828	-1.03128	-0.392478	-0.215959	-0.286281	0.827328	0.251895	-0.227147	-0.0583358	-1.15281	-0.31085	0.434672	0.808139	1.11017	-0.417555	0.184694	0.444786	0.600745	0.101718	-1.07276
TCGA.FD.A6TH.01	-0.961405	-0.845887	1.42932	2.82949	2.12283	-1.81887	-1.91774	1.50029	1.38831	-0.396464	0.0472696	0.310535	1.1969	-0.915501	-1.46606	0.219418	1.08153	0.413398	0.670054	-0.93011	-1.31453	-1.27477	1.95875	1.32645	1.93015	0.395125	-0.416006	0.278725	-0.757466	0.833238	-0.88732	-0.94943	-0.926305	-1.48774	-1.18182	-1.32862	-0.662005	-0.76833	-1.66978	-0.848832	-2.42516	-0.204581	0.295484	-0.297988	0.294939	-0.550337	-1.64205	-0.40182	0.392076
TCGA.FT.A61P.01	-0.330586	-1.01217	0.609592	0.79105	0.406856	0.0189546	-0.144287	-0.206374	2.19991	0.430068	0.417803	-0.192524	-1.51879	-0.850452	0.0374712	-0.130207	-0.834708	-0.415689	0.644195	-0.90207	0.65577	0.857487	0.69339	1.03626	1.98884	1.22553	-0.154269	-0.264478	-1.5512	1.71181	-0.978816	-0.547814	-0.566454	-1.48413	-0.219551	-0.550969	-0.775067	-0.640014	-0.84791	-0.848832	0.715082	1.10336	0.110656	-0.118744	0.0584231	-0.00406582	-0.598174	-1.15333	-0.976911
TCGA.G2.A2EJ.01	-1.40321	0.831699	1.14265	0.998094	0.245787	-0.884834	0.350651	0.419944	0.783373	0.315788	0.816499	0.713802	-0.727429	-1.11333	1.65147	1.51246	2.27143	1.36327	2.05189	1.83746	1.573	1.63258	0.705474	1.13464	1.73742	1.88775	-0.256137	1.77417	3.12616	1.69552	2.65622	1.70366	1.48569	0.629943	2.90227	2.67626	2.77558	2.16591	1.23132	1.47558	1.11833	0.831146	1.70966	1.96152	1.70617	1.77205	1.41872	1.26407	2.01492
TCGA.G2.A2EL.01	-3.03192	-0.90401	-4.05748	-4.45909	-0.568103	-2.5069	-1.47051	-2.43403	-4.63849	-4.18056	-3.19897	-2.80202	-2.80923	-0.232034	-0.306268	-1.12906	-0.298773	-0.468044	-0.915538	0.0807126	0.476146	0.545205	-3.17955	-4.34756	-3.98613	-2.14557	0.53874	-0.285548	-0.861729	1.47477	-1.45889	-0.809503	-1.57636	-0.389821	-0.225072	0.442716	-0.00367898	-0.0988531	0.399753	2.8397	-2.01229	-3.06876	-1.37198	1.0637	-0.173099	-0.921567	0.14787	0.0723507	0.113002
TCGA.G2.A2ES.01	-1.93234	-0.355917	-0.601511	-1.08759	-0.508039	-0.808881	0.387076	0.598445	0.512156	0.460345	0.781438	0.363727	0.149628	0.184607	1.35254	1.53325	2.09329	1.70609	1.94695	2.10638	1.65575	1.43782	1.78955	2.00319	1.44027	3.31243	0.00188182	0.439885	1.66655	1.6309	2.01502	1.33881	1.35691	2.20516	1.84247	1.74626	0.707825	0.845379	-0.312047	1.17337	1.60198	1.48969	1.2252	0.429982	1.38963	0.516295	1.34858	1.2853	1.80722
TCGA.GC.A3I6.01	-0.396019	0.747752	-0.35821	1.45847	1.1302	1.1127	1.00893	0.292682	0.720695	0.290426	0.303564	-0.392091	0.535853	1.94599	1.12883	1.55599	1.0625	1.21977	1.91055	2.16028	1.77772	1.62988	0.339682	0.0495752	0.507436	1.86565	1.07869	0.393582	-0.182251	0.672562	-0.0224368	0.479505	0.0716913	1.3173	1.39567	0.743953	0.865584	0.927183	1.03016	-0.251588	0.771816	0.201541	1.33556	1.68445	0.938688	0.541028	1.33124	1.2515	1.63294
TCGA.GC.A3RC.01	0.891351	0.0967448	1.09486	0.0464892	1.14561	-0.632161	0.515568	1.3447	1.12605	0.1118	0.866011	1.96154	1.09114	0.100412	1.33772	1.05503	1.01658	1.24217	1.70377	0.830962	0.536118	0.88221	0.802784	0.59686	1.28806	2.06787	0.386432	0.997224	1.42026	1.54519	0.663333	0.955605	0.650158	0.974917	2.01516	1.35507	-0.190269	0.243653	0.755535	1.28892	0.797472	0.76506	1.62207	2.42595	2.32724	1.94384	1.7447	1.58964	2.19797
TCGA.GC.A3WC.01	-1.7324	-0.223986	0.163756	0.117173	-1.29761	-0.266877	-1.33946	0.735117	0.666965	-0.477113	-0.995613	-0.755403	0.553296	1.37777	0.297181	1.64743	0.830468	0.914008	1.43135	1.62034	0.365275	0.464373	1.48149	0.155171	0.657793	0.414109	-0.813197	-0.46874	-1.52172	-1.56614	1.48146	0.692634	0.656413	-0.1591	-0.290105	0.0196344	-0.608226	-0.572652	1.45788	1.10513	0.115705	0.205532	0.51947	0.640987	0.773993	0.61151	1.1071	1.32398	1.48212
TCGA.GC.A3YS.01	0.825576	0.809587	0.912951	0.313825	-0.908075	0.178245	-0.468278	0.816309	-1.21895	1.00065	0.888279	0.632246	-0.916255	0.416709	0.936283	0.201696	0.778042	0.155902	0.0255304	0.824064	0.858041	1.3281	-0.669193	-0.826011	-0.133022	1.12319	1.85861	0.826377	-0.345224	0.223744	-0.0957656	0.985953	0.849817	0.411168	0.732085	1.24781	1.41446	1.13217	0.162154	0.967887	0.596112	0.133472	1.48488	2.14811	0.968563	0.605502	1.39945	0.946428	1.29285
TCGA.GC.A6I1.01	0.781505	0.67366	0.488565	-0.438853	1.04874	0.43634	0.262785	-0.483145	1.21104	0.490881	1.51082	1.28912	-0.139839	0.237534	1.45391	1.43414	1.40606	0.995639	1.81713	-0.102823	0.340848	0.35359	-0.943782	0.841064	-0.0208424	-0.524173	-0.657208	1.34049	1.05495	0.759536	0.187574	1.06599	0.824363	1.59328	1.60709	1.83816	1.24302	1.33734	0.341351	0.31784	0.715878	1.27606	1.25013	0.620211	0.84865	0.558575	1.30908	1.44199	1.62144
TCGA.GU.A42Q.01	0.496236	-0.249351	1.39831	1.64565	1.13531	-0.167645	0.912121	2.41351	1.45007	0.0950886	0.401061	1.57108	2.18875	-0.15957	0.876749	1.24627	-0.0192718	0.604197	1.57448	1.87349	1.38045	1.5619	1.37002	2.37781	0.574501	3.17196	-0.612136	-0.295362	-1.34024	0.330918	0.499025	0.964865	0.976805	1.31706	1.76427	1.44595	1.35693	1.04456	1.29927	0.655704	0.859689	0.587273	1.09363	1.89406	1.2132	1.06256	1.31107	1.48123	1.69719
TCGA.GU.A762.01	-0.817895	0.26903	0.987387	-0.0547624	0.654047	-0.374561	-0.622605	0.641296	0.469276	1.24905	1.13805	0.475749	0.360667	-1.45396	-0.307439	1.47406	0.0869578	0.304214	1.59563	0.0928294	-0.491285	-0.50557	-0.927967	1.21266	0.228481	0.887208	-0.475857	-0.96307	-0.365991	-1.59427	-1.10395	-0.572933	-0.745322	0.0695996	-0.441816	-0.17635	-0.775067	-1.01531	-0.166891	1.04191	-0.657824	0.762093	1.02083	-0.414965	0.220438	-0.532314	0.67387	1.2666	0.895681
TCGA.GU.A764.01	0.829881	-0.226662	-0.74913	-1.30299	0.14304	0.691708	-0.945988	0.731542	-1.5581	0.145583	0.951845	0.918769	1.04621	0.126155	0.900815	-0.179637	1.39938	1.82899	-1.01483	-0.253017	-1.36038	-1.27477	1.55307	0.0587823	0.238003	0.878452	1.65292	1.9036	-0.945942	0.289947	0.252789	1.13301	1.26565	-0.053989	0.338428	0.225593	1.37561	1.50294	1.70212	-0.652461	0.801558	1.0625	1.00096	0.537467	0.607535	0.835824	0.307445	1.1375	0.6339
TCGA.GU.A766.01	-0.142557	0.214611	-0.55334	-0.492626	0.925164	1.43775	-0.538447	0.0313335	-0.231495	1.142	0.716719	1.00434	0.8488	-0.152209	1.45331	1.85044	1.18456	0.910423	1.76181	0.997573	0.603063	0.458014	-0.336119	-0.28901	-0.101033	0.708655	1.66774	0.0535698	1.79367	0.851432	1.49717	1.54635	1.1962	1.7873	0.93862	2.05163	1.5747	1.56865	-0.662498	-0.0778626	-0.287219	0.248438	0.459315	-1.14806	-0.0722986	-0.031192	0.638441	0.996648	1.23581
TCGA.GV.A3QG.01	-0.957305	-1.56071	-0.231328	-0.535549	0.76529	-0.744397	-1.56082	-0.145634	-0.62831	0.217561	0.336454	-0.39236	-0.935662	-1.35808	-2.01907	-0.554013	-0.79481	-2.88851	-0.676569	-1.23831	-1.47472	-1.27477	-0.251316	-0.900637	0.08695	-0.128991	-0.413508	-1.17959	-2.25564	-1.51193	-0.491603	-0.446354	-0.205939	0.149522	-0.391658	-1.15625	-0.775067	-1.13683	-1.39178	-0.473016	-0.925243	0.280951	-1.57016	-0.717757	-0.727759	-1.7155	-0.85678	-1.38907	-0.721035
TCGA.GV.A40E.01	-0.696413	-0.44717	0.0243726	0.0422797	0.948912	-0.152104	-1.34054	1.65392	-0.0420551	-0.253877	0.691221	0.71529	-0.69584	-0.813444	0.326804	-0.673011	0.619543	0.0213318	1.06918	-0.458241	-0.309311	-0.0313451	0.577674	0.757598	1.06945	0.333897	1.03206	-0.843377	-1.30378	-0.129931	1.22393	1.20644	1.15594	1.36323	1.45462	0.642493	1.08061	1.37152	-0.743067	-0.663381	0.942311	0.959377	-0.265322	0.664908	0.136103	1.00033	0.54157	0.735139	0.727361
TCGA.HQ.A5NE.01	-0.551081	-0.778354	-0.448979	-0.0883853	1.4598	0.918717	0.649937	0.658435	0.3122	0.289536	0.823862	-0.402635	-0.427304	0.523783	0.350849	1.2244	1.85891	0.00771885	0.429412	1.47718	1.09124	1.15681	1.0523	0.790285	1.12658	1.79449	0.853999	0.937884	0.730408	0.36063	1.05047	0.925829	0.643297	1.28137	0.736204	0.301734	2.17446	1.64515	-0.483531	-0.298059	-1.00553	0.0917422	1.25558	1.55198	1.0429	0.947643	1.2211	0.560029	0.9265
TCGA.K4.A5RJ.01	-0.936896	-0.98511	-2.07933	-1.14538	-1.28407	-1.04306	-2.18093	-0.35038	-2.06198	-0.983096	-3.27599	-1.57492	0.210619	-1.45396	-0.486662	-0.773954	-0.839394	-0.174264	-0.134647	-0.957765	-0.412036	0.0233277	-1.32065	-3.19661	-2.29894	-1.35143	0.267686	2.01311	0.608887	-0.794758	0.507497	0.145172	0.0756053	-0.52932	-0.695567	0.709445	0.826995	0.563906	-0.0674257	-0.432256	-2.19142	-0.493204	-0.933215	-1.41066	-1.74599	-3.82572	-0.595886	-0.0587141	-1.02439
TCGA.K4.A6FZ.01	-0.612809	-0.0336045	0.412798	0.426198	0.597859	1.2016	0.955226	0.486352	1.20371	0.41369	0.423281	0.242112	0.577324	0.789595	1.01676	0.666836	1.61632	-0.0622747	1.36752	1.64737	1.51361	1.70269	1.21314	1.20683	1.2773	1.71019	-0.119326	0.662861	1.43759	1.12285	1.29482	1.58536	1.2676	1.30879	1.89861	1.33414	2.95096	1.92192	-0.969085	-0.0732004	-0.0998231	0.524096	0.925028	0.579687	0.930825	0.63797	1.06347	1.16686	1.54457
TCGA.LC.A66R.01	-0.711272	-0.776844	-1.04753	-0.208222	0.543163	-0.773579	-0.92667	-1.07094	-1.33012	1.91223	1.38868	-0.476657	-0.454611	0.614572	0.508186	1.48014	1.93134	1.14213	1.28803	0.627238	0.545046	0.252698	0.354797	0.902505	0.751634	1.86879	1.62227	1.62308	0.32788	1.53894	0.0601746	0.594585	0.491367	1.0778	1.96828	0.863903	1.16484	1.05586	0.26222	1.59525	-0.147811	0.684992	1.42479	0.789563	1.40275	0.79437	1.0684	0.90677	1.10866
TCGA.PQ.A6FN.01	0.464211	0.999867	-0.20181	0.457741	-0.0983083	-0.334467	-0.337479	0.905022	0.510286	0.915745	1.75265	0.939499	-1.10557	1.88897	1.51654	2.47769	1.5499	1.01173	1.74797	0.7231	1.23279	1.17127	-0.187643	0.885642	0.354738	0.524981	1.51063	0.839732	1.09987	1.50897	0.11075	1.32014	1.25252	1.43275	1.92398	2.19594	1.43475	1.49675	0.468628	2.02537	1.25187	1.74121	1.85943	0.733496	1.11246	0.924608	1.18395	1.08232	1.62653
TCGA.UY.A78L.01	-2.75389	-1.25628	-0.565145	-1.57531	-0.738459	-0.427473	-1.80083	-1.37837	-0.742262	0.0389973	-0.406119	-1.21011	0.191694	-0.762568	0.734348	1.17679	-0.663788	-0.007246	-0.722107	-0.525708	0.449423	1.16899	1.3126	-0.0477996	0.966136	-0.188038	2.22579	2.40611	1.96	1.96486	3.01544	2.31064	2.09808	1.30274	1.89159	1.21803	3.24901	2.61461	-1.15101	-0.656826	1.04338	1.69341	1.26681	0.0276289	1.38441	0.827032	-1.49771	0.83927	-1.1533
TCGA.UY.A8OB.01	1.90157	1.0711	0.62987	0.389959	1.01058	0.885197	-0.429656	0.988197	0.920714	0.544937	1.51611	-0.573793	-1.28796	-0.154055	0.813237	1.04059	0.957248	1.04786	2.01393	1.12979	0.441487	0.628977	1.37835	1.0234	1.17616	0.51102	-0.299773	-0.389591	0.778059	1.15929	-0.225772	0.800413	0.66194	1.35607	2.18933	1.22891	1.23804	1.18343	-0.148547	1.60019	0.624682	0.665916	0.279324	1.47611	1.2722	0.406003	0.674571	1.05895	-0.34488
TCGA.UY.A9PB.01	0.147347	0.29539	0.347146	-0.74396	0.37736	0.197459	-0.733748	-1.32016	0.767134	0.591215	0.464127	1.16589	0.194757	-1.45396	0.112979	-0.459805	0.484222	-0.332734	-0.0511159	-0.189559	-0.112405	0.233536	-0.18682	0.682929	0.0473357	0.107497	-0.800788	-0.716858	-0.158476	-0.47126	-1.06608	-0.0237845	-0.153535	0.0685597	0.0941552	0.79532	0.165556	0.458847	0.119617	-0.045977	0.341779	0.469674	0.212046	0.70546	0.788021	-0.116516	0.744788	0.811016	0.305821
TCGA.XF.A9SI.01	0.0290389	-0.844164	-1.51797	-0.791248	0.0303445	-1.78699	-1.66614	-0.767114	-0.0111384	1.28271	-1.36225	0.111791	-0.807986	-0.990122	-0.198293	-0.0117913	0.180634	-0.567482	-0.977261	-1.23831	-1.47472	-1.27477	0.697578	-1.05572	-1.2844	-1.14847	0.713815	0.956447	-0.42398	0.0310346	-0.982068	-0.871037	-1.15607	0.178397	-0.353785	-0.619156	-0.775067	-1.13683	-1.44334	-0.848832	0.159438	-0.599054	-0.123891	-0.327841	0.0569334	-1.12555	0.597714	-0.637516	-0.00322732
TCGA.XF.A9SJ.01	0.0738104	-1.06534	-0.286252	-0.359957	-0.525476	-2.31837	-1.08642	0.636978	-0.123409	-0.955381	1.24079	0.440287	-0.795236	-1.07413	0.603858	-0.545844	-1.42686	-0.624766	-0.822054	1.23111	0.983485	1.41566	-0.426229	0.895683	0.957024	-0.272355	-0.299911	2.18682	0.660431	1.1478	0.837322	1.43146	1.66938	-0.0719274	0.348394	0.373375	1.90829	1.96687	-1.01358	-0.848832	1.09845	1.5743	0.260374	-1.32395	0.204513	0.287581	-0.816177	-1.69983	-1.26352
TCGA.XF.A9SM.01	-0.0212031	-0.26663	-1.2087	-0.244331	-0.180062	-1.26251	-1.61722	-1.81447	-0.0786445	0.693873	0.06832	0.45057	0.0439558	0.0187547	0.296677	0.872089	0.860789	-0.335473	0.394677	0.761981	0.703076	0.905248	0.614078	-0.632573	-0.451185	0.0616893	1.43571	0.713338	0.361387	0.133459	0.785243	1.07443	0.887191	0.141402	0.646548	1.04017	2.20097	1.76773	0.764082	-0.63055	0.399147	0.268807	-0.0326077	0.681661	0.869765	0.125343	0.166891	1.06075	0.822232
TCGA.XF.A9SW.01	-0.0538644	-0.863944	-1.67048	-0.423649	0.0792213	0.277057	-0.285508	-0.490937	-0.890994	-0.64316	-0.678325	0.571144	-0.501444	-1.07295	0.224615	-1.23704	-0.98119	0.160164	-0.914154	-0.714419	-1.24669	-1.02711	-0.450349	0.035377	-0.379929	0.230017	-1.02698	0.624056	-1.15367	-1.36512	1.3296	1.26403	1.20404	0.203452	-0.670814	0.375118	0.593909	0.562458	-1.06363	-0.848832	-1.19052	-0.19066	-0.00185582	-1.44278	-1.53463	-1.58861	-1.16435	-1.03872	-1.26352
TCGA.XF.A9SX.01	0.125583	-0.881602	0.33316	0.320815	1.56153	-0.508454	-1.47871	0.262786	1.82136	0.881693	0.351368	0.120753	-0.225437	-1.45396	-0.808516	-0.217607	0.2591	0.100592	-1.10065	-1.23831	-0.807648	-0.722234	-0.407104	1.87784	0.884595	0.000748799	-1.02698	-1.28045	-1.00875	0.590933	-0.57002	-0.626796	-0.92577	-0.883417	0.458608	-0.384298	-0.775067	-0.966707	-1.48783	-0.848832	0.222657	0.721793	-0.788865	-0.641303	-0.0497061	-0.276964	-0.157668	-0.918165	-1.26352
TCGA.XF.A9SY.01	-1.04668	0.219357	0.369283	0.0856237	-0.783924	1.06826	0.506154	-0.714825	1.09967	0.84009	0.425576	1.89514	0.0174711	-1.18802	-0.496408	0.452158	-0.116898	-0.136739	-1.10113	1.06838	0.923248	0.921912	-0.947501	-0.479708	-0.147324	0.15921	-0.622704	-1.28045	-1.2758	-1.83365	-0.244953	0.452361	0.199173	-1.29785	0.109215	0.395758	-0.775067	-0.484807	1.07893	1.52855	-0.926919	-0.707574	0.938052	-0.174804	0.430057	-0.335306	0.712139	0.868108	0.822722
TCGA.XF.A9T2.01	-1.09057	-2.18742	-1.82784	-0.891798	0.667568	-0.333246	0.0389778	-0.522308	-1.3061	-0.172503	1.09986	0.111017	1.32615	0.628071	-0.984255	-1.15174	-0.189093	1.06825	-1.17729	-0.536425	-0.974466	-0.668745	-0.643099	-0.489907	-0.621214	-0.514675	2.57231	1.83774	-0.841281	-0.00850223	-1.45889	-1.161	-1.49073	-0.588128	-0.630559	0.181275	-0.0127501	0.25385	1.52678	3.14911	0.724963	0.160956	-0.346621	0.902483	1.13435	0.739705	-0.73155	0.82294	-0.0598437
TCGA.XF.A9T3.01	-0.321013	0.103308	0.76136	0.577802	0.969603	-1.14861	0.279376	-1.14341	1.50618	0.197554	0.987334	0.130112	-1.34557	-0.622905	0.321774	0.40694	-0.975547	-0.221303	-0.485111	-1.23831	0.733339	0.483341	-0.54316	0.519942	1.0856	1.59181	-1.02698	-0.375116	-0.404617	0.918289	-1.45889	-0.828543	-1.13635	-1.09203	1.21416	-0.379294	-0.775067	-1.13683	-1.66978	-0.848832	0.18022	1.17879	-1.27619	-0.230423	-0.218747	-0.540235	-0.373306	-1.52886	-0.256041
TCGA.XF.A9T6.01	0.262563	1.30204	-0.75937	0.674942	0.785599	0.809215	-0.70218	1.28151	0.444394	-0.118019	1.26253	0.907526	-1.20746	0.560708	-0.510152	1.16073	0.820139	0.897362	1.80816	-0.0807202	-0.194424	-0.429135	0.254141	1.89046	0.93757	1.7972	-0.117469	-0.715759	-1.35194	0.213729	-0.67693	-0.987058	-1.14009	0.121678	0.641168	0.185619	-0.616302	0.0399813	0.594467	-0.172645	0.727035	0.975278	0.642439	0.448315	0.385921	0.0839158	0.42533	0.87526	0.924068
TCGA.XF.AAME.01	0.178955	-0.390213	-1.22345	-0.038409	0.364723	0.595131	0.454374	0.0333091	0.569001	0.536393	-0.00630275	0.803221	0.741949	1.15493	1.02331	1.19294	0.738026	0.891919	0.923079	1.23104	1.07973	0.832269	-0.431013	-0.0323795	-0.385334	0.475982	1.35219	0.306287	1.9331	1.17986	1.16194	1.25115	0.957027	1.28774	0.947975	1.61977	2.12556	1.53716	1.01108	1.39983	-0.0930188	0.0745252	0.936319	0.319139	0.427371	-0.0773995	0.884627	1.1371	1.36707
TCGA.XF.AAMH.01	1.29573	-2.17793	-2.20222	-0.435273	1.39003	0.319751	-1.08033	0.913347	0.0707429	0.0714616	2.05126	-1.13085	-1.59972	0.744575	-0.149444	0.454052	1.00732	1.66245	0.150532	1.10196	0.875526	0.608506	0.929285	2.23448	0.093643	-0.0447522	-0.364678	0.821899	0.31389	1.45961	0.977961	-0.634976	0.662479	0.0981245	0.560413	-1.0025	0.485442	1.00374	0.454171	4.62676	0.349278	0.254395	0.385018	0.805491	0.218736	0.0539289	-0.677975	0.774668	0.359436
TCGA.XF.AAMT.01	1.38701	0.292408	1.14987	0.599672	0.240589	-0.845337	1.09504	1.4652	1.81432	0.83493	0.949789	0.717564	0.908409	0.957843	0.454566	0.938168	0.646177	0.145505	1.40907	1.16944	1.15673	1.31339	-0.582539	0.52484	0.58451	1.09278	0.886008	0.457708	-0.374017	-0.86805	0.332027	0.355777	0.106017	0.450714	1.80571	0.892281	0.945222	0.823532	1.55429	0.818867	-0.42552	0.398006	0.912053	0.325341	0.873462	0.449492	0.825025	1.34926	1.33336
TCGA.XF.AAN0.01	-0.253504	-0.913763	-0.304338	-0.596866	-0.822027	-0.381704	0.514671	-0.175518	-0.873791	0.767091	-0.163799	-1.70496	-0.296641	2.07226	2.15463	1.72034	1.79437	1.89934	0.928855	-0.241372	0.641426	0.660421	0.656136	0.389698	1.89846	-0.0576785	-1.02698	1.90968	1.47735	-0.679292	-0.537876	0.794573	0.887151	1.44818	-0.240156	2.24732	-0.775067	-0.558242	-1.24996	-0.678863	0.620023	0.584074	1.46161	-0.302543	0.353289	1.47002	-0.297883	-0.288241	0.297332
TCGA.XF.AAN2.01	-0.0958342	-1.02773	-0.534214	-0.64808	-0.765623	-0.417668	-1.00151	-0.325215	0.123037	-0.356243	0.0530377	0.104133	-1.28623	1.47809	0.945826	0.670994	1.55185	1.17058	0.181018	1.03256	1.37402	1.42622	0.777494	0.413063	1.30736	0.0889332	0.63791	0.576929	1.9178	1.6887	1.81737	1.4948	1.33544	1.66507	1.65153	1.85251	1.75043	1.69974	0.00708772	-0.848832	0.662913	1.19651	0.985534	-0.0859693	1.06394	1.0252	0.479169	0.89713	1.2743
TCGA.XF.AAN4.01	-1.03181	-0.904425	-2.03963	-0.720672	-0.36619	-1.00624	0.365693	-0.74868	-0.374292	-0.042374	-0.628913	0.236584	-0.782041	-1.45396	-0.154106	-0.22078	-0.0392244	1.19175	-0.220155	-0.682289	-0.844709	-0.953229	-0.29422	-0.731525	-0.656416	0.354784	-0.754212	-0.456884	-2.45596	-1.03752	0.592766	0.234943	-0.227908	-0.140148	-0.603285	-0.27298	-0.775067	-1.13683	-0.820654	-0.848832	-0.76111	-0.554647	-0.344438	-1.04576	-0.868112	-1.70359	0.0784817	0.104995	-0.987791
TCGA.XF.AAN7.01	-0.670315	-1.09131	-1.2399	-1.87369	-2.14022	-2.5069	0.0845884	-1.65745	-1.36461	-1.29876	2.79396	-2.05454	-0.40625	-1.24627	-0.931611	-1.4368	-1.42686	1.25121	-1.50017	-1.23831	-1.47472	-1.27477	-2.02418	-2.27915	-1.91486	-0.232182	-0.711247	-1.28045	-2.34499	-2.26338	-0.584509	-1.07785	-1.55033	-1.95505	-1.58342	-0.487429	-0.775067	-1.13683	-1.66978	-0.848832	-3.46355	-1.88119	-0.491326	-0.55305	-4.65167	-3.99038	-0.957359	-1.72233	-1.07014
TCGA.XF.AAN8.01	-0.161916	-1.72768	-2.92698	-1.07937	-1.24793	-1.71509	-0.926068	0.241828	-0.579482	1.04732	0.0814904	1.64972	0.49829	-1.45396	-0.457762	-1.41529	0.531736	-1.19852	-0.574066	-1.23831	-0.752288	-0.145885	-1.90803	0.911017	-0.37138	0.831676	-0.0468596	-1.28045	-0.934534	-1.52503	1.49506	0.73474	0.293286	-0.64013	-0.598825	-0.112835	-0.0101597	0.439912	-0.451945	-0.848832	-2.00182	0.178527	-1.20807	-2.9925	-2.1074	-3.07029	-1.69827	-1.09884	-1.26352
TCGA.YF.AA3M.01	0.863305	-0.147978	-0.311741	0.505791	1.48171	0.971709	1.03673	0.47799	0.698891	-0.332418	0.228852	-0.946143	-1.7375	1.45217	0.746217	1.2875	0.188183	0.442377	1.96644	0.949787	0.798596	0.835962	0.748799	0.813951	0.822458	1.06354	0.058353	-0.135343	-0.559381	-0.253062	-0.57424	-0.0163386	0.0347303	-0.0435554	1.06135	0.430646	0.0719506	0.663679	-1.37283	1.21742	0.0626903	0.266813	1.28837	0.894822	-0.062974	0.359744	0.792743	0.968356	0.65757
TCGA.ZF.A9RD.01	0.258798	0.636066	-0.325049	-0.232449	1.43505	0.148085	0.629487	1.26142	-0.487468	0.230241	0.943156	0.655989	1.11164	1.69658	1.56863	2.24728	1.64165	1.11086	1.60326	1.85315	1.42658	1.48289	2.02614	1.0336	0.101043	0.739794	0.314775	1.05142	3.00514	1.81746	2.5343	1.92481	1.72322	1.9871	2.42401	2.28803	2.1304	1.922	1.22816	1.7132	0.277339	0.691826	1.22008	0.426444	1.17596	1.22287	1.11635	1.43968	1.51316
TCGA.ZF.A9RF.01	-0.933667	-2.81555	-0.951553	-0.0728335	-0.748066	-0.401588	0.502609	-1.07106	0.208717	-1.72093	-2.87337	1.83374	-1.07927	-0.733719	-1.95898	-1.28321	-1.28406	0.757314	-1.1227	-0.143955	1.28966	1.94068	-0.465591	-0.0149455	0.410597	0.373365	-0.59764	-1.28045	-0.245923	0.9199	-1.12881	-0.759553	-0.574779	-0.581708	-0.418865	-0.394785	-0.775067	-0.824216	-1.55006	-0.848832	-1.06521	1.32887	-1.67498	-0.532341	-1.85854	-1.6385	-1.80332	-1.68345	-1.26352
TCGA.ZF.AA4N.01	0.427268	-0.14962	-0.306449	-0.809012	-1.14361	-0.552264	1.3599	2.56386	0.468361	0.511166	-0.398301	1.55255	0.934733	0.230146	1.19308	0.858323	0.483718	0.345917	1.23589	0.89144	0.881547	1.03933	1.58538	-1.27103	0.454241	0.195633	0.260337	-0.791856	-0.790468	-1.20749	0.540301	0.593639	0.598634	0.893791	-0.456956	1.25514	0.756329	0.745613	0.441186	0.438625	-1.92825	0.0239612	1.17896	0.639325	0.499447	0.243947	1.20793	1.35111	1.38578
TCGA.ZF.AA4R.01	0.790457	-0.975679	-0.786115	-0.643092	0.249261	-0.240359	-0.314489	-0.198852	-0.75943	0.174946	0.0335837	-0.161297	0.028855	0.3155	0.302419	0.700719	0.262411	-0.670174	-0.655462	0.116579	-0.246205	-0.0650579	0.0338061	-0.965617	-1.16335	0.31493	-0.324436	1.57122	0.881076	0.885174	0.214511	0.697492	0.320431	0.0525004	0.110452	-0.0256555	1.23213	1.13723	1.63366	2.14471	0.434463	0.253785	0.334728	0.817886	0.637943	0.295664	0.862509	0.593505	-0.0947325
TCGA.ZF.AA4V.01	-1.47956	-1.29945	-1.31317	-1.26132	-0.669352	-1.342	-2.0601	-0.856403	-0.344824	-1.27459	-0.152861	-1.38517	-0.508897	-1.33571	0.643887	-0.279874	0.490329	0.422068	1.07607	1.59348	0.978373	1.69758	0.172865	0.148286	0.634533	-0.562827	0.0767349	1.36919	-0.0882385	1.07791	0.460662	1.61829	1.50005	0.731604	0.519006	0.136841	1.87284	2.15078	-0.765267	-0.40238	1.32242	1.24432	1.46451	-0.639273	1.03746	0.711793	-0.211961	0.824407	0.316383
[truncated: 293 more rows]
[truncated: 2,606 more columns]

## Sheet: iSubtype
SampleID	iSubtypes
TCGA-4Z-AA7Q	iBasal_9p21.3N
TCGA-4Z-AA81	iBasal_9p21.3N
TCGA-4Z-AA84	iBasal_9p21.3N
TCGA-4Z-AA86	iBasal_9p21.3N
TCGA-BL-A3JM	iBasal_9p21.3N
TCGA-BT-A20O	iBasal_9p21.3N
TCGA-BT-A20R	iBasal_9p21.3N
TCGA-BT-A2LA	iBasal_9p21.3N
[truncated: 380 more rows]

## Sheet: Gene_cluster_M1.2_E1.2
M1_genes	M2_genes	E1_genes	E2_genes
[truncated: 2,004 more rows]

[truncated: 4 more sheets: GO_Methylation_cluster_M1, GO_Methylation_cluster_M2, GO_mRNA_cluster_E1, GO_mRNA_cluster_E2]
