# Supplementary material for: Integrative multi-omics analysis of muscle-invasive bladder cancer identifies prognostic biomarkers for frontline chemotherapy and immunotherapy
Source: Commun Biol. 2020 Dec 17;3:784. doi: 10.1038/s42003-020-01491-2 (PMC7746703; doi:10.1038/s42003-020-01491-2)
Supplement: Supplementary file 5 — Supplementary Data 2 [file 42003_2020_1491_MOESM5_ESM.xlsx]

## Sheet: TCGA_clin_data
ID	history_of_neoadjuvant_treatment	Survival_Moths	Vital_status	Consensus_subtype	TCGA_mRNA_subtype	TD_subtype	iSubtype
TCGA-2F-A9KO	no	24.115	1	LumP	Luminal_infiltrated	Basal	iLuminal_9p21.3L
TCGA-2F-A9KP	no	11.9589	1	LumP	Luminal_papillary	Differentiated	iLuminal_9p21.3L
TCGA-2F-A9KQ	no	94.8172	0	LumP	Luminal_papillary	Differentiated	iLuminal_9p21.3L
TCGA-2F-A9KR	no	104.575	1	Ba/Sq	Luminal_papillary	Basal	iBasal_9p21.3L
TCGA-2F-A9KT	no	108.879	0	Ba/Sq	Luminal_papillary	Basal	iBasal_9p21.3L
TCGA-2F-A9KW	no	8.34497	1	LumU	Luminal	Differentiated	iLuminal_9p21.3L
TCGA-4Z-AA7M	no	16.2628	0	LumU	Luminal_papillary	Differentiated	iLuminal_9p21.3L
TCGA-4Z-AA7N	no	44.9117	1	Stroma-rich	Luminal_infiltrated	Basal	iLuminal_9p21.3N
TCGA-4Z-AA7O	no	16.8214	0	LumP	Luminal_papillary	Differentiated	iLuminal_9p21.3L
TCGA-4Z-AA7Q	no	16.7556	1	Ba/Sq	Basal_squamous	Basal	iBasal_9p21.3N
TCGA-4Z-AA7R	no	17.1499	1	LumU	Neuronal	Differentiated	iLuminal_9p21.3N
TCGA-4Z-AA7S	no	34.9569	1	LumP	Luminal_papillary	Differentiated	iLuminal_9p21.3N
TCGA-4Z-AA7W	no	27.5975	0	Ba/Sq	Basal_squamous	Basal	iBasal_9p21.3L
TCGA-4Z-AA7Y	no	50.0041	0	LumP	Luminal_papillary	Differentiated	iLuminal_9p21.3L
TCGA-4Z-AA80	no	0.62423	1	LumU	Luminal_papillary	Differentiated	iLuminal_9p21.3L
TCGA-4Z-AA81	no	41.7248	1	Ba/Sq	Basal_squamous	Differentiated	iBasal_9p21.3N
TCGA-4Z-AA82	no	51.1211	1	Ba/Sq	Basal_squamous	Basal	iBasal_9p21.3L
TCGA-4Z-AA83	no	66.4969	0	LumP	Luminal_papillary	Basal	iLuminal_9p21.3N
TCGA-4Z-AA84	no	15.1129	0	Ba/Sq	Basal_squamous	Differentiated	iBasal_9p21.3N
TCGA-4Z-AA86	no	10.2177	1	Ba/Sq	Basal_squamous	Basal	iBasal_9p21.3N
TCGA-4Z-AA87	no	47.77	0	LumU	Luminal_infiltrated	Differentiated	iLuminal_9p21.3N
TCGA-4Z-AA89	no	33.807	0	LumP	Luminal_papillary	Differentiated	iLuminal_9p21.3L
TCGA-5N-A9KI	no	2.49692	1	LumU	Luminal_infiltrated	Differentiated	iLuminal_9p21.3N
TCGA-5N-A9KM	no	17.4127	1	LumNS	Luminal_infiltrated	Differentiated	iLuminal_9p21.3L
TCGA-BL-A0C8	no	40.0493	0		Luminal	Differentiated	iLuminal_9p21.3L
TCGA-BL-A13I	no	7.32649	1	Ba/Sq	Basal_squamous	Basal	iBasal_9p21.3L
TCGA-BL-A13J	no	2.66119	1	Ba/Sq	Luminal_infiltrated	Basal	iBasal_9p21.3L
TCGA-BL-A3JM	no	6.73511	1	NE-like	Neuronal	Differentiated	iBasal_9p21.3N
TCGA-BL-A5ZZ	no	12.386	0	Ba/Sq	Basal_squamous	Basal	iBasal_9p21.3L
TCGA-BT-A0S7	no	6.57084	1	Ba/Sq	Neuronal	Basal	iBasal_9p21.3L
TCGA-BT-A0YX	no	13.1417	1	Ba/Sq	Basal_squamous	Basal	iBasal_9p21.3L
TCGA-BT-A20J	no	19.0226	1	Ba/Sq	Basal_squamous	Basal	iBasal_9p21.3L
TCGA-BT-A20N	no	26.1191	1	Ba/Sq	Luminal_papillary	Basal	iBasal_9p21.3L
TCGA-BT-A20O	no	12.1561	1	Ba/Sq	Basal_squamous	Basal	iBasal_9p21.3N
TCGA-BT-A20P	no	17.8727	1	LumP	Luminal_papillary	Basal	iLuminal_9p21.3L
TCGA-BT-A20Q	no	19.4825	1	Stroma-rich	Luminal_infiltrated	Basal	iLuminal_9p21.3L
TCGA-BT-A20R	no	5.05955	1	Stroma-rich	Luminal_infiltrated	Differentiated	iBasal_9p21.3N
TCGA-BT-A20T	no	14.883	1	LumP	Luminal_infiltrated	Differentiated	iLuminal_9p21.3L
TCGA-BT-A20U	no	14.9487	1	Ba/Sq	Basal_squamous	Basal	iBasal_9p21.3L
TCGA-BT-A20V	no	5.05955	1	Ba/Sq	Basal_squamous	Basal	iBasal_9p21.3L
TCGA-BT-A20W	no	8.34497	1	LumU	Luminal	Differentiated	iLuminal_9p21.3L
TCGA-BT-A20X	no	8.24641	1	Ba/Sq	Basal_squamous	Basal	iBasal_9p21.3L
TCGA-BT-A2LA	no	17.1499	0	NE-like	Neuronal	Basal	iBasal_9p21.3N
TCGA-BT-A2LB	no	16.1643	1	LumNS	Luminal_infiltrated	Differentiated	iLuminal_9p21.3N
TCGA-BT-A2LD	no	20.4682	1	Ba/Sq	Basal_squamous	Basal	iBasal_9p21.3N
TCGA-BT-A3PH	no	4.6653	1	LumP	Luminal	Differentiated	iLuminal_9p21.3N
TCGA-BT-A3PJ	no	25.922	0	Ba/Sq	Basal_squamous	Basal	iBasal_9p21.3N
TCGA-BT-A3PK	no	9.95483	1	Ba/Sq	Basal_squamous	Basal	iBasal_9p21.3L
TCGA-BT-A42C	no	28.6817	0	LumP	Luminal_papillary	Differentiated	iLuminal_9p21.3L
TCGA-BT-A42E	no	36.4025	0	Ba/Sq	Basal_squamous	Basal	iBasal_9p21.3L
TCGA-BT-A42F	no	28.386	0	Ba/Sq	Basal_squamous	Basal	iBasal_9p21.3N
TCGA-C4-A0EZ	no	8.9692	1	NE-like	Neuronal	Basal	iBasal_9p21.3N
TCGA-C4-A0F0	no	1.9384	0	Ba/Sq	Basal_squamous	Basal	iBasal_9p21.3N
TCGA-C4-A0F6	no	22.9979	0	LumP	Luminal	Differentiated	iLuminal_9p21.3L
TCGA-CF-A1HR	no	12.7803	0	LumP	Luminal_papillary	Differentiated	iLuminal_9p21.3L
TCGA-CF-A1HS	no	12.5503	0	Ba/Sq	Basal_squamous	Basal	iBasal_9p21.3N
TCGA-CF-A27C	no	13.963	0	LumP	Luminal_papillary	Differentiated	iLuminal_9p21.3L
TCGA-CF-A3MF	no	12.5832	0	LumP	Luminal_papillary	Differentiated	iLuminal_9p21.3L
TCGA-CF-A3MG	no	12.1232	0	LumP	Luminal_papillary	Differentiated	iLuminal_9p21.3L
TCGA-CF-A3MH	no	13.076	0	LumP	Luminal_papillary	Differentiated	iLuminal_9p21.3L
TCGA-CF-A3MI	no	12.1561	0	LumP	Luminal_papillary	Differentiated	iLuminal_9p21.3N
TCGA-CF-A47S	no	10.9405	0	LumP	Luminal_papillary	Basal	iLuminal_9p21.3N
TCGA-CF-A47T	no	12.6489	1	LumP	Luminal_papillary	Differentiated	iLuminal_9p21.3L
TCGA-CF-A47V	no	12.4517	0	LumP	Luminal_papillary	Basal	iLuminal_9p21.3N
TCGA-CF-A47W	no	12.0903	0	LumP	Luminal_papillary	Differentiated	iLuminal_9p21.3N
TCGA-CF-A47X	no	12.616	0	LumP	Luminal_papillary	Differentiated	iLuminal_9p21.3N
TCGA-CF-A47Y	no	12.2546	0	LumP	Luminal_papillary	Differentiated	iLuminal_9p21.3N
TCGA-CF-A5U8	no	13.1088	0	LumP	Luminal_papillary	Differentiated	iLuminal_9p21.3L
TCGA-CF-A5UA	no	11.9918	0	LumP	Luminal_papillary	Differentiated	iLuminal_9p21.3L
TCGA-CF-A7I0	no	12.0903	0	LumP	Luminal_papillary	Differentiated	iLuminal_9p21.3L
TCGA-CF-A9FF	no	11.8604	0	LumP	Luminal_papillary	Differentiated	iLuminal_9p21.3L
TCGA-CF-A9FH	no		0	LumP	Luminal_papillary	Differentiated	iLuminal_9p21.3L
TCGA-CF-A9FL	no	18.5626	1	LumP	Luminal_papillary	Differentiated	iLuminal_9p21.3L
TCGA-CF-A9FM	no	13.076	0	LumP	Luminal_papillary	Basal	iLuminal_9p21.3N
TCGA-CU-A0YN	no	12.9117	1	Ba/Sq	Basal_squamous	Basal	iBasal_9p21.3N
TCGA-CU-A0YO	no	4.89528	1	LumP	Luminal_infiltrated	Differentiated	iLuminal_9p21.3N
TCGA-CU-A0YR	no	15.1129	1	LumU	Luminal_infiltrated	Differentiated	iLuminal_9p21.3N
TCGA-CU-A3KJ	no	18.4641	0	Ba/Sq	Basal_squamous	Basal	iBasal_9p21.3L
TCGA-CU-A3QU	no	5.19097	0	LumU	Luminal_papillary	Differentiated	iLuminal_9p21.3N
TCGA-CU-A3YL	no	29.7659	0	LumP	Luminal_papillary	Differentiated	iLuminal_9p21.3L
TCGA-CU-A5W6	no	1.83984	1	LumP	Luminal_papillary	Differentiated	iLuminal_9p21.3L
TCGA-CU-A72E	yes	13.5688	1	Ba/Sq	Basal_squamous	Basal	iBasal_9p21.3L
TCGA-DK-A1A3	no	21.848	1	LumU	Luminal_infiltrated	Differentiated	iLuminal_9p21.3L
TCGA-DK-A1A5	no	2.13552	1	Ba/Sq	Luminal_infiltrated	Basal	iBasal_9p21.3L
TCGA-DK-A1A6	no	66.3655	0	LumU	Luminal_infiltrated	Differentiated	iLuminal_9p21.3N
TCGA-DK-A1A7	no	18.3984	0	LumP	Luminal	Differentiated	iLuminal_9p21.3N
TCGA-DK-A1AA	no	18.9897	0	LumP	Luminal_papillary	Differentiated	iLuminal_9p21.3L
TCGA-DK-A1AB	no	16.6899	1	Ba/Sq	Basal_squamous	Basal	iBasal_9p21.3L
TCGA-DK-A1AC	no	130.793	0	LumU	Luminal_infiltrated	Differentiated	iLuminal_9p21.3N
TCGA-DK-A1AD	no	112.361	0	LumNS	Luminal	Differentiated	iLuminal_9p21.3N
TCGA-DK-A1AE	no	16.1314	0	Ba/Sq	Basal_squamous	Basal	iBasal_9p21.3L
TCGA-DK-A1AF	no	17.6099	0	Stroma-rich	Luminal_infiltrated	Differentiated	iBasal_9p21.3N
TCGA-DK-A1AG	no	15.6057	0	LumP	Luminal_papillary	Differentiated	iLuminal_9p21.3L
TCGA-DK-A2HX	no	46.653	1	Stroma-rich	Luminal_infiltrated	Differentiated	iBasal_9p21.3N
TCGA-DK-A2I1	no	17.9384	0	LumNS	Luminal_infiltrated	Differentiated	iLuminal_9p21.3L
TCGA-DK-A2I2	no	7.78645	1	Ba/Sq	Basal_squamous	Basal	iBasal_9p21.3N
TCGA-DK-A2I4	no	142.686	0	Ba/Sq	Basal_squamous	Differentiated	iBasal_9p21.3N
TCGA-DK-A2I6	no	87.2608	0	Ba/Sq	Basal_squamous	Basal	iBasal_9p21.3N
TCGA-DK-A3IK	no	4.79671	1	LumNS	Luminal	Differentiated	iLuminal_9p21.3L
TCGA-DK-A3IL	no	13.5688	1	LumU	Luminal	Differentiated	iLuminal_9p21.3N
TCGA-DK-A3IM	no	8.14784	1	Ba/Sq	Basal_squamous	Basal	iBasal_9p21.3N
TCGA-DK-A3IN	no	8.21355	1	Ba/Sq	Basal_squamous	Basal	iBasal_9p21.3L
TCGA-DK-A3IQ	no	17.7084	1	Stroma-rich	Luminal_infiltrated	Differentiated	iBasal_9p21.3L
TCGA-DK-A3IS	no	50.2341	0	LumP	Luminal_papillary	Differentiated	iLuminal_9p21.3L
TCGA-DK-A3IT	no	21.2895	0	LumNS	Luminal_infiltrated	Differentiated	iLuminal_9p21.3L
TCGA-DK-A3IU	no	23.1951	1	Ba/Sq	Basal_squamous	Differentiated	iBasal_9p21.3N
TCGA-DK-A3IV	no	9.65914	1	LumU	Luminal_papillary	Differentiated	iLuminal_9p21.3N
TCGA-DK-A3WW	no	20.7967	0	Ba/Sq	Basal_squamous	Basal	iBasal_9p21.3L
TCGA-DK-A3WX	no	10.5462	1	Ba/Sq	Basal_squamous	Basal	iBasal_9p21.3L
TCGA-DK-A3WY	no	163.187	0	Stroma-rich	Basal_squamous	Basal	iBasal_9p21.3N
TCGA-DK-A3X1	no	66.0041	0	LumP	Luminal_papillary	Differentiated	iLuminal_9p21.3L
TCGA-DK-A3X2	no	17.9713	1	Ba/Sq	Luminal_papillary	Basal	iBasal_9p21.3N
TCGA-DK-A6AV	no	64.1314	0	LumP	Luminal_papillary	Differentiated	iLuminal_9p21.3L
TCGA-DK-A6AW	no	53.2567	0	LumP	Luminal_papillary	Differentiated	iLuminal_9p21.3N
TCGA-DK-A6B0	no	76.5503	0	LumP	Luminal_papillary	Differentiated	iLuminal_9p21.3N
TCGA-DK-A6B1	no	67.3183	0	LumU	Luminal_papillary	Differentiated	iLuminal_9p21.3N
TCGA-DK-A6B2	no	15.6715	0	LumNS	Luminal_infiltrated	Differentiated	iLuminal_9p21.3N
TCGA-DK-A6B5	no	50.6612	0	Ba/Sq	Basal_squamous	Basal	iBasal_9p21.3L
TCGA-DK-A6B6	no	36.6324	0	LumP	Luminal_papillary	Differentiated	iLuminal_9p21.3N
TCGA-DK-AA6L	no	38.2094	1	Ba/Sq	Basal_squamous	Differentiated	iBasal_9p21.3N
TCGA-DK-AA6M	no	51.9754	0	Ba/Sq	Basal_squamous	Basal	iBasal_9p21.3N
TCGA-DK-AA6P	no	15.0144	0	LumP	Luminal_papillary	Differentiated	iLuminal_9p21.3L
TCGA-DK-AA6Q	no	13.5688	1	Ba/Sq	Basal_squamous	Basal	iBasal_9p21.3L
TCGA-DK-AA6R	no	165.618	0	Ba/Sq	Basal_squamous	Basal	iBasal_9p21.3N
TCGA-DK-AA6S	no	165.914	0	Ba/Sq	Basal_squamous	Basal	iBasal_9p21.3L
TCGA-DK-AA6T	no	18.7926	0	Stroma-rich	Luminal_infiltrated	Differentiated	iLuminal_9p21.3N
TCGA-DK-AA6U	no	18.9897	0	LumU	Luminal_papillary	Differentiated	iLuminal_9p21.3N
TCGA-DK-AA6W	no	13.6345	1	NE-like	Neuronal	Differentiated	iBasal_9p21.3L
TCGA-DK-AA6X	no	15.3429	0	LumP	Luminal_infiltrated	Differentiated	iLuminal_9p21.3L
TCGA-DK-AA71	no	13.6345	0	LumP	Luminal_papillary	Differentiated	iLuminal_9p21.3L
TCGA-DK-AA74	no	56.115	0	Ba/Sq	Basal_squamous	Basal	iBasal_9p21.3N
TCGA-DK-AA75	no	11.1704	1	LumU	Luminal_papillary	Differentiated	iLuminal_9p21.3L
TCGA-DK-AA76	no	12.0246	0	LumP	Luminal_papillary	Differentiated	iLuminal_9p21.3L
TCGA-DK-AA77	no	20.3039	0	LumP	Luminal_papillary	Differentiated	iLuminal_9p21.3L
TCGA-E5-A2PC	no	43.5647	0	Ba/Sq	Basal_squamous	Basal	iBasal_9p21.3L
TCGA-E5-A4TZ	yes	15.3429	1	Ba/Sq	Luminal_papillary	Basal	iBasal_9p21.3N
TCGA-E5-A4U1	no	38.8008	0	LumP	Luminal_papillary	Differentiated	iLuminal_9p21.3L
TCGA-E7-A3X6	no	29.7002	1	Ba/Sq	Basal_squamous	Basal	iBasal_9p21.3L
TCGA-E7-A3Y1	no	5.35524	0	LumP	Luminal_papillary	Differentiated	iLuminal_9p21.3N
TCGA-E7-A4IJ	no	22.1437	1	LumU	Luminal_papillary	Differentiated	iLuminal_9p21.3N
TCGA-E7-A4XJ	no	2.23409	1	LumP	Luminal_papillary	Differentiated	iLuminal_9p21.3N
TCGA-E7-A519	no	16.6899	0	LumP	Luminal_papillary	Basal	iLuminal_9p21.3N
TCGA-E7-A541	no	25.5606	1	LumP	Luminal_papillary	Basal	iLuminal_9p21.3N
TCGA-E7-A5KE	no	0.558522	0	LumP	Luminal_papillary	Differentiated	iLuminal_9p21.3L
TCGA-E7-A5KF	no	0.657084	0	LumP	Luminal_papillary	Differentiated	iLuminal_9p21.3L
TCGA-E7-A677	no	26.9405	0	LumP	Luminal_papillary	Basal	iLuminal_9p21.3L
TCGA-E7-A678	no	26.2177	0	LumP	Luminal_papillary	Differentiated	iLuminal_9p21.3N
TCGA-E7-A6MD	no	4.23819	0	Stroma-rich	Luminal_infiltrated	Differentiated	iLuminal_9p21.3N
TCGA-E7-A6ME	no	24.0164	0	LumU	Luminal_papillary	Differentiated	iLuminal_9p21.3N
TCGA-E7-A6MF	no	24.6407	0	LumP	Luminal_papillary	Differentiated	iLuminal_9p21.3N
TCGA-E7-A7DU	no	0.919918	0	LumP	Luminal_papillary	Differentiated	iLuminal_9p21.3L
TCGA-E7-A7DV	no	1.21561	0	Ba/Sq	Basal_squamous	Differentiated	iBasal_9p21.3N
TCGA-E7-A7PW	no	13.6674	0	LumP	Luminal_papillary	Differentiated	iLuminal_9p21.3L
TCGA-E7-A7XN	no	14.0616	0	Ba/Sq	Basal_squamous	Basal	iBasal_9p21.3N
TCGA-E7-A85H	no	12.9446	0	LumU	Luminal_infiltrated	Differentiated	iLuminal_9p21.3L
TCGA-E7-A97P	no	14.3573	1	Ba/Sq	Basal_squamous	Basal	iBasal_9p21.3L
TCGA-E7-A97Q	no	8.08214	1	LumNS	Luminal	Differentiated	iLuminal_9p21.3L
TCGA-FD-A3B3	no	32	1	Ba/Sq	Basal_squamous	Basal	iBasal_9p21.3N
TCGA-FD-A3B4	no	16.7556	1	Ba/Sq	Basal_squamous	Basal	iBasal_9p21.3N
TCGA-FD-A3B5	no	8.93634	1	Ba/Sq	Basal_squamous	Basal	iBasal_9p21.3L
TCGA-FD-A3B6	no	33.0185	1	Ba/Sq	Basal_squamous	Basal	iBasal_9p21.3N
TCGA-FD-A3B7	no	4.00821	1	Ba/Sq	Basal_squamous	Basal	iBasal_9p21.3N
TCGA-FD-A3B8	no	12.616	0	Ba/Sq	Basal_squamous	Basal	iBasal_9p21.3N
TCGA-FD-A3N5	no	22.5051	1	Ba/Sq	Basal_squamous	Basal	iBasal_9p21.3N
TCGA-FD-A3N6	no	27.9589	0	Ba/Sq	Basal_squamous	Basal	iBasal_9p21.3L
TCGA-FD-A3NA	no	60.616	0	LumP	Basal_squamous	Differentiated	iLuminal_9p21.3L
TCGA-FD-A3SJ	no	24.2793	1	LumU	Luminal	Differentiated	iLuminal_9p21.3N
TCGA-FD-A3SL	no	23.3922	1	Stroma-rich	Luminal_infiltrated	Differentiated	iLuminal_9p21.3N
TCGA-FD-A3SM	no	17.9713	1	Stroma-rich	Luminal_infiltrated	Basal	iBasal_9p21.3L
TCGA-FD-A3SN	no	29.1417	0	Ba/Sq	Basal_squamous	Basal	iBasal_9p21.3L
TCGA-FD-A3SO	no	5.51951	1	Ba/Sq	Basal_squamous	Basal	iBasal_9p21.3N
TCGA-FD-A3SP	no	25.7248	0	Ba/Sq	Basal_squamous	Basal	iBasal_9p21.3L
TCGA-FD-A3SQ	no	46.7515	1	Stroma-rich	Luminal_infiltrated	Basal	iLuminal_9p21.3L
TCGA-FD-A3SR	no	19.7782	1	LumU	Luminal_infiltrated	Differentiated	iBasal_9p21.3L
TCGA-FD-A3SS	no	12.846	1	Ba/Sq	Basal_squamous	Differentiated	iBasal_9p21.3N
TCGA-FD-A43N	no	22.9651	0	LumU	Luminal	Differentiated	iLuminal_9p21.3N
TCGA-FD-A43P	no	27.3347	0	LumU	Luminal_infiltrated	Differentiated	iLuminal_9p21.3N
TCGA-FD-A43S	no	14.9487	0	Stroma-rich	Luminal_infiltrated	Differentiated	iLuminal_9p21.3N
TCGA-FD-A43U	no	20.8953	0	Stroma-rich	Luminal_infiltrated	Differentiated	iLuminal_9p21.3L
TCGA-FD-A43X	no	3.61396	0	LumP	Luminal_papillary	Differentiated	iLuminal_9p21.3L
TCGA-FD-A5BR	no	26.7105	0	LumP	Luminal_infiltrated	Differentiated	iLuminal_9p21.3L
TCGA-FD-A5BS	no	53.848	0	Stroma-rich	Basal_squamous	Basal	iBasal_9p21.3N
TCGA-FD-A5BT	no	10.7762	1	Ba/Sq	Basal_squamous	Differentiated	iBasal_9p21.3N
TCGA-FD-A5BU	no	19.3183	0	Ba/Sq	Basal_squamous	Basal	iBasal_9p21.3L
TCGA-FD-A5BV	no	5.35524	1	LumP	Luminal_papillary	Differentiated	iLuminal_9p21.3L
TCGA-FD-A5BX	no	5.68378	1	Stroma-rich	Basal_squamous	Basal	iBasal_9p21.3L
TCGA-FD-A5BY	no	8.24641	0	Ba/Sq	Basal_squamous	Basal	iBasal_9p21.3N
TCGA-FD-A5BZ	no	27.4333	1	Stroma-rich	Luminal_infiltrated	Differentiated	iLuminal_9p21.3L
TCGA-FD-A5C0	no	18.0698	1	Stroma-rich	Luminal_infiltrated	Differentiated	iLuminal_9p21.3L
TCGA-FD-A5C1	no	58.8747	0	Ba/Sq	Basal_squamous	Basal	iBasal_9p21.3N
TCGA-FD-A62N	no	2.69405	0	Ba/Sq	Basal_squamous	Basal	iBasal_9p21.3N
TCGA-FD-A62O	no	7.09651	1	LumP	Luminal_papillary	Differentiated	iLuminal_9p21.3L
TCGA-FD-A62P	yes	6.27515	1	Ba/Sq	Luminal_infiltrated	Basal	iBasal_9p21.3N
TCGA-FD-A62S	no	13.3388	1	Ba/Sq	Basal_squamous	Basal	iBasal_9p21.3L
TCGA-FD-A6TA	no	62.8172	0	LumNS	Luminal_infiltrated	Differentiated	iLuminal_9p21.3L
TCGA-FD-A6TB	yes	18.7926	0	Stroma-rich	Luminal_infiltrated	Basal	iBasal_9p21.3N
TCGA-FD-A6TC	no	6.14374	0	Stroma-rich	Luminal_infiltrated	Differentiated	iLuminal_9p21.3N
TCGA-FD-A6TD	no	12.6817	1	Ba/Sq	Basal_squamous	Basal	iBasal_9p21.3N
TCGA-FD-A6TE	no	12.3532	0	LumP	Luminal_papillary	Differentiated	iLuminal_9p21.3N
TCGA-FD-A6TF	no	2.26694	1	Stroma-rich	Luminal_infiltrated	Basal	iBasal_9p21.3N
TCGA-FD-A6TG	no	3.05544	1	Stroma-rich	Luminal_infiltrated	Differentiated	iLuminal_9p21.3N
TCGA-FD-A6TH	yes	4.3039	1	Ba/Sq	Basal_squamous	Basal	iBasal_9p21.3N
TCGA-FD-A6TI	no	9.65914	1	LumNS	Luminal_papillary	Differentiated	iLuminal_9p21.3N
TCGA-FD-A6TK	no	10.8419	0	Ba/Sq	Basal_squamous	Basal	iBasal_9p21.3L
TCGA-FJ-A3Z7	yes	31.0472	0	LumU	Neuronal	Differentiated	iLuminal_9p21.3L
TCGA-FJ-A3Z9	no	12.6489	1		Luminal_papillary	Differentiated	iLuminal_9p21.3N
TCGA-FJ-A3ZE	no	10.6448	1	LumP	Luminal_papillary	Differentiated	iLuminal_9p21.3L
TCGA-FJ-A3ZF	yes	17.2156	0	LumU	Luminal_papillary	Differentiated	iLuminal_9p21.3N
TCGA-FJ-A871	no	8.93634	1	Stroma-rich	Neuronal	Basal	iBasal_9p21.3L
TCGA-FT-A3EE	no	3.25257	1	LumP	Basal_squamous	Basal	iLuminal_9p21.3N
TCGA-FT-A61P	no	11.0719	0	Ba/Sq	Basal_squamous	Differentiated	iBasal_9p21.3N
TCGA-G2-A2EF	no	61.8973	0	Ba/Sq	Basal_squamous	Basal	iBasal_9p21.3L
TCGA-G2-A2EJ	no	47.9671	0	Ba/Sq	Basal_squamous	Basal	iBasal_9p21.3N
TCGA-G2-A2EK	no	15.9343	0	LumP	Luminal_papillary	Differentiated	iLuminal_9p21.3N
TCGA-G2-A2EL	no	26.9076	1	NE-like	Neuronal	Basal	iBasal_9p21.3N
TCGA-G2-A2EO	no	59.269	1	LumP	Luminal_infiltrated	Differentiated	iLuminal_9p21.3N
TCGA-G2-A2ES	no	32.9856	1	Ba/Sq	Basal_squamous	Basal	iBasal_9p21.3N
TCGA-G2-A3IB	no	7.22793	1	Ba/Sq	Basal_squamous	Basal	iBasal_9p21.3L
TCGA-G2-A3IE	no	20.1068	1	LumP	Luminal_papillary	Differentiated	iLuminal_9p21.3L
TCGA-G2-A3VY	no	17.6099	0	LumU	Luminal_papillary	Differentiated	iLuminal_9p21.3L
TCGA-G2-AA3B	no	65.9713	0	LumP	Luminal_papillary	Differentiated	iLuminal_9p21.3N
TCGA-G2-AA3C	no	6.93224	1	Ba/Sq	Basal_squamous	Basal	iBasal_9p21.3L
TCGA-G2-AA3D	no	70.2752	0	LumP	Luminal_papillary	Differentiated	iLuminal_9p21.3L
TCGA-G2-AA3F	no	29.3388	0	LumU	Luminal_papillary	Differentiated	iLuminal_9p21.3N
TCGA-GC-A3BM	no	21.3881	1	LumP	Luminal_papillary	Basal	iLuminal_9p21.3L
TCGA-GC-A3I6	no	20.6982	1	Ba/Sq	Basal_squamous	Basal	iBasal_9p21.3N
TCGA-GC-A3OO	no	15.8029	0	Stroma-rich	Luminal_infiltrated	Differentiated	iLuminal_9p21.3N
TCGA-GC-A3RB	no	19.1211	0	LumP	Luminal_papillary	Basal	iLuminal_9p21.3N
TCGA-GC-A3RC	no	15.9014	0	Ba/Sq	Basal_squamous	Basal	iBasal_9p21.3N
TCGA-GC-A3RD	no	14.0616	0	LumP	Luminal_papillary	Differentiated	iLuminal_9p21.3L
TCGA-GC-A3WC	no	17.7413	0	Ba/Sq	Basal_squamous	Basal	iBasal_9p21.3N
TCGA-GC-A3YS	no	24.9035	0	Ba/Sq	Basal_squamous	Basal	iBasal_9p21.3N
TCGA-GC-A6I1	no	8.93634	1	Ba/Sq	Basal_squamous	Basal	iBasal_9p21.3N
TCGA-GC-A6I3	no	13.8973	0	LumU	Luminal_infiltrated	Differentiated	iLuminal_9p21.3L
TCGA-GD-A2C5	no	26.6776	0	LumNS	Luminal	Differentiated	iLuminal_9p21.3N
TCGA-GD-A3OP	no	2.10267	0	LumNS	Luminal_infiltrated	Differentiated	iLuminal_9p21.3N
TCGA-GD-A3OQ	no	3.12115	0	Ba/Sq	Basal_squamous	Basal	iBasal_9p21.3L
TCGA-GD-A3OS	no	20.961	0	Ba/Sq	Neuronal	Basal	iBasal_9p21.3L
TCGA-GD-A6C6	no	2.20123	0	LumP	Luminal_papillary	Differentiated	iLuminal_9p21.3L
TCGA-GD-A76B	no		1	LumU	Luminal_papillary	Differentiated	iLuminal_9p21.3L
TCGA-GU-A42P	no	10.9076	1	LumU	Luminal_papillary	Differentiated	iLuminal_9p21.3N
TCGA-GU-A42Q	no	11.3018	1	Ba/Sq	Basal_squamous	Basal	iBasal_9p21.3N
TCGA-GU-A42R	no	18.9569	1	LumP	Luminal_papillary	Differentiated	iLuminal_9p21.3L
TCGA-GU-A762	no	7.62218	1	Ba/Sq	Basal_squamous	Basal	iBasal_9p21.3N
TCGA-GU-A763	no	32.7556	0	LumP	Luminal_papillary	Differentiated	iLuminal_9p21.3L
TCGA-GU-A764	no	20.0411	0	Ba/Sq	Basal_squamous	Basal	iBasal_9p21.3N
TCGA-GU-A766	no	15.77	0	Ba/Sq	Basal_squamous	Basal	iBasal_9p21.3N
TCGA-GU-A767	no	4.73101	1	LumP	Luminal	Differentiated	iLuminal_9p21.3N
TCGA-GU-AATO	no	10.6448	1	Stroma-rich	Luminal_infiltrated	Basal	iBasal_9p21.3L
TCGA-GU-AATP	no	32.9528	0	LumU	Luminal_infiltrated	Differentiated	iLuminal_9p21.3L
TCGA-GU-AATQ	no	6.99795	1	Ba/Sq	Basal_squamous	Basal	iBasal_9p21.3L
TCGA-GV-A3JV	no	14.2587	1	LumNS	Luminal	Differentiated	iLuminal_9p21.3N
TCGA-GV-A3JW	no	21.3224	0	LumP	Luminal_papillary	Differentiated	iLuminal_9p21.3L
TCGA-GV-A3JX	no	19.0883	0	LumU	Luminal_papillary	Differentiated	iLuminal_9p21.3N
TCGA-GV-A3JZ	no	19.8111	0	LumU	Neuronal	Differentiated	iLuminal_9p21.3N
TCGA-GV-A3QF	no	20.271	1	LumP	Luminal_papillary	Differentiated	iLuminal_9p21.3L
TCGA-GV-A3QG	no		1	Stroma-rich	Basal_squamous	Differentiated	iBasal_9p21.3N
TCGA-GV-A3QH	no	8.47639	1	LumU	Luminal_papillary	Differentiated	iLuminal_9p21.3L
TCGA-GV-A3QI	no	36.4682	0	LumP	Luminal_papillary	Basal	iLuminal_9p21.3N
TCGA-GV-A3QK	no	27.3347	0	LumP	Luminal_papillary	Differentiated	iLuminal_9p21.3L
TCGA-GV-A40E	no	8.57495	1	Ba/Sq	Basal_squamous	Basal	iBasal_9p21.3N
TCGA-GV-A40G	no	19.0554	0	LumU	Luminal_papillary	Differentiated	iLuminal_9p21.3N
TCGA-GV-A6ZA	no	22.7023	0	LumP	Luminal_papillary	Differentiated	iLuminal_9p21.3L
TCGA-H4-A2HO	no	1.51129	0	LumU	Luminal_papillary	Differentiated	iLuminal_9p21.3N
TCGA-H4-A2HQ	no	19.384	0	LumP	Luminal_papillary	Basal	iLuminal_9p21.3L
TCGA-HQ-A2OE	no	38.5708	0	LumP	Luminal_papillary	Differentiated	iLuminal_9p21.3L
TCGA-HQ-A2OF	no	63.9671	0	LumU	Luminal_papillary	Basal	iLuminal_9p21.3L
TCGA-HQ-A5ND	no	9.00205	1	Ba/Sq	Basal_squamous	Basal	iBasal_9p21.3L
TCGA-HQ-A5NE	no	12.1561	1	Ba/Sq	Basal_squamous	Basal	iBasal_9p21.3N
TCGA-K4-A3WS	no	25.0021	0	Stroma-rich	Luminal_infiltrated	Differentiated	iLuminal_9p21.3L
TCGA-K4-A3WU	no	3.44969	0	LumNS	Luminal_infiltrated	Differentiated	iLuminal_9p21.3N
TCGA-K4-A3WV	no	21.2238	0	Ba/Sq	Neuronal	Basal	iBasal_9p21.3L
TCGA-K4-A4AB	no	2.75975	0	Ba/Sq	Luminal_infiltrated	Basal	iLuminal_9p21.3L
TCGA-K4-A4AC	no	9.13347	1	Ba/Sq	Basal_squamous	Basal	iBasal_9p21.3L
TCGA-K4-A54R	no	27.6632	0	LumP	Luminal_infiltrated	Differentiated	iLuminal_9p21.3N
TCGA-K4-A5RH	no	9.06776	0	Ba/Sq	Basal_squamous	Basal	iBasal_9p21.3L
TCGA-K4-A5RI	no	11.6961	1	Ba/Sq	Basal_squamous	Basal	iBasal_9p21.3L
TCGA-K4-A5RJ	no	17.7084	0	Ba/Sq	Basal_squamous	Basal	iBasal_9p21.3N
TCGA-K4-A6FZ	no	1.80698	0	Ba/Sq	Basal_squamous	Basal	iBasal_9p21.3N
TCGA-K4-A6MB	no	15.4086	0	LumU	Luminal	Differentiated	iLuminal_9p21.3L
TCGA-K4-A83P	no	16.2628	0	Stroma-rich	Luminal_infiltrated	Differentiated	iLuminal_9p21.3N
TCGA-K4-AAQO	yes	11.7947	0	Stroma-rich	Luminal_infiltrated	Differentiated	iLuminal_9p21.3L
TCGA-KQ-A41N	no	52.6982	0	LumP	Luminal_papillary	Differentiated	iLuminal_9p21.3N
TCGA-KQ-A41O	no	50.5298	0	LumP	Luminal_papillary	Differentiated	iLuminal_9p21.3L
TCGA-KQ-A41P	no	35.9425	0	LumP	Luminal_papillary	Differentiated	iLuminal_9p21.3N
TCGA-KQ-A41Q	no	46.9487	0	LumU	Luminal_papillary	Differentiated	iLuminal_9p21.3N
TCGA-KQ-A41R	no	44.3532	0	LumP	Luminal_papillary	Differentiated	iLuminal_9p21.3L
TCGA-KQ-A41S	no	1.1499	0	LumU	Luminal_infiltrated	Differentiated	iLuminal_9p21.3N
TCGA-LC-A66R	no	15.3101	0	Ba/Sq	Basal_squamous	Basal	iBasal_9p21.3N
TCGA-LT-A5Z6	no	15.5729	0	LumU	Luminal_papillary	Differentiated	iLuminal_9p21.3N
TCGA-MV-A51V	no	13.4702	0	LumU	Luminal_papillary	Differentiated	iLuminal_9p21.3N
TCGA-PQ-A6FI	no	12.2218	0	Ba/Sq	Basal_squamous	Basal	iBasal_9p21.3L
TCGA-PQ-A6FN	no	16.6571	0	Ba/Sq	Basal_squamous	Basal	iBasal_9p21.3N
TCGA-R3-A69X	no	14.2259	0	Stroma-rich	Luminal_infiltrated	Differentiated	iLuminal_9p21.3L
TCGA-S5-A6DX	no	1.83984	1	LumNS	Luminal_infiltrated	Differentiated	iLuminal_9p21.3L
TCGA-S5-AA26	no	16.5257	0	LumP	Luminal_papillary	Differentiated	iLuminal_9p21.3L
TCGA-SY-A9G0	no	33.117	1	Stroma-rich	Luminal_infiltrated	Differentiated	iLuminal_9p21.3N
TCGA-SY-A9G5	no	38.9651	0	Ba/Sq	Basal_squamous	Basal	iBasal_9p21.3L
TCGA-UY-A78K	no	17.6099	1	LumU	Luminal_infiltrated	Differentiated	iLuminal_9p21.3N
TCGA-UY-A78L	no	37.0267	0	Ba/Sq	Basal_squamous	Basal	iBasal_9p21.3N
TCGA-UY-A78M	no	22.6694	1	LumP	Luminal	Differentiated	iLuminal_9p21.3L
TCGA-UY-A78N	no	86.768	1	LumP	Luminal	Differentiated	iLuminal_9p21.3N
TCGA-UY-A78O	no	75.9589	0	LumP	Luminal_papillary	Differentiated	iLuminal_9p21.3N
TCGA-UY-A8OB	no	69.2895	0	Ba/Sq	Basal_squamous	Basal	iBasal_9p21.3N
TCGA-UY-A9PA	no	35.2197	0	LumP	Basal_squamous	Basal	iLuminal_9p21.3N
TCGA-UY-A9PB	no	29.5359	0	Ba/Sq	Basal_squamous	Basal	iBasal_9p21.3N
TCGA-UY-A9PD	no	17.807	0	LumU	Luminal	Differentiated	iLuminal_9p21.3N
TCGA-UY-A9PE	no	6.20945	0	LumU	Luminal	Differentiated	iLuminal_9p21.3L
TCGA-UY-A9PF	no	3.84394	0	LumP	Luminal_papillary	Differentiated	iLuminal_9p21.3N
TCGA-UY-A9PH	yes	51.2854	0	LumP	Luminal_infiltrated	Differentiated	iLuminal_9p21.3L
TCGA-XF-A8HH	no	1.87269	1	LumNS	Luminal	Differentiated	iLuminal_9p21.3N
TCGA-XF-A8HI	no	17.8727	1	LumP	Luminal_papillary	Basal	iLuminal_9p21.3L
TCGA-XF-A9SH	no	64.7556	1	LumP	Luminal_papillary	Differentiated	iLuminal_9p21.3L
TCGA-XF-A9SI	no	79.6057	0	Stroma-rich	Basal_squamous	Basal	iBasal_9p21.3N
TCGA-XF-A9SJ	no	3.21971	1	Ba/Sq	Basal_squamous	Differentiated	iBasal_9p21.3N
TCGA-XF-A9SK	no	15.9671	1	Stroma-rich	Luminal_infiltrated	Differentiated	iBasal_9p21.3L
TCGA-XF-A9SL	no	66.3655	1	Stroma-rich	Luminal_infiltrated	Differentiated	iLuminal_9p21.3N
TCGA-XF-A9SM	no	34.4312	0	Ba/Sq	Basal_squamous	Basal	iBasal_9p21.3N
TCGA-XF-A9SP	no	14.9158	1	Stroma-rich	Luminal_infiltrated	Differentiated	iLuminal_9p21.3N
TCGA-XF-A9ST	no	4.20534	1	Ba/Sq	Neuronal	Basal	iBasal_9p21.3L
TCGA-XF-A9SU	no	5.97947	1	Stroma-rich	Luminal_infiltrated	Differentiated	iLuminal_9p21.3L
TCGA-XF-A9SV	no	12.7474	1	LumNS	Luminal	Differentiated	iLuminal_9p21.3L
TCGA-XF-A9SW	no	11.8932	1	Stroma-rich	Luminal_infiltrated	Basal	iBasal_9p21.3N
TCGA-XF-A9SX	no	23.6222	1	Ba/Sq	Basal_squamous	Basal	iBasal_9p21.3N
TCGA-XF-A9SY	no	21.0267	0	Ba/Sq	Basal_squamous	Basal	iBasal_9p21.3N
TCGA-XF-A9SZ	no	28.2218	1	LumNS	Luminal_infiltrated	Differentiated	iLuminal_9p21.3N
TCGA-XF-A9T0	no	26.2505	0	LumU	Luminal_infiltrated	Differentiated	iLuminal_9p21.3N
TCGA-XF-A9T2	no	18.8912	1	Ba/Sq	Neuronal	Differentiated	iBasal_9p21.3N
TCGA-XF-A9T3	no	2.23409	0	Ba/Sq	Basal_squamous	Differentiated	iBasal_9p21.3N
TCGA-XF-A9T4	no	16.2628	1	Ba/Sq	Basal_squamous	Basal	iBasal_9p21.3L
TCGA-XF-A9T5	no	66.5955	0	Ba/Sq	Basal_squamous	Basal	iBasal_9p21.3L
TCGA-XF-A9T6	no	2.10267	0	Ba/Sq	Basal_squamous	Basal	iBasal_9p21.3N
TCGA-XF-A9T8	no	13.7331	1	Ba/Sq	Basal_squamous	Basal	iBasal_9p21.3L
TCGA-XF-AAME	no	92.9117	1	Ba/Sq	Basal_squamous	Basal	iBasal_9p21.3N
TCGA-XF-AAMG	no	110.522	0	LumU	Neuronal	Basal	iLuminal_9p21.3N
TCGA-XF-AAMH	no	11.3018	1	Ba/Sq	Neuronal	Differentiated	iBasal_9p21.3N
TCGA-XF-AAMJ	no	54.8665	1	Stroma-rich	Luminal_infiltrated	Basal	iLuminal_9p21.3N
TCGA-XF-AAML	no	7.62218	1	LumU	Luminal_papillary	Differentiated	iLuminal_9p21.3N
TCGA-XF-AAMQ	no	71.5236	0	LumP	Luminal_papillary	Differentiated	iLuminal_9p21.3L
TCGA-XF-AAMR	no	91.6632	0	Stroma-rich	Luminal_infiltrated	Differentiated	iBasal_9p21.3L
TCGA-XF-AAMT	no	2.95688	1	Ba/Sq	Basal_squamous	Basal	iBasal_9p21.3N
TCGA-XF-AAMW	no	8.31211	1	Ba/Sq	Basal_squamous	Basal	iBasal_9p21.3L
TCGA-XF-AAMX	no	6.76797	1	LumU	Luminal	Differentiated	iLuminal_9p21.3N
TCGA-XF-AAMY	no	98.924	0	LumNS	Luminal	Differentiated	iLuminal_9p21.3L
TCGA-XF-AAMZ	no	44.2875	1	LumP	Luminal_papillary	Differentiated	iLuminal_9p21.3L
TCGA-XF-AAN0	no	56.4435	1	Ba/Sq	Luminal_infiltrated	Basal	iBasal_9p21.3N
TCGA-XF-AAN1	no	30.9158	1	LumP	Luminal_papillary	Differentiated	iLuminal_9p21.3L
TCGA-XF-AAN2	no	61.4045	1	Ba/Sq	Basal_squamous	Basal	iBasal_9p21.3N
TCGA-XF-AAN3	no	86.2423	0	Ba/Sq	Basal_squamous	Basal	iBasal_9p21.3L
TCGA-XF-AAN4	no	27.039	1	Ba/Sq	Basal_squamous	Basal	iBasal_9p21.3N
TCGA-XF-AAN5	no	75.3347	0	Ba/Sq	Basal_squamous	Basal	iBasal_9p21.3L
TCGA-XF-AAN7	no	18.5626	1	NE-like	Neuronal	Basal	iBasal_9p21.3N
TCGA-XF-AAN8	no	3.8768	1	Stroma-rich	Basal_squamous	Basal	iBasal_9p21.3N
TCGA-YC-A8S6	no	9.62628	0	LumP	Luminal_infiltrated	Basal	iLuminal_9p21.3N
TCGA-YC-A9TC	no	0.657084	1	Ba/Sq	Neuronal	Basal	iBasal_9p21.3L
TCGA-YF-AA3L	no	11.9589	0	LumP	Luminal_papillary	Differentiated	iLuminal_9p21.3N
TCGA-YF-AA3M	yes	13.6345	0	Ba/Sq	Luminal_papillary	Basal	iBasal_9p21.3N
TCGA-ZF-A9R0	no	22.3409	1	LumNS	Luminal	Differentiated	iLuminal_9p21.3L
TCGA-ZF-A9R1	no	25.3963	0	LumP	Luminal_papillary	Differentiated	iLuminal_9p21.3L
TCGA-ZF-A9R2	no	21.0924	0	LumP	Luminal_papillary	Differentiated	iLuminal_9p21.3L
TCGA-ZF-A9R3	no	31.1786	1	LumP	Luminal_papillary	Differentiated	iLuminal_9p21.3L
TCGA-ZF-A9R4	no	30.2587	0	LumP	Luminal_papillary	Differentiated	iLuminal_9p21.3N
TCGA-ZF-A9R5	no	35.8111	0	LumP	Luminal_papillary	Differentiated	iLuminal_9p21.3N
TCGA-ZF-A9R7	no	21.848	0	LumP	Luminal_papillary	Differentiated	iLuminal_9p21.3L
TCGA-ZF-A9R9	no	28.386	1	Stroma-rich	Luminal_infiltrated	Differentiated	iLuminal_9p21.3N
TCGA-ZF-A9RC	no	94.2259	0	Stroma-rich	Luminal	Differentiated	iLuminal_9p21.3N
TCGA-ZF-A9RD	no	13.4045	1	Ba/Sq	Basal_squamous	Basal	iBasal_9p21.3N
TCGA-ZF-A9RE	no	3.48255	1	Ba/Sq	Luminal_papillary	Basal	iBasal_9p21.3L
TCGA-ZF-A9RF	no	64.0329	0	Ba/Sq	Basal_squamous	Differentiated	iBasal_9p21.3N
TCGA-ZF-A9RL	no	88.8049	0	LumP	Luminal_papillary	Differentiated	iLuminal_9p21.3L
TCGA-ZF-A9RM	no	47.8029	0	LumP	Luminal_papillary	Differentiated	iLuminal_9p21.3N
TCGA-ZF-A9RN	no	20.2053	1	Ba/Sq	Basal_squamous	Basal	iBasal_9p21.3L
TCGA-ZF-AA4N	no	2.89117	1	Ba/Sq	Basal_squamous	Basal	iBasal_9p21.3N
TCGA-ZF-AA4R	no	34.037	1	Ba/Sq	Neuronal	Differentiated	iBasal_9p21.3N
TCGA-ZF-AA4T	no	19.6797	1	LumU	Luminal_papillary	Differentiated	iLuminal_9p21.3N
TCGA-ZF-AA4U	no	8.6078	1	LumP	Luminal_papillary	Basal	iLuminal_9p21.3L
TCGA-ZF-AA4V	no	59.3347	0	Ba/Sq	Basal_squamous	Differentiated	iBasal_9p21.3N
TCGA-ZF-AA4W	no	60.1232	0	Ba/Sq	Basal_squamous	Basal	iBasal_9p21.3N
TCGA-ZF-AA4X	no	67.154	0	LumP	Luminal_papillary	Differentiated	iLuminal_9p21.3N
TCGA-ZF-AA51	no	56.3121	0	LumP	Luminal_infiltrated	Basal	iLuminal_9p21.3N
TCGA-ZF-AA52	no	35.384	1	Stroma-rich	Luminal_infiltrated	Differentiated	iBasal_9p21.3N
TCGA-ZF-AA53	no	57.8563	0	Ba/Sq	Basal_squamous	Basal	iBasal_9p21.3L
TCGA-ZF-AA54	no	19.384	1	Ba/Sq	Basal_squamous	Basal	iBasal_9p21.3L
TCGA-ZF-AA56	no	8.50924	1	Ba/Sq	Basal_squamous	Basal	iBasal_9p21.3L
TCGA-ZF-AA58	no	54.1766	0	Ba/Sq	Basal_squamous	Basal	iBasal_9p21.3N
TCGA-ZF-AA5H	no	29.4702	0	Ba/Sq	Basal_squamous	Differentiated	iBasal_9p21.3N
TCGA-ZF-AA5N	no	5.51951	1	LumP	Basal_squamous	Basal	iBasal_9p21.3N
TCGA-ZF-AA5P	no	12.2218	0	Stroma-rich	Luminal_infiltrated	Differentiated	iLuminal_9p21.3N
