# Supplementary material for: Integrative multi-omics analysis of muscle-invasive bladder cancer identifies prognostic biomarkers for frontline chemotherapy and immunotherapy
Source: Commun Biol. 2020 Dec 17;3:784. doi: 10.1038/s42003-020-01491-2 (PMC7746703; doi:10.1038/s42003-020-01491-2)
Supplement: Supplementary file 6 — Supplementary Data 3 [file 42003_2020_1491_MOESM6_ESM.xlsx]

## Sheet: TCGA_42genes
	TCGA.4Z.AA7Q.01	TCGA.4Z.AA81.01	TCGA.4Z.AA84.01	TCGA.4Z.AA86.01	TCGA.BL.A3JM.01	TCGA.BT.A20O.01	TCGA.BT.A20R.01	TCGA.BT.A2LA.01	TCGA.BT.A2LD.01	TCGA.BT.A3PJ.01	TCGA.BT.A42F.01	TCGA.C4.A0EZ.01	TCGA.C4.A0F0.01	TCGA.CF.A1HS.01	TCGA.CU.A0YN.01	TCGA.DK.A1AF.01	TCGA.DK.A2HX.01	TCGA.DK.A2I2.01	TCGA.DK.A2I4.01	TCGA.DK.A2I6.01	TCGA.DK.A3IM.01	TCGA.DK.A3IU.01	TCGA.DK.A3WY.01	TCGA.DK.A3X2.01	TCGA.DK.AA6L.01	TCGA.DK.AA6M.01	TCGA.DK.AA6R.01	TCGA.DK.AA74.01	TCGA.E5.A4TZ.01	TCGA.E7.A7DV.01	TCGA.E7.A7XN.01	TCGA.FD.A3B3.01	TCGA.FD.A3B4.01	TCGA.FD.A3B6.01	TCGA.FD.A3B7.01	TCGA.FD.A3B8.01	TCGA.FD.A3N5.01	TCGA.FD.A3SO.01	TCGA.FD.A3SS.01	TCGA.FD.A5BS.01	TCGA.FD.A5BT.01	TCGA.FD.A5BY.01	TCGA.FD.A5C1.01	TCGA.FD.A62N.01	TCGA.FD.A62P.01	TCGA.FD.A6TB.01	TCGA.FD.A6TD.01	TCGA.FD.A6TF.01	TCGA.FD.A6TH.01
THY1	-0.546083	-1.50332	-0.520355	0.818401	0.276173	0.24631	1.2195	0.105132	-0.607582	-0.414645	0.116387	0.195751	-0.253915	-0.0920971	-0.00568347	1.15673	1.13474	0.620134	0.434572	0.035881	-1.54791	0.755084	0.672027	-1.08968	-0.649938	0.794993	-0.258543	1.95827	-1.43359	1.18389	-1.42749	0.475446	0.611012	0.188276	1.63183	1.03258	-0.487755	0.752882	0.0983734	1.73446	2.46936	0.564847	1.10109	1.44358	0.512904	0.656083	0.652832	0.990623	0.433395
STAT3	1.05588	0.229133	-0.850337	0.106727	0.280303	0.394533	0.557687	-2.50101	0.194012	0.320382	0.875671	-1.87515	-1.43813	-0.00536471	1.30969	0.952109	1.25878	0.478817	0.957296	-0.853841	0.233093	1.10421	0.495603	0.604289	0.52267	-0.17559	0.835679	0.332479	1.47856	0.0836697	1.08493	1.68898	0.814352	0.942126	0.980309	1.88365	1.40931	1.44481	-1.02438	0.0297609	-0.405925	0.838896	0.915186	0.497793	-0.112109	2.17605	0.416176	-0.432031	-0.466025
JAK2	1.04397	1.07959	-0.602551	0.897907	0.151844	1.83578	0.51135	-1.73343	-0.324167	1.56866	0.508024	-2.77108	-0.316259	-0.122015	0.143455	0.905543	0.224226	0.774318	1.64576	0.0374098	-1.0724	1.18027	1.51967	-0.984791	0.233031	0.156719	1.43344	0.210009	0.82738	0.52929	2.17191	1.30076	0.645772	0.478457	0.954897	1.52298	1.21178	0.852922	0.67792	2.17963	-0.094152	0.518862	0.197662	2.01188	-0.0890122	0.145947	0.244255	0.943893	-0.0623865
KRT15	1.53086	-0.205948	-0.91371	-0.222469	-0.502427	-3.0187	0.137526	-3.05222	-0.189082	0.81648	-1.9995	-1.27187	-0.933798	0.0986088	-0.11078	-0.387986	-0.682579	1.38658	-1.61599	-2.72025	-0.0125317	-0.958289	-1.56644	0.516917	0.603745	-0.48119	0.799577	-0.5646	1.09871	-0.823848	1.62275	1.0588	0.198323	-0.696411	1.3478	-0.565966	0.707461	-2.71868	0.205049	-1.21244	-0.880309	0.324485	-0.0696422	-0.794454	0.453238	0.661398	-0.101889	0.00314117	-0.450748
EGFR	0.174655	0.693588	-0.0428624	2.43675	-2.2773	0.0777243	0.00778064	-1.27799	1.71792	3.24598	-0.213158	-2.99512	0.668366	1.31136	2.86352	0.48351	0.40518	0.936924	0.512426	0.663533	1.63873	0.698946	-0.234546	0.779945	0.541643	-0.390565	0.862821	-0.669698	0.757252	0.353904	0.48938	1.0449	0.288074	2.21226	2.64057	0.829612	3.18935	1.09661	0.585116	-1.43941	-0.750483	-0.128754	-0.196808	-0.621437	0.137468	0.22035	0.103987	0.289191	0.327908
ITGA6	-1.6273	1.02775	-0.251218	1.2161	-0.298193	-0.926888	-0.895821	-1.65628	1.47822	1.60006	-1.69766	-0.555562	2.335	0.963979	0.254226	0.830135	-0.621552	1.2574	0.504344	-0.234919	0.895922	-0.648024	0.181986	-0.554864	0.902537	0.284711	1.36979	0.425139	-0.777609	-1.00733	1.80197	0.827035	2.18942	0.824958	1.50924	0.822988	1.80678	-1.68624	-1.31228	-0.900518	-1.52921	0.922911	0.00132892	0.311255	-0.287615	-0.209141	0.0649567	-1.65055	-1.06629
KRT14	0.215038	0.400168	-0.474994	1.56675	-1.69672	-1.69066	-1.00441	-1.70765	0.5198	1.59171	0.181115	0.704309	1.97358	2.01616	1.46384	0.767882	-1.37085	1.80995	-0.400805	-0.571883	1.95243	1.15104	-0.391656	1.0506	-0.196278	0.494937	1.97383	1.50675	-0.118493	-0.266692	1.88076	1.81912	2.25	0.508141	1.49562	1.3163	2.05711	1.15113	-0.0670937	-0.356327	-0.20998	0.532322	1.05095	1.83112	-0.293075	-0.97681	0.331879	-0.285435	-0.865106
KRT5	0.444625	-0.571068	-0.638803	1.14506	-0.095403	-1.47004	-0.882911	-2.00828	0.313961	1.08706	0.395604	-0.00225857	1.42821	1.62984	0.842359	0.803021	-2.04234	1.33647	-1.92485	-1.10042	1.46281	0.558528	-0.992634	1.01951	0.911493	1.09642	1.40834	0.912225	1.13231	-1.24381	1.55298	1.306	1.54972	0.734048	1.2153	0.968095	1.50281	0.583184	1.00959	-0.725512	0.758736	1.09585	0.991496	1.19747	1.0418	-0.496118	0.885713	0.101718	-0.40182
KRT17	0.551885	-0.617216	-1.51367	0.740699	-2.94914	-2.96178	-0.465775	-3.20832	0.0876022	0.362142	1.47105	-0.844111	1.26784	1.43477	1.16545	0.238925	-1.08926	1.20776	-1.59087	0.248796	1.52006	-0.119888	-0.621381	0.260672	0.209437	1.51524	1.19444	0.848484	0.14871	-0.92853	1.00267	1.21106	1.01736	0.780438	0.958288	0.290484	1.36517	1.41516	0.490693	-0.909772	0.364204	0.699289	1.20832	1.35528	-0.310706	0.299833	0.651569	-0.109294	-0.6495
CD44	0.702878	1.08824	2.09418	0.83385	-0.337642	0.689805	-0.643033	-2.21898	-1.44508	1.19485	0.951859	-1.44634	1.21137	0.897928	1.12715	0.541649	-0.302734	2.70889	1.1023	0.558388	1.13645	0.404681	0.561584	0.0425537	0.430562	0.683619	2.05244	0.621078	0.678785	2.11267	0.700321	1.01313	1.17334	1.08555	1.22625	0.945946	1.14331	1.09776	-1.3439	0.551859	-0.227895	0.518388	0.842904	1.01563	1.40881	0.148594	0.641715	0.160585	-1.2803
KRT6A	0.946744	1.09727	0.248983	1.24856	-0.234604	-1.039	-1.0329	-1.70368	0.826587	1.08384	1.46724	0.541483	1.42397	1.79088	1.46339	0.921138	-1.39953	1.50979	0.531189	0.988985	1.73381	1.29369	-0.732057	0.800461	0.552553	1.25891	1.68022	1.15403	1.04093	-1.46127	1.62735	1.48787	1.66631	0.956214	1.45308	1.28272	1.63761	1.10799	1.0812	-0.268187	1.19102	1.23456	1.17232	1.00694	0.0765745	-0.352731	0.968197	0.200921	0.201491
COL17A1	-1.70335	1.15361	-0.903483	1.09577	-0.528558	-1.86989	-1.80393	-2.44124	1.19467	1.43512	-1.21488	-1.45388	1.18589	1.35014	0.721574	0.848878	0.00850538	0.854779	1.45661	-1.27902	1.2929	1.51183	-0.833636	-1.03047	-0.441957	0.206734	1.39252	1.02096	-1.99811	-1.49099	1.19924	0.963182	2.0619	-0.706271	1.49121	0.715472	1.40406	-1.13165	0.116812	-0.802024	0.907715	0.897886	0.817376	0.252369	-0.506204	0.48622	0.883161	-1.49157	0.615871
DSC3	1.11138	0.700411	-1.18297	0.908913	-1.92633	0.0764334	-0.280763	0.122991	0.922211	-1.64549	0.69829	-0.0102228	1.30194	1.34195	1.37821	0.639468	-0.20234	0.791446	-0.955075	0.65345	1.62003	0.81354	-0.419575	-0.827474	0.446081	-1.37341	1.50005	0.335671	1.53271	-1.92633	1.21937	1.43579	1.19118	-0.293839	0.800036	0.697341	-0.840982	0.897131	1.02392	-0.964722	-0.0744252	1.22411	0.583177	0.462249	1.20766	-1.40835	0.722509	0.600745	-1.64205
TGM1	-0.391112	-0.83819	-0.0327565	1.1657	-0.508223	-1.32714	-0.0780937	-1.28331	0.849701	0.816242	1.68879	0.0953606	1.23828	2.30145	3.00749	0.256397	-0.670569	1.59064	-0.62654	-1.52271	2.29894	1.34276	-0.80755	0.976915	1.10268	1.22933	3.17571	0.871494	1.79143	-0.663235	2.01044	2.3817	2.3963	1.35045	-0.461295	-0.200556	2.78626	2.72175	1.50463	0.198622	1.62245	1.21054	0.84382	0.749835	-0.580221	-0.121105	0.816592	0.827328	-1.18182
PI3	0.768982	1.06744	-0.142701	1.37818	-1.41081	-0.640144	-1.34744	-1.1215	0.106057	1.74266	1.13606	1.14214	0.810756	1.51143	2.53375	-0.577571	-0.829738	2.53737	-0.0106555	-0.555279	1.42777	0.186638	-0.739981	0.0711096	1.30436	2.19861	2.03524	1.85971	1.71117	-0.159426	0.536535	1.61267	1.70933	1.39659	1.24538	1.34767	1.74388	1.53821	0.508486	0.381537	-0.753852	0.8128	1.33728	1.24718	-0.283349	0.412723	1.97138	0.251895	-1.32862
TP63	0.498381	-1.83609	-1.01923	0.531819	-2.69888	-0.933181	-3.40338	-2.46964	-2.59832	0.879983	0.193384	-1.96074	0.793773	0.892272	0.374055	-0.240491	-3.15676	0.286637	-2.95456	0.421803	0.878018	-0.555472	-0.514348	1.02737	0.44093	0.105276	1.16208	-0.201681	0.66519	-1.33073	0.934981	0.891583	1.29983	-2.66007	0.53152	0.319375	0.869108	0.189283	-1.27512	-1.78856	-2.84239	0.646335	0.171918	0.372903	0.188015	0.0237252	0.179509	-3.2492	-1.21385
KRT1	-0.62973	-0.675864	-1.05555	0.807048	-0.767726	-0.625106	-1.05555	-1.05555	0.109157	-0.313023	0.0399011	1.66578	0.295474	3.0208	2.37136	0.100346	-0.359134	1.89644	-0.867303	-0.753375	2.2436	2.03089	-1.05555	2.21775	-0.617217	0.381167	0.751914	0.832433	2.1644	-0.926864	1.21695	2.47077	1.58058	-0.836303	-0.172059	-0.289291	3.85042	-0.601636	2.25384	-0.453849	-0.614589	0.385211	1.4903	-0.889415	0.25284	-0.912429	-0.42562	-0.056311	-0.239484
CDH3	-0.330234	0.362635	-0.910876	1.26188	0.346954	-2.19891	-0.581975	-0.835409	-0.0687929	1.38895	0.189577	0.508888	0.874471	1.66189	0.74606	0.0476133	-0.263417	1.28307	0.26673	0.774161	1.15876	-0.196264	0.122119	0.193083	1.28387	1.11994	0.996857	1.34306	-1.41874	-0.494974	1.65386	1.58285	1.41942	0.53354	1.82347	0.703274	1.29232	-0.0314399	-0.958152	-0.334345	-0.878339	1.25219	1.26634	0.626001	-0.109497	0.98724	1.03478	-1.66642	-1.2828
KRT16	1.41643	1.4925	0.565592	0.68083	-0.928142	-1.89481	-0.346719	-2.44071	0.206194	0.147328	1.50759	0.237492	0.549348	2.07528	1.77866	-0.0542626	-0.138863	1.4983	-0.39548	-0.256903	2.00075	-0.127808	-1.06901	1.69323	0.601359	1.16042	1.42445	0.696121	1.14489	-0.297846	1.35105	1.63284	1.8812	1.00234	-0.881379	0.752884	1.85364	0.9722	0.982462	-0.502312	-0.104118	0.792779	0.884786	1.27625	1.29318	0.109701	-0.0536996	0.479618	-0.281263
KRT6B	0.989703	1.52406	-0.0610667	1.20779	-0.458439	-0.964208	-1.11719	-1.34287	0.613998	0.976296	1.30844	0.82565	1.39614	2.08676	1.85835	0.892579	-0.61114	1.93073	0.345887	0.776241	2.07262	1.08413	-0.657094	0.733595	0.500925	1.03418	1.72932	1.02228	0.859761	-1.4206	1.66498	1.94652	1.83498	1.388	1.64681	1.19065	1.91588	1.3854	0.751192	-0.449411	0.692332	1.02281	1.28851	0.963189	-0.193855	-0.477552	0.808965	0.513579	-0.0168961
KRT6C	0.873639	1.12731	0.11976	1.27541	-0.465585	-1.19162	-1.12307	-1.23992	0.748243	1.0631	1.47067	0.383795	1.48435	2.22336	1.72852	0.95873	-1.05247	1.49357	0.422628	0.913044	2.12914	1.28326	-0.526453	0.811151	0.467738	1.1626	1.78214	0.966037	0.981186	-1.32205	1.80541	1.86306	2.10586	1.07002	1.59158	1.35342	1.85423	1.11255	0.931267	-0.44286	0.915318	1.19792	1.10842	0.910872	-0.205479	-0.527047	0.904661	0.0391041	0.106215
UPK1B	-1.84327	0.66705	0.464157	-0.304546	-2.12227	-2.06754	0.979427	-1.50684	1.04318	-0.98179	-1.68768	-0.331543	-1.41783	-0.0555099	0.169457	0.916909	0.849465	-0.590702	-0.123543	0.652195	-0.518579	0.677648	-1.63107	-1.42456	0.591289	-0.595061	-1.49587	-0.588638	-0.0698693	-0.421918	-1.03739	-1.32434	-2.10885	-1.27612	-1.50095	-1.14419	-0.445692	0.488656	0.643219	-1.69531	0.147275	0.713873	-0.95525	-1.65801	0.683752	0.413925	0.118092	0.728566	1.1439
UPK1A	-0.72248	-0.676112	-0.956743	-0.832584	-1.43148	-1.82366	0.986894	-0.726514	-0.675121	-1.56412	-1.24616	-1.53841	-1.55703	0.495509	-0.664962	0.332547	-0.508419	-0.398291	-1.22802	-1.67789	-1.33076	-0.847094	-1.56283	-0.452585	0.475182	-1.15113	-0.209951	-0.877398	0.205798	-1.02981	-1.117	-0.99814	-1.82366	-1.14569	-1.52466	-1.7208	0.353034	-1.34631	0.416914	-1.23085	-1.65583	-0.266564	-1.59934	-1.82366	-1.05614	-0.622277	-0.346473	-0.306715	-1.82366
UPK3A	-0.0851744	-0.140567	-1.51207	-0.699528	-1.20483	-1.65534	0.265421	-1.04336	-0.852819	-1.65534	-1.08682	-1.22052	-1.36673	-0.661438	-1.37645	1.21108	1.03841	-1.30112	-0.621667	-1.27384	-1.55475	-1.2465	-0.286302	-0.86915	-0.154933	-1.36356	-1.08599	-0.231815	-1.37567	-0.488744	-1.65534	-0.988822	-1.28423	-1.3962	-1.38844	-1.04266	-1.15132	-1.43888	0.165984	-0.0986556	-1.00982	-0.511077	-0.956561	-1.40757	0.242335	0.474879	0.122988	-0.960527	-0.50959
UPK2	-0.885882	-0.341887	-0.78724	-0.715636	-2.09353	-1.9221	0.857079	-1.91826	0.490517	-1.42533	-0.784744	-1.68224	-2.29645	-0.202126	-0.827589	0.721418	0.296993	-1.28849	-1.24798	-0.279465	-1.91858	-0.292989	-1.79301	-0.435591	0.106642	-0.741966	-0.668869	-1.2526	0.285547	-0.129379	-1.25488	-1.60842	-1.65979	-0.28602	-1.7053	-1.50895	-1.5906	-0.353499	0.926704	-1.38333	0.371882	-0.459819	-1.54235	-1.7346	0.730005	-0.158499	-0.363856	-0.344057	0.608192
UPK3B	0.509837	0.663834	-0.502466	-0.243437	-2.23757	-2.12972	0.364966	-2.38261	0.800778	-0.194618	0.200251	-2.27587	-2.93883	-0.231841	-1.02114	1.02282	1.03984	-1.9641	-0.375811	-1.14173	-1.87171	-0.0736193	-1.88075	0.630161	0.927612	0.511939	0.2414	0.517543	1.06885	0.271239	-0.964233	-1.3977	-0.716653	0.396057	-1.09228	-1.77793	-0.335415	0.0281396	0.618608	-1.41915	-0.493913	0.321713	-0.536536	0.192186	1.14024	-0.277098	0.539541	0.0365242	0.48836
KRT20	0.448552	1.08905	-0.135984	-0.577072	-0.296075	-1.55721	0.717284	-1.23236	-1.23841	-1.04702	-1.55721	1.09026	-1.55721	-0.0774844	-0.658183	0.957576	0.965915	-1.44819	-0.0653868	0.250914	-1.2672	-0.646546	-1.55721	-0.449493	0.210417	-0.875226	-1.55721	-0.67288	0.985682	-0.458979	-1.44069	-0.85341	-1.55721	-0.864492	-1.28184	-1.24508	0.250152	-1.21812	0.394091	-0.738783	-1.11939	-1.23008	-1.43592	-1.55721	0.068198	-1.26018	0.278934	0.832366	-0.885229
KRT18	-0.984738	1.32212	0.65734	-0.611451	-0.0971905	-3.30163	0.446228	-3.04026	2.10249	-1.05088	-2.24416	-1.18829	-0.555829	-0.868407	-1.33533	0.159924	0.917879	0.127363	1.05255	-0.182713	-1.56004	1.70629	-1.02296	-1.43995	-0.212914	0.858931	-2.1258	0.514154	-1.24065	0.942087	-0.267684	-1.19255	-1.98285	0.581581	-0.255276	-0.747576	-1.32112	-2.44125	1.10602	-1.30932	2.03788	-0.980107	1.15168	0.628942	0.456991	-0.0449641	0.236541	0.686437	0.91106
KRT8	-2.0839	1.02569	0.327239	-0.392982	0.112474	-4.37964	0.322814	-4.57527	1.7677	-1.04629	-4.01276	-0.412053	-0.245638	-0.859891	-2.13748	0.23331	0.518611	-0.0811363	0.626529	-0.638828	-2.02491	1.21238	-1.08649	0.0979995	-0.468625	0.585703	-1.53117	0.304758	-1.8414	0.801721	-0.463062	-0.948347	-2.37905	0.459716	-0.178586	-0.701755	-0.877529	-5.19398	0.82991	-0.707003	1.35585	-0.196596	0.446284	0.511137	0.170345	0.250937	0.174837	0.42764	0.718351
PPARG	0.0633497	0.496187	0.658689	-0.721424	-1.51218	-1.06808	-0.0150696	-0.867883	0.380394	-3.30512	-0.366041	-2.4039	-2.70357	-0.955398	-0.993143	0.0478547	-0.0256409	-1.91676	0.398188	0.53077	-1.42041	-0.103757	-0.909079	-0.279578	0.325756	-0.998703	-0.557537	-0.897003	-0.764254	0.0324986	-0.761452	-2.17122	-2.91076	-0.829597	-0.519374	-1.1268	-2.51979	-0.197439	-0.170208	-1.41553	-0.396203	-0.521677	-0.988011	-1.96873	0.149297	0.146617	-0.0898503	-0.461741	0.574281
FOXA1	-0.0912534	-0.384566	-1.39588	-2.25401	0.075774	-0.919314	0.273101	-0.0837478	-3.11623	-1.85501	-0.150711	-0.166164	-3.31903	-0.544096	-1.63479	0.421442	0.0984781	-1.60418	-0.0403799	-0.468501	-2.16949	-3.03288	-1.68852	0.153817	0.198466	-0.411134	-0.937894	-0.442445	-0.0209953	-1.15905	0.596973	-1.61941	-2.6744	-3.15815	-0.409965	-0.233409	-2.99208	-0.535049	-0.864567	-0.151504	-3.05244	0.175425	-0.761746	-1.85411	-2.83262	0.160006	0.163199	-0.512087	-3.17808
GATA3	-0.153904	-0.387691	0.281933	-0.711174	-3.15294	-1.34593	-0.11508	0.493551	1.13089	-2.21126	-0.846443	-3.66784	-2.89406	-0.931777	-1.04516	-0.0949876	-0.0143429	-1.51017	-0.0413967	-0.0706245	-1.10365	0.49846	-1.37941	0.458277	0.0240667	-0.62089	-1.15478	-0.298458	-1.21856	-0.158758	-1.42285	-1.38116	-2.16458	-0.660427	-1.33324	-1.38974	-0.203868	-1.25429	0.541694	-1.35253	0.0476312	-0.456609	-0.035082	-1.04192	-0.115496	-0.0567221	-0.476469	0.280636	0.213102
SNX31	0.655919	-1.58318	-1.40997	-1.06209	-1.73457	-1.35305	0.133096	-1.15238	-0.81314	-1.40573	0.214423	-1.17678	-1.73457	0.189524	-0.891657	0.259953	-0.817019	-1.377	-1.37134	-1.01547	-1.24948	-1.3645	-1.33975	-1.54182	0.0323329	-1.22569	-1.60007	-0.938066	0.698312	-1.05031	-1.0438	-1.18488	-1.44601	-1.73457	-1.31574	-1.32157	-1.56966	-1.33225	-0.897901	-1.50896	-1.73457	-0.042556	-1.29386	-1.58732	0.739953	0.135004	-0.873794	-1.3471	-1.56201
FGFR3	0.525029	-2.42709	-2.21619	-0.657348	-1.46712	-2.41405	-1.16789	-1.77663	-1.48115	-0.222151	-0.112933	-0.549981	0.179553	-0.486171	-0.284918	-0.614641	-2.20305	0.0819584	-2.52462	-2.31775	0.127747	-0.610389	-2.10196	1.00103	0.503301	-0.644447	0.48267	-0.202682	0.718449	-2.18586	1.00564	-0.722183	0.570691	-2.86134	-0.566336	-0.282702	0.350407	-0.631791	0.166833	-1.88854	-1.06043	-0.192678	-1.95647	-1.00315	0.72544	0.758231	0.161229	-0.699605	-0.979198
GPX2	-0.0307313	-0.891482	-1.00277	-1.51313	0.333399	-1.88297	-1.8745	-1.7442	-1.74253	-1.75561	-1.31179	-0.759817	-2.52581	-0.463476	-0.589082	0.371763	0.636017	-2.39196	-1.53086	-1.90491	-0.799782	-2.05949	-2.52581	-0.635206	0.714014	-1.57162	0.367911	-0.213499	-0.132306	-1.1807	-0.176711	-1.56222	-0.907099	-2.06389	-1.5734	-0.106225	-1.0959	-1.95289	-1.87722	-0.130738	-2.21282	0.641483	-1.67533	-2.37344	-1.41778	0.748896	0.101377	-2.52581	-1.98341
ERBB2	0.0779488	0.0939341	-0.115199	0.069737	-0.985288	-1.77504	0.65305	-2.87192	0.399939	-0.892659	-0.686964	-2.46465	-1.71189	-1.30196	-0.850219	0.0442193	0.986752	-1.09723	-0.286723	1.93999	-1.03901	-0.38801	-1.76769	-0.460126	0.26499	-0.608659	-1.01772	-1.09497	0.467958	-1.01587	-0.88117	-1.21653	-1.11105	-0.706285	-1.55201	-1.10533	-0.386683	-0.55589	0.393442	-1.45596	-0.664019	-0.0250455	-0.446256	-1.15997	-0.327567	0.0337956	-0.0473896	0.402172	0.522624
ERBB3	0.448079	0.370697	-0.350074	-0.744224	-0.710456	-4.25939	0.446462	-1.0297	0.268067	-0.70691	-0.717568	-0.781422	-3.31188	-0.518363	-0.228808	0.302366	0.828036	-0.992646	0.139102	-0.954217	0.0324986	-0.138986	-2.32275	0.515302	0.0694552	-0.854815	-0.401222	-1.44882	0.767938	-0.676353	-0.1651	-0.351284	-0.983689	-0.985241	-1.68596	-1.40945	0.0892573	-0.287762	-0.07673	-1.42171	-1.91629	0.28101	-0.657693	-1.12777	0.0319587	0.223562	-0.261322	0.0794416	-0.166323
CYP2J2	0.0526518	-3.09294	-0.926366	-0.898271	-1.17522	-0.483629	-0.116547	-1.10918	-1.93809	-0.2506	-0.163553	-2.54644	-2.51086	-0.651824	-0.975723	-0.551581	0.851978	0.449687	-0.329468	-2.00435	-0.46545	-0.144735	-1.5451	-0.859756	0.742074	-0.233723	-0.122498	-1.57363	-0.0470494	-2.35598	-0.466881	-1.28225	-0.485885	-0.389071	-1.53067	-1.10878	0.251857	-2.28316	0.218201	-1.30382	-2.23492	-0.697933	0.00840863	-0.225743	0.204409	-0.832318	0.0875752	-1.50599	-0.349061
KRT19	0.398792	0.79382	-0.203087	-0.0860938	-0.389825	-4.87046	0.299856	-3.79947	0.821653	-0.118945	-3.0757	-1.33355	-3.74442	-0.887472	-0.298379	0.1408	-0.344006	0.278539	-0.309305	-0.862945	-1.20232	0.492284	-1.22137	0.0752057	0.755649	0.0256915	0.560537	0.146809	0.00772936	0.10965	1.02097	-0.599074	-1.3408	0.390135	-0.693838	-0.206062	-0.21969	-3.35507	0.360205	-0.740106	0.811337	0.596524	0.424627	0.119457	0.267633	0.247072	0.512021	0.370832	0.326366
KRT7	0.0176876	0.916404	0.319623	-0.132286	-1.25357	-3.22817	0.494883	-3.39857	0.151178	0.271122	0.474156	-2.85651	-2.41203	-0.235737	-0.284261	0.389836	-1.08456	0.397134	-1.66341	0.578778	-1.22137	0.466209	-0.229304	-0.272556	0.513195	0.774908	-0.275607	-1.90743	0.118336	0.171862	-0.194891	-0.861824	-2.43152	0.480554	-0.0733842	-0.153461	-0.581507	0.362761	0.0888988	-1.82714	0.636637	0.444967	0.0215273	0.858716	0.303717	-0.228591	0.346374	0.465058	0.483558
FABP4	-1.4632	-1.72308	-0.526029	-1.25749	1.12099	0.352388	1.57614	-0.369116	-1.18756	-0.688069	-1.00186	-0.493915	-0.143354	1.19659	0.360466	0.406978	-0.901786	-0.172264	-0.0357495	-0.436847	-1.22466	-0.545117	0.832916	-1.47883	0.133087	-0.467854	-0.854046	1.52988	0.654143	-1.08959	-1.40432	0.227457	0.0772268	-1.59636	-0.216435	0.387039	-0.65782	-0.75533	-1.27671	0.493212	0.799885	1.62596	0.295807	0.517477	-0.229213	1.23391	0.806648	1.15697	1.04911
CD24	-0.277858	-0.490821	-0.318742	-0.146166	-0.851158	-3.86219	1.4706	0.27895	-1.96139	-0.722225	0.572712	0.447002	-1.04675	0.525669	0.824147	0.0768771	0.824578	-0.286119	-0.408022	-1.74083	0.282074	-0.835855	-1.12163	-0.511338	-0.317651	0.133251	0.346206	-0.238795	1.14898	-0.676474	-0.140787	0.118885	0.0659792	0.142602	-0.703934	-0.601381	0.4723	0.227097	0.400819	-0.72383	-3.18545	0.136331	0.0639361	-0.669293	0.166823	0.151934	-0.0718175	1.13649	0.174758
[truncated: 339 more columns]

## Sheet: IMvigor210_42genes
	SAM698d8d76b934	SAM85e41e7f33f9	SAMdf3e42c8672a	SAM36a9225b0222	SAMb8f13a0525a6	SAMb963dda93cfd	SAM7fb6987514a4	SAMdb3f50c9129c	SAM9cafb905b36a	SAM3f2033c90438	SAM032c642382a7	SAMb419a8fcbfcd	SAM2f228939632f	SAM297c0301e861	SAMcabb6d58ff55	SAM30b5c6c54cf7	SAMb3c02294aba7	SAM39eb94fa504d	SAMc0da5d48686d	SAMa913c6139ec8	SAM560f23d6a3ad	SAMffa5c7cad0e5	SAMaec7380f9ab0	SAMcb132b0cdd2c	SAM45c8e6412c66	SAMabc151b01ea3	SAMe3210d3632b4	SAMb15ad09d6e24	SAMa90d73f8d891	SAM415f36ad349e	SAMd7d57ee3a863	SAM30cf07d4874f	SAM31291c256373	SAMd135d5867fe3	SAM9e11ec6bea80	SAM1e9c4d1d39ae	SAM0d855cff64e6	SAM978a587b207e	SAMfb7aec7cb0e2	SAMc1251c7bfee2	SAM6780ed436b55	SAM9410b866974a	SAMa321770ac31c	SAMd2492b2a31bb	SAM3b15b4c6311d	SAM9eebdef2858a	SAM9daccafc18db	SAM25510f300d79	SAM7b40007f4aa4
THY1	0.363004	0.510984	-0.121345	0.821794	1.10197	1.01383	1.12761	0.198725	-1.24329	0.563642	-1.44207	-1.03184	1.5147	1.65859	0.487487	-0.0494432	-1.66772	0.627165	-0.987122	0.199991	-0.112391	1.98561	-0.642215	0.441063	0.380759	-1.12773	0.754481	1.22764	0.851343	0.70252	0.492701	0.703722	0.634679	0.702918	-0.0472702	-0.986814	-0.827626	0.996332	-0.385422	-0.643383	0.0973731	1.20225	-0.875678	2.21747	-0.771813	-0.0836257	0.750888	1.04844	-0.850775
STAT3	4.21193	0.594296	-0.0169665	0.783224	-0.686167	0.884615	2.0785	1.32398	-0.491562	0.946856	-0.811092	-1.52871	-0.513895	0.923342	0.249652	0.207522	-0.52741	-0.0548093	-3.38506	1.00688	1.46189	0.852924	-3.10884	-1.57053	1.1785	0.981126	1.07365	0.976161	-0.205344	0.557921	0.228383	1.55727	0.197225	-0.0257103	0.689179	1.04019	0.182436	-0.0158286	1.11999	-1.43416	0.257535	1.09285	1.71829	0.937791	0.920251	0.0841605	-2.61347	1.03073	0.234145
JAK2	-0.561599	-0.532635	-0.406435	1.61427	-0.604422	-0.224523	1.38713	-0.893471	1.54568	-0.104974	0.519535	1.14059	0.553648	0.868882	-0.05398	-1.75871	-0.350971	-0.905791	-1.78171	0.280812	0.915359	0.526499	-1.30759	1.12506	0.482144	-1.43	0.403338	1.27796	-0.684087	0.54693	0.957942	0.860094	-0.0336823	1.4347	1.65953	-0.916135	-0.921053	0.0467614	1.93965	-0.791847	-0.189512	0.355156	-0.225982	0.172908	0.704331	-0.179629	0.0329429	-1.0032	-1.55938
KRT15	-1.31569	0.12754	0.926672	-1.40143	-1.15238	0.0991456	-0.427219	-1.63965	-1.9795	0.0516968	-1.2607	0.123605	-1.26698	-0.264909	-0.273554	-0.526412	0.574604	1.54032	-0.924377	-1.24592	-0.701868	-0.545243	-2.82789	-1.53919	0.652778	0.579081	0.686398	-0.11746	3.04224	-0.540764	-1.02559	-0.732732	-0.29142	-1.2923	-0.22693	0.395348	-0.642498	-0.763044	-0.298346	-0.892624	2.60653	0.656261	1.86629	-0.854819	-0.201537	-0.983583	-0.934249	0.594998	1.88674
EGFR	1.18199	0.65843	1.44161	-0.0476261	-2.55493	0.354917	-0.667442	-0.532171	-1.48974	-1.56567	0.660579	-1.76751	4.3111	-0.54622	2.56919	1.10965	-0.270534	1.54454	0.707338	-0.756821	-1.7532	-0.581324	-4.80536	-0.560215	1.67789	0.927329	0.539361	0.403939	1.98911	0.190152	-0.00969717	-0.866799	-0.220919	-1.23367	0.694206	0.0165925	-0.644938	0.112718	0.433681	0.788869	0.734638	2.10296	2.20069	0.814335	0.483165	2.83814	0.37693	1.18706	0.688501
ITGA6	-0.442373	0.235665	-0.589948	0.275206	0.48784	0.513107	0.302856	0.0618711	-0.558454	-1.14404	0.741126	0.0700302	0.399104	-0.945417	-1.3885	-2.72775	-1.16708	-0.587191	1.25004	-1.31106	0.387025	-0.751907	-1.00279	-0.516985	0.914715	-2.1139	0.861185	0.267187	0.116566	0.0303419	-1.08773	-0.0768018	-1.16356	0.061244	-0.0327841	0.762693	0.605708	-0.533717	-0.138677	-0.635387	-0.881066	-2.10874	-0.549009	-0.262192	0.34241	0.204905	0.812089	-0.566258	0.11493
KRT14	-0.816961	1.59941	2.09969	0.761828	-0.939013	0.106893	0.916463	-0.246769	-1.00369	-0.702528	-0.851804	-0.237304	-0.823406	-0.329472	0.0917914	-1.02034	0.379682	2.17662	-0.262542	-0.151281	-0.909637	-0.198199	-1.40616	0.239669	1.98513	-1.10151	2.23616	0.994715	1.17159	-1.32892	-0.256796	-1.55637	-2.18746	0.51572	-0.515939	-0.238328	-0.643416	0.162801	0.679883	0.0615557	0.608599	-1.20804	-0.382608	1.52099	2.32281	-1.64173	0.790217	1.42322	0.207154
KRT5	-1.5314	1.63624	1.90941	0.452093	0.371206	0.552548	0.76307	-0.578408	-0.525465	-1.14879	-0.986201	0.348639	-1.95096	0.449087	-0.0104203	-0.407456	0.575868	1.94582	-1.55153	0.0472231	-0.953481	-0.890386	-1.38587	-1.12608	1.73242	-1.46876	1.53633	0.567884	1.94724	-0.679904	-0.188131	-0.448704	-1.99733	-0.0966164	0.124779	0.764223	0.551095	-0.0391383	0.44005	-1.23053	1.70651	-2.11727	1.9963	0.863756	1.63096	-1.8373	0.472426	1.10781	0.928464
KRT17	-1.68488	1.51983	2.11823	-0.285925	-1.83173	-0.349458	0.303796	-1.16193	-1.65913	-1.43613	-2.62593	0.00595547	-1.78923	-0.0101525	0.307884	0.459895	1.30528	0.501043	-1.99181	-0.0321567	-1.25567	-0.112528	-2.86028	-0.413364	1.88812	-1.52623	1.65047	0.370623	0.692526	-0.643305	0.647073	-1.31454	0.0284303	-1.78136	0.051335	0.516151	0.221558	-0.185866	0.303896	-3.44169	0.356974	-3.03875	-0.509913	0.7302	1.83698	-2.88221	-0.136959	1.09969	0.0809365
CD44	-1.09011	1.33913	1.55996	1.01344	-1.09624	0.328865	0.595719	-1.00884	0.577629	-0.162261	-0.509558	-0.947349	-0.120048	0.779248	0.499915	1.38264	-3.19355	1.1683	-1.4227	0.0575372	2.00214	0.115395	-2.1544	-0.520651	2.55748	-1.24392	1.0806	0.495929	1.85875	0.682196	0.102725	0.100927	-0.797682	1.91206	0.424321	0.461298	-0.788414	0.153521	0.0966055	2.32467	0.623427	1.81848	0.597497	1.3288	1.77224	-1.87739	-0.123137	0.587315	0.357921
KRT6A	-0.649875	1.87333	2.15127	0.660985	0.046147	-0.14443	1.07312	-0.372805	-0.83552	-1.53917	-0.419637	0.875377	-1.47992	-0.89689	-0.381236	1.83216	1.18324	1.78123	-0.392584	0.326545	-0.270053	0.416528	-0.862473	-1.81246	1.95815	0.0986748	1.87953	0.609586	1.74763	-0.0372951	0.421889	0.0353976	-0.744059	0.355161	1.17854	1.29789	0.872808	0.497448	0.502572	-0.325535	1.59841	-0.838894	1.55778	0.570654	1.90608	-1.24999	0.206965	1.16533	0.658707
COL17A1	-1.48496	1.12333	0.846135	0.837407	-0.425087	-0.72363	0.220917	-0.581398	-1.32105	-1.1114	-0.241206	0.73749	0.533228	-0.169461	0.019733	0.537187	0.240331	0.0845145	0.761912	-0.321847	-1.00734	-0.0398081	-2.06437	-2.13293	1.30085	-1.22987	1.2021	0.930336	-1.60918	0.890518	-0.483545	-0.985413	-1.6055	-1.95747	-0.653644	0.692796	1.22521	-0.935793	0.240083	-1.48587	-1.01625	1.57786	-1.90135	0.93592	1.52487	-0.38186	-0.947158	0.567551	-0.239042
DSC3	0.233813	1.38268	1.45333	0.413602	-0.136106	0.569043	0.812874	-0.256285	-1.12159	0.247042	0.509926	0.557612	-0.875316	1.02286	0.167058	1.07018	-1.37156	1.72503	-1.13645	-0.203667	-0.379817	-0.164639	0.233899	-0.27503	1.67565	-0.795545	0.0419226	0.479407	2.10832	-0.553767	-0.496259	-0.361712	-0.679811	-0.0403795	-0.529308	0.903994	0.416763	0.0804597	0.94514	-1.11054	1.57259	0.243612	0.388417	0.758544	1.63303	-0.176502	1.39771	-0.202553	-1.99864
TGM1	-0.458103	1.82509	1.44374	-0.545664	-1.01961	-0.523412	0.293566	-0.643194	-0.76772	0.64634	1.31177	0.0143291	-0.745167	-0.733907	-0.334036	-0.374573	1.60111	1.53125	0.505692	0.544503	-0.829913	0.228813	-0.109661	-0.630071	2.07679	0.146608	3.8833	1.50761	-0.396659	-0.00459798	1.65881	-0.894935	0.100917	-0.433009	0.990902	0.403468	1.38488	0.834876	0.770417	0.271247	-0.848981	-0.206503	0.0252542	-0.49357	2.24914	-0.656826	0.172733	1.60192	0.451446
PI3	-0.52029	1.64281	2.88458	-1.04925	-1.03484	1.08029	1.40464	0.000503606	-1.23951	2.92702	0.250207	0.356081	0.788378	-0.278822	-0.114268	1.2189	-0.758625	2.05715	0.132096	0.758704	1.34377	-0.481731	-0.321039	-1.02888	2.31901	-0.775572	2.75653	-0.560486	1.25742	0.806378	-0.62539	2.07797	0.560392	0.424857	-0.407094	1.96082	0.847159	0.250052	0.761346	0.0937262	0.236766	-1.13558	1.93769	0.103725	1.28796	-0.255636	-0.982334	1.45578	0.284183
TP63	-1.77998	0.590715	0.87505	0.00387002	-2.03813	-1.12195	-0.477679	-1.7562	-2.0402	-1.97719	-0.802787	-0.279924	-1.19078	-1.71299	-2.35912	0.675379	-2.89437	0.973156	-0.0559486	-1.11936	-1.32434	-2.52449	-2.03712	-1.26624	0.503385	-2.55818	1.08041	-0.329451	1.01784	-1.63325	-1.26466	-1.73739	-3.04861	-2.53709	-2.28143	0.14947	1.82686	-1.67143	-0.182952	-2.23572	0.522537	-1.42993	0.47429	-0.332431	1.21952	-1.53175	0.540433	0.630777	0.0706438
KRT1	-0.632461	0.395868	1.51791	-0.402592	-0.357232	-0.18696	1.05669	-0.366053	-0.539913	-1.15457	0.335343	0.991424	-0.300499	0.44489	-0.642029	-0.907028	-0.757183	4.02677	-0.785049	0.053439	-0.96692	-1.10986	-1.34252	0.145632	3.11419	-1.33544	2.51382	-0.580003	2.30049	-0.931963	-0.846489	0.0359688	-0.473518	-0.778172	-0.0074497	0.321501	-0.222299	-0.422428	-0.84833	-0.922093	2.6635	-1.41531	-1.39456	0.119689	0.955481	-0.707528	1.39104	2.15446	1.05735
CDH3	0.054223	1.73453	1.44345	0.870022	-0.540417	1.4055	0.740328	-1.42176	-2.09663	1.34149	-0.376514	0.448346	0.070013	0.880117	0.600731	-0.896465	-1.56179	0.1977	-1.17701	-0.737424	-1.70676	0.89802	0.239767	-1.66433	1.43547	-0.176998	0.819193	-0.156745	0.494883	-1.82031	0.972274	0.32949	-0.381457	-1.66149	-2.93045	0.425503	0.553467	0.543015	1.85503	-1.32917	0.929924	2.06224	0.57391	0.997049	2.29905	-2.23684	0.581407	0.571942	0.544378
KRT16	-1.0634	1.07845	2.60362	-1.09041	-0.959212	0.34188	0.813177	-1.3817	-1.83558	-0.463989	-2.22299	0.69054	-0.89348	-0.515072	0.752687	1.18521	0.122292	2.10689	-1.35592	1.31307	-0.487863	1.47507	-1.73411	-0.414854	2.10113	-0.599705	2.06618	0.0101099	2.55084	-0.0408183	-0.20887	-0.343419	-0.507652	-0.882505	-0.140654	0.394784	0.469273	0.292623	0.214618	0.547819	0.831833	-1.601	2.52868	-0.659119	1.3636	-1.72261	0.627945	0.96222	0.414307
KRT6B	-0.219154	1.42729	2.39876	-0.030783	0.320477	1.24505	1.32248	-0.385422	-0.913471	-0.145077	-1.21727	0.969152	-0.684165	1.34461	0.599136	1.7203	0.487616	1.9958	-0.875236	0.587199	-0.0781555	0.314442	-0.606193	-1.31196	2.22192	-0.310103	2.26501	0.0075589	1.73868	0.665049	0.262837	0.989938	-0.28083	1.12305	0.484653	1.13338	1.38321	0.707471	-0.0971445	-0.570225	1.96862	-1.1684	1.15305	0.511525	2.14928	-0.823846	0.291691	0.973886	1.30004
KRT6C	-0.547781	1.40861	2.35532	0.700098	0.0338738	0.100528	1.48651	-1.27614	-0.776796	-1.01754	-1.33462	0.286893	-1.17848	-0.218005	-0.943082	1.02913	0.134471	2.41191	-0.567195	0.267905	-1.24998	0.400934	-0.627802	-1.29402	1.74916	0.338802	2.3498	0.227283	2.89087	-0.526367	0.409341	0.398119	-0.80642	0.428729	0.256617	1.33386	0.302427	0.601263	-0.068237	-0.291786	2.70391	-0.889168	1.53377	-0.113218	2.50033	-1.0847	0.479472	1.09109	1.07475
UPK1B	-1.57345	0.0696933	-0.818136	-1.34701	-1.28136	-1.58475	-1.73851	-1.08871	-1.51237	-1.92668	-1.48108	-0.399031	-1.54673	-1.75035	-1.60671	-1.36397	1.1055	-1.19839	-0.57515	0.472937	-0.370658	0.494551	-1.68799	0.99003	-0.826041	0.608794	-1.63802	0.315615	-1.41643	-0.0583678	-1.65406	-1.05949	0.544146	-1.27242	-1.03723	0.759129	-0.360512	0.53426	-0.758028	-1.4646	-1.16702	-1.86029	-1.55588	-0.297283	0.0290225	1.3731	0.662967	0.795343	-0.60052
UPK1A	-0.868131	-1.50851	-1.4154	-1.05783	-1.08881	-1.98881	-1.45604	-1.01346	-2.05694	-0.735711	-1.30122	-1.85212	-1.5246	-1.2244	-1.5382	-1.12485	-0.921579	-0.413585	-0.513997	-0.0625262	-1.14017	-1.02159	-1.60731	0.926315	-2.61076	-1.39778	-1.04172	0.464545	-1.58839	-0.700594	-1.42571	-1.30943	-1.32107	-0.996457	-1.3989	-0.981372	-0.815959	0.828174	-0.745586	-1.72999	-1.43369	-1.5794	-1.21898	-1.1667	-0.435406	0.773421	-0.661039	0.111332	0.308321
UPK3A	-1.42107	-1.69637	-1.7484	-1.28206	-1.24431	-1.30349	-1.25192	-0.509106	-1.99115	-1.44967	-1.48432	-2.19818	-0.185144	-1.58124	-0.545117	-1.0394	0.053573	-0.431703	-0.842397	0.243373	-1.21622	0.376189	-1.01561	-0.0709829	-1.84593	-1.94764	-1.37428	0.562037	-2.28043	-0.466182	-1.55923	-1.52649	-0.869257	-0.534073	-1.59737	-0.631733	-1.37498	0.691979	-0.346257	-1.1236	-1.56783	-1.59729	-1.5754	-1.48625	0.0863765	0.593761	-0.127053	0.013719	-0.672103
UPK2	-1.49395	-1.3323	-1.78122	-1.22661	-1.51413	-0.96293	-1.79941	-1.57998	-2.01466	-0.810812	-0.0973393	-2.09788	-1.75864	-2.21119	-0.503364	-1.43462	0.650627	-1.31326	-0.57766	0.90509	-1.46321	-0.486481	-1.98001	0.662452	-1.72973	-0.694969	-1.52509	0.0391604	-1.47916	-1.31003	-1.68778	-1.38193	-0.178843	-1.39001	-1.4787	-0.812566	-0.99757	0.732655	-1.28687	-0.771689	-1.95983	-1.75849	-1.21912	-1.37184	0.12239	0.0469956	-0.696894	-0.436391	-0.596642
UPK3B	-1.45209	-1.42482	-1.14058	-1.32087	-1.65907	-1.40678	-1.98674	-1.51005	-2.00979	-0.176535	-2.26807	-1.72733	-1.1996	-1.8089	-0.541945	-1.4181	-0.752414	-1.15934	-2.21744	0.743962	-1.20825	0.214379	-2.301	-0.489605	-1.85501	-0.33316	-1.36314	-0.751025	-2.24546	-1.67267	-1.07711	-1.8128	0.934027	-1.68305	0.221604	-0.850195	-1.58568	0.524949	-0.752569	-0.268194	-1.61436	0.493054	-0.170049	-1.15879	-0.665326	0.320573	-0.148287	-0.632105	0.17863
KRT20	-1.02858	-1.88586	-1.54293	-1.66537	-0.00308445	-1.4448	-1.62684	-0.332316	-1.71584	-1.42095	-1.5736	-1.51656	0.684584	-1.0067	-1.57381	-1.39614	0.651061	-1.14503	-1.02237	0.355913	-0.705772	0.632544	-1.21546	-0.192302	-0.7499	0.431173	-1.39733	-0.937861	-0.731142	1.11282	-1.40819	-1.40524	0.811789	-0.477422	0.0135713	-0.0149557	-1.27695	0.884305	-1.16334	1.29843	-1.06757	-1.34947	-1.11511	-1.49566	-1.17536	-1.13364	0.158016	-1.48596	-0.262655
KRT18	-0.584079	0.532603	-1.14135	-0.71232	1.01349	-0.186865	-1.4436	-0.954676	-1.45165	1.19044	2.50585	-0.411666	0.421556	-0.238324	1.13046	-0.429107	1.20667	-2.91951	1.90691	1.30006	1.15821	1.003	-0.375482	0.869282	0.224473	1.14464	-2.28384	0.428545	-1.98766	0.286927	0.390484	-0.215211	0.340648	-1.70302	1.31511	-0.34796	-0.0838393	0.113332	0.310619	2.65597	-0.973255	1.02755	-0.528154	-1.69986	-0.453902	1.6785	-1.42185	-0.206052	-0.156924
KRT8	-1.00455	-0.384796	-2.02056	-1.14842	0.836094	-0.0676106	-0.92472	-1.03605	-2.91273	0.678865	1.58288	-0.865079	0.26448	-0.374452	1.12895	-0.853586	1.15395	-3.69181	1.45519	0.757011	1.00427	0.669674	-1.06463	0.262534	-0.207463	0.697574	-2.47696	0.48075	-2.99183	0.230238	0.00848894	-0.145528	0.0702128	-1.16517	-1.6588	-0.270181	-0.18862	0.260419	-0.123627	1.76129	0.309446	1.03359	0.954003	-1.55569	-0.586283	1.29906	-0.983418	-0.208602	0.256499
PPARG	-2.46128	-1.4372	-2.43648	-1.36695	-1.83371	-0.25544	-2.13196	-1.80184	0.0779137	-2.28548	-0.0901658	-2.03795	0.237434	-1.68323	-1.23013	-1.62272	0.07288	-1.25587	1.04235	0.0973555	-0.431322	-0.402706	-2.47529	0.629014	-2.83299	-0.480584	-2.00338	-0.634536	-1.48857	-0.618749	-2.01938	-1.51587	-0.462289	-0.95655	-0.467407	-1.13256	-2.1308	0.843212	-2.23398	1.33781	-1.84125	-1.15098	-0.198515	-1.52108	-1.28256	0.38608	0.726421	0.0624957	-0.292188
FOXA1	-1.07425	-0.348591	-1.5305	-1.48925	0.125492	-3.43556	-0.574394	1.32881	-2.56441	-0.780219	-2.44048	-0.383534	-0.411779	-1.23941	-2.89932	-0.468898	-0.601784	-1.96857	-2.84567	-0.0939056	-0.0605539	-1.34787	-0.553036	0.247042	-2.77974	-0.207922	-2.19308	-0.604854	-0.557844	-0.103812	-1.45402	0.0939648	0.0991438	-2.87487	-0.195398	0.364872	0.525726	0.0803531	-0.920655	-3.90999	-0.272465	0.139772	0.429683	-2.94523	-1.11604	0.189093	-0.0267148	-0.344688	0.741461
GATA3	-3.16186	-0.789654	-1.90277	-0.973375	-2.85727	-0.435166	-1.33322	-2.756	-0.655581	-0.127502	0.979175	-2.36495	-2.20395	-0.274462	-0.385992	-2.41643	-0.341608	-0.988347	0.896951	-0.258966	-1.60985	-0.755981	-3.00922	1.61674	-1.99036	-0.590221	-2.44486	0.025969	-3.5482	-1.50173	0.0766906	-0.797105	-0.776668	-1.18091	0.400257	-0.749917	-2.11652	0.107249	-0.0510761	0.23419	-0.330825	-1.29135	-0.665658	-1.35689	-1.34249	0.0653257	0.805924	0.0370682	-0.304497
SNX31	-2.03733	-1.40389	-1.51257	-2.35688	-1.63946	-1.94468	-1.00824	-1.20893	-1.51622	-2.15603	-2.00599	-1.68399	-2.05623	-1.6735	-1.9778	-1.24872	-1.01394	-1.20314	-1.55043	0.402658	-1.39964	-1.1518	-1.35125	0.553385	-2.07172	-1.81681	-1.5743	-0.227965	-1.69352	-1.20961	-1.85334	-1.16133	-1.30987	-1.12211	-2.00756	-0.591407	-1.16483	0.272272	-1.36592	-1.62148	-0.876612	-1.84018	-2.0422	-1.43156	-0.564208	-1.66171	1.14442	-0.564144	0.0864355
FGFR3	-1.86419	-0.122852	-0.778403	-2.45778	-0.713848	-1.69486	-0.350119	-0.563648	-1.45119	-0.603828	-0.235994	-0.675532	-1.40756	-1.79964	-0.941027	-1.04595	-0.302319	0.697694	-0.541886	-2.08699	-0.245217	-1.79972	-1.27256	-2.32584	-0.578082	-0.608225	0.174815	-1.08178	0.364258	-1.2381	-2.12733	-1.76646	-2.21356	-2.25291	-2.50712	-0.663345	0.0600458	-0.115326	-0.822779	-0.932689	-0.0798314	-2.12054	-1.05978	-1.06147	-0.529228	0.0370512	0.399449	0.32372	-0.391169
GPX2	-2.91797	-1.41769	-1.05609	-1.94171	0.223764	-2.35389	-1.4717	-0.629051	-1.25076	-2.63343	-1.5117	-1.36124	0.317149	-2.14033	-2.53891	1.28088	-2.16574	-0.365221	-1.65535	-0.101366	0.667419	-0.743412	-0.346499	-2.98436	-2.09697	0.162713	-1.19226	-0.0117531	0.948968	-0.0513943	-2.92888	0.0961082	-1.00048	-1.82317	-1.59908	0.00444267	-0.618532	-1.65367	-0.939204	-2.30034	-1.09972	-2.47048	0.767173	-1.52496	-0.12887	-1.34058	-0.0403825	-0.578108	-0.505613
ERBB2	-0.176842	-0.841987	-1.06544	-1.89354	-1.65066	-0.362288	-1.50162	-1.27847	-1.12566	-0.703326	-0.519389	-1.26264	-0.784336	-1.63017	-1.14744	-0.951437	1.36366	-1.07507	-0.909015	1.8674	-0.608478	0.594332	-3.19302	0.507997	-0.963134	0.184374	-1.78405	-1.28075	-0.871814	-0.821307	-0.837865	1.93358	-0.0851871	-1.63995	-0.215216	0.00860975	-0.769398	0.462433	-0.346659	-0.0664945	-1.60638	-0.487608	0.424075	-1.3187	-0.881844	-0.751437	-0.898408	-0.13457	-0.6719
ERBB3	-0.684725	-0.803438	-1.06873	-2.04201	-0.679346	-0.419336	-1.53155	-0.201922	-3.32769	0.352158	-0.363728	-0.295699	0.34445	-1.50569	-0.83463	-0.701613	0.238001	-0.74536	0.2233	0.431039	0.322666	-0.257529	-0.0181944	0.160696	-0.199135	0.506798	-1.85562	-1.24201	-0.641887	-0.450111	-1.23978	-0.00301374	-0.00574183	-4.05416	-1.38712	0.961858	-0.6803	0.330423	-0.312267	1.41095	-0.800622	-1.49207	0.255831	-2.82601	-0.713335	0.206778	-0.864852	-0.291241	0.118453
CYP2J2	-1.6731	-0.54358	-0.775745	-1.23354	-0.512195	-0.211201	-1.52071	-0.249406	-1.22475	-1.78392	-1.10321	-1.70644	0.690963	-1.0354	-2.98899	-0.316488	0.937096	-1.91345	1.76078	-0.514222	-1.27285	-0.533408	-0.336341	-0.490306	-1.20565	0.512224	-0.919067	-0.781714	-3.46319	-1.63227	-0.553879	-0.372198	0.156618	-1.19835	-1.01944	-0.165918	-0.724046	-0.0383294	-0.282362	-1.7471	-1.66147	-0.280918	-0.988861	-0.894054	-0.69219	-0.394837	0.185614	0.337155	0.230135
KRT19	-3.98564	0.766868	-1.09077	-1.21278	-1.18356	0.254521	-0.931336	-2.30915	-3.39131	0.0221968	-0.173588	-0.726154	-1.17959	-0.877615	0.503984	-0.993457	1.36163	-3.14317	0.696646	-0.110427	0.115406	-0.0980716	-4.96129	-0.821799	0.624799	-0.586467	-1.94299	0.301013	-4.9371	-0.583644	-0.733904	-0.64281	-0.240792	-1.94234	0.787015	0.263061	-0.254469	-0.0352968	-0.0788848	0.123756	0.25966	0.148044	1.59814	-0.48155	-1.00005	0.116234	-1.03523	0.857624	0.262633
KRT7	-3.66062	0.32129	-1.49589	-0.292872	-1.21614	-0.0638503	-1.20398	-2.58527	-2.10202	0.293055	-1.12221	-1.1225	-2.73477	-0.441851	-0.44548	0.303426	0.992024	-2.93057	0.149253	0.642394	-0.223245	0.244969	-2.67923	0.546518	-0.0762239	0.502929	-2.22968	0.0276548	-3.04739	-1.71754	0.372277	-0.251074	0.316058	-2.03105	0.333198	-2.28156	-0.197815	-0.392175	-0.522192	0.878824	-3.4924	-1.91756	-2.11345	-0.297221	-0.651051	-0.240411	0.227931	0.0767505	-0.121284
FABP4	-0.694889	0.591834	1.69643	0.0671592	-0.182228	-0.804893	-0.767597	-0.4829	-0.455043	-0.228962	-1.37682	-0.63451	-0.478839	0.753553	0.0191275	-1.41618	-1.70949	-0.264929	-0.345735	-0.255842	-1.06605	1.7185	-0.98752	0.112552	-1.5655	-0.589226	0.500671	0.811051	1.13462	-0.559857	0.0120207	0.626003	-0.268892	-0.478833	-0.297009	-2.23214	0.065467	0.540687	-0.630622	-0.449984	1.54772	-0.96723	0.013505	-0.618215	0.522776	-0.169285	0.127109	-1.29541	-0.560527
CD24	-1.93519	-0.0138672	-1.37885	-1.12676	0.281308	0.705164	-0.682581	0.51045	-2.39396	3.13754	-0.516929	-0.156035	0.495307	-0.122867	-0.955135	-3.93741	1.28748	-0.237711	-0.370171	0.205868	0.822636	-0.0511064	0.24555	-0.274958	-0.955729	0.0336404	-0.726698	-0.627707	-0.478058	-0.696674	-1.6262	0.0221146	0.797658	-1.81534	-0.39585	0.635615	-1.34466	0.646558	0.137744	-0.219756	-0.351573	-0.103715	0.215664	-1.2776	-0.191493	-1.07297	-0.874629	0.15182	0.0223757
[truncated: 299 more columns]

## Sheet: TCGA_MTAP_CDKN2A_2B
	TCGA.4Z.AA7Q.01	TCGA.4Z.AA81.01	TCGA.4Z.AA84.01	TCGA.4Z.AA86.01	TCGA.BL.A3JM.01	TCGA.BT.A20O.01	TCGA.BT.A20R.01	TCGA.BT.A2LA.01	TCGA.BT.A2LD.01	TCGA.BT.A3PJ.01	TCGA.BT.A42F.01	TCGA.C4.A0EZ.01	TCGA.C4.A0F0.01	TCGA.CF.A1HS.01	TCGA.CU.A0YN.01	TCGA.DK.A1AF.01	TCGA.DK.A2HX.01	TCGA.DK.A2I2.01	TCGA.DK.A2I4.01	TCGA.DK.A2I6.01	TCGA.DK.A3IM.01	TCGA.DK.A3IU.01	TCGA.DK.A3WY.01	TCGA.DK.A3X2.01	TCGA.DK.AA6L.01	TCGA.DK.AA6M.01	TCGA.DK.AA6R.01	TCGA.DK.AA74.01	TCGA.E5.A4TZ.01	TCGA.E7.A7DV.01	TCGA.E7.A7XN.01	TCGA.FD.A3B3.01	TCGA.FD.A3B4.01	TCGA.FD.A3B6.01	TCGA.FD.A3B7.01	TCGA.FD.A3B8.01	TCGA.FD.A3N5.01	TCGA.FD.A3SO.01	TCGA.FD.A3SS.01	TCGA.FD.A5BS.01	TCGA.FD.A5BT.01	TCGA.FD.A5BY.01	TCGA.FD.A5C1.01	TCGA.FD.A62N.01	TCGA.FD.A62P.01	TCGA.FD.A6TB.01	TCGA.FD.A6TD.01	TCGA.FD.A6TF.01	TCGA.FD.A6TH.01
CDKN2A|1029	1.03802	1.05377	1.30231	1.07478	0.832692	-0.106787	0.974431	0.842161	0.663602	1.45526	-0.490055	0.779061	0.892354	0.914221	0.794324	-0.870169	1.00388	0.986979	1.09426	1.16096	1.13269	0.942972	0.251995	1.21442	1.13072	1.532	1.38073	-0.58904	1.01517	1.17554	0.887982	1.27268	1.13538	1.25753	0.939161	0.592111	1.37587	0.765462	1.05652	0.817052	1.03797	1.19595	0.774943	1.09344	0.84499	-0.930582	1.22135	1.45033	1.16157
CDKN2B|1030	0.876015	0.955724	1.02559	0.802572	0.368817	-0.199147	1.52177	-0.391616	0.933619	1.23463	0.151617	0.299616	-0.343273	0.996127	1.16458	0.0111949	1.81331	0.616363	1.26611	0.878434	1.82553	1.49061	-0.544871	1.21658	1.7203	1.40223	1.36438	-0.363211	1.97745	0.673967	1.04444	1.43182	1.10616	0.780081	0.312339	0.385768	1.56894	1.04059	1.66884	0.373078	0.843526	1.62837	1.0505	0.748927	1.03262	-0.542179	0.620992	1.4836	1.86316
MTAP|4507	0.826178	0.93846	1.46248	0.664246	0.442128	0.702169	0.994652	0.704866	0.0508496	1.57761	0.0402973	-0.0194452	0.791382	0.855625	0.876074	0.476421	0.41557	0.997329	0.705455	1.47717	0.985864	0.287735	0.0116675	0.717533	0.839343	0.691936	1.5301	-0.745042	0.629878	0.629329	0.982062	0.932869	0.681664	1.2214	0.784791	0.691901	1.02469	0.581056	0.707415	0.0308295	0.0226948	0.853926	0.407618	0.840021	0.619787	-0.811746	0.574997	0.788784	0.678183
[truncated: 339 more columns]

## Sheet: IMvigor210_MTAP_CDKN2A_2B
	SAM698d8d76b934	SAM85e41e7f33f9	SAMdf3e42c8672a	SAM36a9225b0222	SAMb8f13a0525a6	SAMb963dda93cfd	SAM7fb6987514a4	SAMdb3f50c9129c	SAM9cafb905b36a	SAM3f2033c90438	SAM032c642382a7	SAMb419a8fcbfcd	SAM2f228939632f	SAM297c0301e861	SAMcabb6d58ff55	SAM30b5c6c54cf7	SAMb3c02294aba7	SAM39eb94fa504d	SAMc0da5d48686d	SAMa913c6139ec8	SAM560f23d6a3ad	SAMffa5c7cad0e5	SAMaec7380f9ab0	SAMcb132b0cdd2c	SAM45c8e6412c66	SAMabc151b01ea3	SAMe3210d3632b4	SAMb15ad09d6e24	SAMa90d73f8d891	SAM415f36ad349e	SAMd7d57ee3a863	SAM30cf07d4874f	SAM31291c256373	SAMd135d5867fe3	SAM9e11ec6bea80	SAM1e9c4d1d39ae	SAM0d855cff64e6	SAM978a587b207e	SAMfb7aec7cb0e2	SAMc1251c7bfee2	SAM6780ed436b55	SAM9410b866974a	SAMa321770ac31c	SAMd2492b2a31bb	SAM3b15b4c6311d	SAM9eebdef2858a	SAM9daccafc18db	SAM25510f300d79	SAM7b40007f4aa4
CDKN2A	1.12749	1.27881	1.43408	1.0763	1.60043	1.41601	1.10473	0.422612	0.809151	0.927045	0.878886	1.25287	0.094169	1.26855	0.680391	0.878199	1.53472	1.05556	0.567006	0.612935	0.953839	0.753206	1.22904	1.50607	1.52574	0.809774	1.32168	1.13809	-0.243031	1.74801	1.61291	0.816155	1.55399	1.52873	1.9808	1.49509	0.299639	1.53996	1.51121	0.595165	1.34044	-0.039631	0.850415	1.13741	1.25427	0.0383263	0.220358	1.27988	1.33508
CDKN2B	-0.263544	1.3657	1.78855	0.146595	1.10843	0.074138	0.032621	-0.382791	0.29961	-0.695688	0.163485	-0.278418	1.10964	0.619729	0.576321	0.878327	2.24063	1.66658	-0.27317	0.304678	-1.01427	0.817088	-0.720533	1.19728	0.748224	-0.0478805	1.15718	0.772745	1.66526	1.54537	1.72573	0.559903	1.73602	0.342424	1.58802	1.35592	0.354919	1.64723	1.42508	-0.0791299	0.495324	0.164239	-1.21297	0.691685	1.47901	-0.174419	0.910774	0.899235	0.807898
MTAP	0.721507	0.368046	0.885283	0.695235	0.603442	0.746999	0.379617	0.375358	0.75164	0.67405	1.42357	0.67772	0.814587	0.486841	0.187223	0.236661	1.26801	0.681289	1.41233	0.295506	0.722953	0.643078	0.710324	0.78383	1.05694	0.84195	1.0471	-0.00864988	0.515314	0.896034	0.484598	0.180026	0.902548	0.95057	1.27725	0.457242	2.46236	1.12356	0.630531	0.173957	0.528753	0.0348499	0.524929	0.124804	1.9621	0.712589	0.363699	1.17445	0.90261
[truncated: 299 more columns]
