# Supplementary material for: Integrative multi-omics analysis of muscle-invasive bladder cancer identifies prognostic biomarkers for frontline chemotherapy and immunotherapy
Source: Commun Biol. 2020 Dec 17;3:784. doi: 10.1038/s42003-020-01491-2 (PMC7746703; doi:10.1038/s42003-020-01491-2)
Supplement: Supplementary file 7 — Supplementary Data 4 [file 42003_2020_1491_MOESM7_ESM.xlsx]

## Sheet: IMvigor210_clin_data
SampleID	binaryResponse	IC_Level	Immune_phenotype	Lund2	OS_month	Vital_status	Subtype
SAMf2ce197162ce		IC1		Genomically unstable	1.577	1	Luminal_G3High
SAM698d8d76b934		IC1	excluded	Basal/SCC-like	0.427105	1	Basal_G3High
SAMc1b27bc16435	CR/PR	IC2+	excluded	Genomically unstable	24.1807	0	Luminal_G3High
SAM85e41e7f33f9		IC1	inflamed	Basal/SCC-like	0.62423	1	Basal_G3High
SAMf275eb859a39	CR/PR	IC1	excluded	UroA	24.4764	0	Luminal_G3Low
SAM7f0d9cc7f001	SD/PD	IC1	excluded	Infiltrated	4.63244	1	Luminal_G3High
SAM4305ab968b90	SD/PD	IC0	desert	UroA	1.41273	1	Luminal_G3Low
SAMcf018fee2acd	SD/PD	IC0	excluded	UroA	16.23	1	Luminal_G3Low
SAMb2f1d0e54ece	CR/PR	IC2+	desert	Infiltrated	11.4004	1	Basal_G3Low
SAMcc4675f394a1	SD/PD	IC0		UroA	3.12115	1	Luminal_G3Low
SAM49f9b2e57aa5	SD/PD	IC0	excluded	UroA	7.45791	1	Luminal_G3Low
SAM2e7aa8fa0ab3	SD/PD	IC1	excluded	UroA	7.72074	1	Luminal_G3Low
SAMd0e47be700b0		IC0	desert	UroA	0.887064	1	Luminal_G3High
SAMdf3e42c8672a	SD/PD	IC2+	inflamed	Basal/SCC-like	7.32649	1	Basal_G3High
SAMd027124354ce	CR/PR	IC0	desert	Basal/SCC-like	23.5236	0	Basal_G3Low
SAM36d87392593b	SD/PD	IC2+	excluded	Basal/SCC-like	23.6879	0	Basal_G3Low
SAM4edbe45817b3		IC2+	inflamed	Basal/SCC-like	1.05133	1	Basal_G3Low
SAM36a9225b0222	SD/PD	IC2+	inflamed	Infiltrated	23.8193	0	Basal_G3High
SAMe7bf6c015192	SD/PD	IC2+	inflamed	UroB	3.12115	1	Basal_G3Low
SAM6dd7ad1d797d	SD/PD	IC1		Basal/SCC-like	19.2854	1	Basal_G3Low
SAMc0d625a50eb8	SD/PD	IC0	desert	Infiltrated	13.2731	1	Luminal_G3Low
SAM18039827e1b9	SD/PD	IC0	desert	UroA	1.47844	1	Luminal_G3High
SAM681e4bf7cf85	CR/PR	IC2+	excluded	UroA	23.3922	0	Luminal_G3High
SAMc692536a795a	SD/PD	IC1	desert	Infiltrated	5.65092	1	Luminal_G3High
SAM9a2cf3c06fb3	SD/PD	IC1	inflamed	Infiltrated	5.65092	1	Luminal_G3High
SAM557dde1b9f3e	SD/PD	IC1	excluded	UroA	6.70226	1	Luminal_G3Low
SAMb8f13a0525a6		IC2+	excluded	Basal/SCC-like	2.69405	1	Basal_G3High
SAM23aa15d4a0b0	SD/PD	IC1	excluded	Genomically unstable	5.71663	1	Luminal_G3Low
SAM468a9e1dc821	SD/PD	IC2+	desert	UroB	3.8768	1	Basal_G3Low
SAM81b71522417a	SD/PD	IC0		UroA	2.13552	1	Luminal_G3Low
SAM6cb230f208a8	CR/PR	IC0	desert	UroA	23.2279	0	Luminal_G3High
SAM0684af734db1	CR/PR	IC0		UroA	23.2608	0	Luminal_G3High
SAMb963dda93cfd	SD/PD	IC2+	excluded	Basal/SCC-like	2.75975	1	Basal_G3High
SAMa9ca8536d2b1	SD/PD	IC1		Infiltrated	21.848	0	Luminal_G3Low
SAM9fb814c22bdb	SD/PD	IC1	desert	Infiltrated	19.1211	1	Basal_G3Low
SAMbcbc7957c264	SD/PD	IC1	desert	UroA	4.17248	1	Luminal_G3Low
SAM7fb6987514a4	SD/PD	IC2+	excluded	Infiltrated	22.8337	0	Basal_G3High
SAM63405b04ab2d	SD/PD	IC0		Infiltrated	6.80082	1	Luminal_G3High
SAM18bc1078bc15	SD/PD	IC1		Genomically unstable	6.89938	1	Luminal_G3High
SAM7d2dfba6cd84	SD/PD	IC1	inflamed	Infiltrated	12.7146	1	Basal_G3Low
SAMd1bd63734394	SD/PD	IC1		Basal/SCC-like	1.9384	1	Basal_G3Low
SAMe9ae8beb82fa	SD/PD	IC1	desert	Infiltrated	5.48665	1	Luminal_G3Low
SAMb0a83e5fbde9	SD/PD	IC0		UroA	23.3265	0	Luminal_G3High
SAMba7176afe070	SD/PD	IC0	excluded	UroA	3.44969	0	Luminal_G3Low
SAMae1690469964	SD/PD	IC1		UroA	21.1581	1	Luminal_G3Low
SAMbe83eae4026e	SD/PD	IC1	excluded	UroA	2.7269	1	Luminal_G3Low
SAMe5bc41772bc9	SD/PD	IC1	excluded	UroB	6.11088	1	Basal_G3Low
SAM23095936e611	SD/PD	IC2+	desert	UroA	2.23409	1	Luminal_G3Low
SAM7114d99032ec	SD/PD	IC0		UroA	10.8419	1	Luminal_G3Low
SAMd215b503f99a	SD/PD	IC0		Infiltrated	1.70842	0	Luminal_G3Low
SAMdb3f50c9129c	SD/PD	IC0	excluded	Infiltrated	15.8029	1	Basal_G3High
SAMbf1a3ae828e6	CR/PR	IC2+	excluded	Infiltrated	20.731	0	Luminal_G3High
SAM52e3fa3ad574	SD/PD	IC1		Infiltrated	7.95072	1	Luminal_G3High
SAMd4c0837b0997	SD/PD	IC2+	excluded	UroB	5.38809	1	Luminal_G3Low
SAM9cafb905b36a	SD/PD	IC2+	inflamed	Basal/SCC-like	7.62218	1	Basal_G3High
SAM3f2033c90438		IC0	inflamed	Basal/SCC-like	0.821355	1	Basal_G3High
SAM032c642382a7	SD/PD	IC2+	inflamed	Basal/SCC-like	2.49692	1	Basal_G3High
SAM5ffd7e4cd794		IC0		Genomically unstable	1.21561	1	Luminal_G3Low
SAMb419a8fcbfcd	CR/PR	IC2+	excluded	Genomically unstable	22.7351	0	Basal_G3High
SAM8884fe446d20	CR/PR	IC2+	inflamed	Basal/SCC-like	23.1622	0	Basal_G3Low
SAM17c45bf16bb6		IC0	excluded	UroA	2.69405	1	Luminal_G3Low
SAM2070b416069c	SD/PD	IC1	excluded	UroA	8.01643	1	Basal_G3Low
SAM0ce9c983b20f	SD/PD	IC2+	excluded	Basal/SCC-like	6.6037	1	Basal_G3Low
SAMa1e62d323e1d	SD/PD	IC2+	inflamed	Genomically unstable	10.5791	1	Luminal_G3High
SAM61baf919bb01	SD/PD	IC1	desert	Infiltrated	15.6057	1	Luminal_G3Low
SAM97a00e0929fb	CR/PR	IC2+	excluded	Genomically unstable	12.7146	0	Luminal_G3High
SAM2f228939632f	SD/PD	IC1	excluded	Infiltrated	7.88501	1	Basal_G3High
SAM9539a4f19ebc	SD/PD	IC0	desert	UroA	7.95072	1	Luminal_G3Low
SAM36851bc8b9ae	SD/PD	IC1	excluded	UroA	3.54825	1	Luminal_G3Low
SAM297c0301e861	SD/PD	IC1	excluded	Infiltrated	8.08214	1	Basal_G3High
SAM1fa6bcb7fc48	SD/PD	IC2+	inflamed	UroA	22.7351	0	Luminal_G3Low
SAM075e037d95bc	CR/PR	IC1	excluded	UroA	21.3224	0	Luminal_G3High
SAM6d2ae0c39b96	SD/PD	IC1	excluded	UroA	22.1109	0	Luminal_G3Low
SAMcabb6d58ff55	SD/PD	IC2+	inflamed	Basal/SCC-like	20.271	0	Basal_G3High
SAM716f54e468f4	SD/PD	IC2+		Infiltrated	21.191	0	Luminal_G3High
SAMeff2ce356ccb	SD/PD	IC0	desert	UroA	8.08214	1	Luminal_G3Low
SAM110501d0eedb	SD/PD	IC1	desert	Genomically unstable	4.27105	1	Luminal_G3High
SAM2e9ac0b1b250	CR/PR	IC2+		Basal/SCC-like	22.1437	0	Basal_G3Low
SAMc0ef41aa6c8b	SD/PD	IC0	desert	UroA	9.56057	1	Luminal_G3Low
SAMd636e3461955	SD/PD	IC1	inflamed	Infiltrated	10.4805	1	Basal_G3Low
SAMe712352fb82a	CR/PR	IC0	desert	Genomically unstable	22.1109	0	Luminal_G3High
SAM30b5c6c54cf7	CR/PR	IC2+	excluded	Basal/SCC-like	9.26489	1	Basal_G3High
SAMd98bac0a070f	SD/PD	IC0	desert	UroA	2.06982	1	Basal_G3Low
SAM8e8ef2368dfa	SD/PD	IC0	desert	Infiltrated	4.50103	1	Luminal_G3High
SAM08cce2fa88f2	SD/PD	IC0	excluded	UroA	22.1109	0	Luminal_G3Low
SAMb4c7a001537d	SD/PD	IC1	inflamed	UroA	3.18686	1	Luminal_G3Low
SAMfd947610629d	SD/PD	IC0	desert	Infiltrated	9.03491	1	Luminal_G3Low
SAM943df5cf15df	SD/PD	IC1	desert	Basal/SCC-like	2.13552	1	Basal_G3Low
SAM31f41dd0d6ca	SD/PD	IC1		UroB	8.27926	1	Basal_G3Low
SAMb3c02294aba7	CR/PR	IC0	desert	Genomically unstable	22.4066	0	Basal_G3High
SAM39eb94fa504d	SD/PD	IC2+	excluded	Basal/SCC-like	17.9055	1	Basal_G3High
SAM62fb1388c871	SD/PD	IC1		Genomically unstable	22.5051	0	Luminal_G3High
SAMc0da5d48686d	SD/PD	IC1	desert	Genomically unstable	9.49487	1	Basal_G3High
SAMe7bcab05402e	SD/PD	IC0		Infiltrated	7.91786	1	Luminal_G3Low
SAM2570ff4aae6e	CR/PR	IC2+	inflamed	UroB	22.3737	0	Luminal_G3Low
SAM2dc3f04e45e9	SD/PD	IC2+	inflamed	Basal/SCC-like	10.1848	1	Basal_G3Low
SAM9448d858692c		IC2+	inflamed	Infiltrated	2.03696	1	Luminal_G3Low
SAM4501e41e4751	SD/PD	IC1	excluded	Basal/SCC-like	1.11704	1	Basal_G3Low
SAM714285adf612		IC2+	inflamed	Infiltrated	0.62423	1	Basal_G3Low
SAM5b57e47fdcb3	SD/PD	IC2+		UroA	3.84394	1	Luminal_G3Low
SAMae4da274eded	SD/PD	IC0		Genomically unstable	4.99384	1	Luminal_G3High
SAMd35318127278	CR/PR	IC1	excluded	Genomically unstable	21.5852	0	Luminal_G3High
SAMa913c6139ec8	SD/PD	IC2+	excluded	Infiltrated	5.12526	1	Basal_G3High
SAM75142fcab9df	SD/PD	IC2+	excluded	Infiltrated	11.9261	1	Luminal_G3Low
SAMd697ba701077	SD/PD	IC0	excluded	UroA	21.1581	1	Luminal_G3High
SAM166a419a4e5a	SD/PD	IC1	excluded	Infiltrated	5.38809	1	Luminal_G3Low
SAM025b45c27e05	SD/PD	IC1	desert	Infiltrated	8.77207	1	Basal_G3Low
SAMe07c4560772d	SD/PD	IC0	desert	UroA	2.10267	0	Luminal_G3Low
SAM2dc578e0165f		IC2+	excluded	Genomically unstable	1.97125	1	Basal_G3Low
SAM3785587846ce		IC1		UroA	7.06366	1	Luminal_G3Low
SAM560f23d6a3ad	CR/PR	IC2+	inflamed	Basal/SCC-like	21.3881	0	Basal_G3High
SAM52500cabdd36	SD/PD	IC1	excluded	Genomically unstable	20.4682	0	Luminal_G3High
SAM14df63a65411	CR/PR	IC2+	excluded	UroA	21.4209	0	Basal_G3Low
SAMf3a9bce50099	SD/PD	IC2+	excluded	Infiltrated	2.10267	0	Luminal_G3High
SAMffa5c7cad0e5	CR/PR	IC1	desert	Infiltrated	15.54	1	Basal_G3High
SAMdab9ca8fb5de	SD/PD	IC0	excluded	UroA	0.197125	0	Luminal_G3Low
SAM34430ef08e5b	SD/PD			Infiltrated	18.1684	0	Luminal_G3High
SAM4b0175e8db6e	SD/PD	IC1	desert	Infiltrated	2.06982	1	Luminal_G3Low
SAMf28c01545593	SD/PD	IC1	desert	UroA	6.40657	1	Luminal_G3Low
SAMaec7380f9ab0	CR/PR	IC2+	excluded	Genomically unstable	20.8624	0	Basal_G3High
SAMaf7578d55754		IC2+	excluded	Genomically unstable	0.229979	1	Luminal_G3High
SAMbd8ee73983b8		IC1	excluded	UroA	0.854209	1	Luminal_G3High
SAMe94c30c30616	SD/PD	IC1	excluded	Genomically unstable	15.3758	1	Luminal_G3High
SAM54e58f1b0230	SD/PD	IC0	desert	UroA	4.36961	1	Luminal_G3Low
SAM5e3bae090b8c	SD/PD	IC2+	excluded	UroA	6.73511	1	Luminal_G3Low
SAM3cb94b0d5297	SD/PD	IC1	excluded	Infiltrated	5.05955	1	Luminal_G3Low
SAM61b9d4d84c64	SD/PD	IC2+	inflamed	Genomically unstable	21.3881	0	Luminal_G3Low
SAM8a42c0d59187		IC0		UroA	2.82546	1	Luminal_G3High
SAMcb132b0cdd2c	SD/PD	IC1	desert	Genomically unstable	2.52977	1	Basal_G3High
SAMe97af0feefdf	SD/PD	IC1	excluded	UroA	11.1047	1	Luminal_G3Low
SAMee3844cc0b9f	SD/PD	IC0		Infiltrated	3.21971	1	Luminal_G3High
SAM73b653ae20d1		IC2+	inflamed	Basal/SCC-like	1.80698	1	Basal_G3Low
SAMdcae54fcd7fa	SD/PD	IC1	excluded	Infiltrated	6.2423	1	Luminal_G3High
SAMdad5c29dc105	SD/PD	IC1	excluded	UroA	2.43121	1	Luminal_G3High
SAMa424c75831b4	SD/PD	IC2+		UroA	3.54825	1	Luminal_G3High
SAM28687037e4ff	SD/PD	IC2+	inflamed	Basal/SCC-like	21.5852	0	Basal_G3Low
SAMe50d15fde368	CR/PR	IC1	desert	UroA	18.8912	0	Luminal_G3Low
SAM45c8e6412c66	SD/PD	IC1	inflamed	Basal/SCC-like	3.48255	1	Basal_G3High
SAM8533e5e261d6	CR/PR	IC0	desert	UroA	12.8131	1	Luminal_G3Low
SAMaaf505c36f93	CR/PR	IC1	excluded	UroA	20.5667	0	Luminal_G3High
SAM73663ee4a96e	CR/PR	IC2+	excluded	UroA	21.2567	0	Luminal_G3Low
SAM0bdb3428bd13	SD/PD	IC0		Infiltrated	2.23409	1	Luminal_G3High
SAM3330c03fdf00	SD/PD	IC1		Infiltrated	19.1869	0	Luminal_G3Low
SAM0a7c2091dd56	SD/PD	IC2+	excluded	Basal/SCC-like	2.62834	1	Basal_G3Low
SAM7bff231634e9	SD/PD	IC2+		Basal/SCC-like	10.2505	1	Basal_G3Low
SAM5d1dfd5207f5	SD/PD	IC0		UroA	10.9076	1	Luminal_G3Low
SAMeb587a68006b	SD/PD	IC1		Infiltrated	20.6982	0	Luminal_G3High
SAM99a46b9eec27	SD/PD	IC0	excluded	Infiltrated	3.61396	1	Luminal_G3Low
SAM1ac4e3dee297	SD/PD	IC1	excluded	UroA	5.51951	1	Luminal_G3Low
SAM553c3c35b847	SD/PD	IC0		Infiltrated	6.70226	1	Basal_G3Low
SAM3e04eb914f3d	CR/PR	IC2+	excluded	Infiltrated	17.2813	0	Luminal_G3Low
SAMc2a1820d4e6b	CR/PR	IC2+	excluded	Infiltrated	20.731	0	Luminal_G3Low
SAM822b226466a1	SD/PD	IC0	desert	UroA	17.2813	0	Luminal_G3Low
SAMabc151b01ea3	SD/PD	IC1	excluded	Basal/SCC-like	0.558522	1	Basal_G3High
SAMe1eb5d988760	CR/PR	IC2+	inflamed	Infiltrated	21.0595	0	Luminal_G3Low
SAMe3210d3632b4	SD/PD	IC2+	inflamed	Basal/SCC-like	2.16838	1	Basal_G3High
SAMb15ad09d6e24	SD/PD	IC2+	excluded	Infiltrated	3.8768	1	Basal_G3High
SAM7893196e0e89	SD/PD	IC0		Basal/SCC-like	2.66119	1	Basal_G3Low
SAM3f446449bf81		IC2+	inflamed	UroB	0.755647	1	Basal_G3Low
SAM961d04c42bd9	SD/PD	IC0	excluded	Genomically unstable	5.8809	1	Luminal_G3Low
SAMb0d11db9aa79	SD/PD	IC2+	inflamed	UroB	10.5462	1	Basal_G3Low
SAM19fec8f3b3bd	SD/PD	IC2+	excluded	Basal/SCC-like	9.88912	1	Basal_G3Low
SAM6083aac8db99	CR/PR	IC1	inflamed	Genomically unstable	20.6324	0	Luminal_G3High
SAM7ee2b6e4d6b3		IC0	excluded	UroA	1.70842	1	Luminal_G3High
SAMa90d73f8d891	SD/PD	IC0		Basal/SCC-like	1.01848	1	Basal_G3High
SAMaff272833538		IC2+	excluded	Genomically unstable	2.13552	1	Luminal_G3High
SAM415f36ad349e	SD/PD	IC1	excluded	Basal/SCC-like	17.9713	1	Basal_G3High
SAM7c67b05aa109	SD/PD	IC0		UroA	8.24641	1	Luminal_G3High
SAMad83c9c53537	SD/PD	IC1		UroA	14.9815	0	Luminal_G3Low
SAM3e8baff50d7a	SD/PD	IC0	desert	Genomically unstable	6.96509	1	Luminal_G3High
SAM3ee5dcd894f0	SD/PD	IC0	desert	UroB	8.70637	1	Luminal_G3Low
SAM8a1b0e02ee42	CR/PR	IC0	desert	Genomically unstable	20.5667	0	Luminal_G3High
SAMd7d57ee3a863	CR/PR	IC2+	inflamed	Basal/SCC-like	20.271	0	Basal_G3High
SAMeb29625f76a5	SD/PD	IC1	excluded	UroA	3.12115	1	Luminal_G3Low
SAM563d6233dfa2	SD/PD	IC0		UroA	2.13552	1	Basal_G3Low
SAM4581bac493af		IC2+		Genomically unstable	20.0411	0	Luminal_G3High
SAMa1871f491b02	SD/PD	IC0	desert	UroA	1.74127	1	Basal_G3Low
SAM30cf07d4874f	SD/PD	IC1	excluded	Infiltrated	11.6632	1	Basal_G3High
SAM31291c256373		IC1	inflamed	Infiltrated	1.1499	1	Basal_G3High
SAMd135d5867fe3	SD/PD	IC2+	excluded	Basal/SCC-like	3.61396	1	Basal_G3High
SAM9e11ec6bea80	SD/PD	IC2+	inflamed	Basal/SCC-like	15.4086	1	Basal_G3High
SAM065890737112	CR/PR	IC2+	inflamed	UroA	20.0739	0	Luminal_G3High
SAMb470eb8f04be	CR/PR	IC2+	excluded	UroA	20.0739	0	Luminal_G3High
SAM675a12a09c15	SD/PD	IC1	desert	UroA	2.89117	1	Basal_G3Low
SAM1e9c4d1d39ae	SD/PD	IC1	inflamed	Basal/SCC-like	12.4189	1	Basal_G3High
SAM5a2347c0498a	SD/PD	IC0	desert	Genomically unstable	4.89528	1	Luminal_G3High
SAM0571f17f4045	SD/PD	IC2+	excluded	Infiltrated	4.53388	1	Basal_G3Low
SAM4b7ea015fd9e	SD/PD	IC1	excluded	UroA	13.2731	1	Luminal_G3Low
SAM9306c5c92444	SD/PD	IC2+	inflamed	Genomically unstable	15.4415	0	Luminal_G3High
SAMb15ac6e4c4ef	CR/PR	IC1		Genomically unstable	20.0082	0	Luminal_G3High
SAM28e6031ac18b	SD/PD	IC0	desert	UroA	9.23203	1	Luminal_G3Low
SAMd86389d0d768	SD/PD	IC0	desert	UroA	2.20123	1	Luminal_G3High
SAM63b2189c36d7	SD/PD	IC0	desert	UroA	3.97536	1	Luminal_G3Low
SAM18be5b395318	SD/PD	IC2+	excluded	Genomically unstable	9.00205	1	Luminal_G3High
SAM0d855cff64e6	SD/PD	IC1	desert	Basal/SCC-like	2.85832	1	Basal_G3High
SAM6cbc10abddb0	SD/PD	IC2+	inflamed	Basal/SCC-like	5.94661	1	Basal_G3Low
SAMdee1011782cd	SD/PD	IC1		Infiltrated	3.90965	1	Luminal_G3Low
SAMe9475f77504b	SD/PD	IC1	excluded	Infiltrated	18.6612	0	Luminal_G3High
SAMa535fcdf18a0	CR/PR	IC0		UroA	17.2813	0	Luminal_G3High
SAM7746b76437e6		IC0	desert	UroA	2.82546	1	Basal_G3Low
SAM548551ef782c	CR/PR	IC0	desert	Genomically unstable	17.2813	0	Luminal_G3High
SAM203dcf14f927	CR/PR	IC1	inflamed	Genomically unstable	19.3511	0	Luminal_G3High
SAMe41b1e773582	SD/PD	IC1	excluded	Basal/SCC-like	0.854209	1	Basal_G3Low
SAM978a587b207e	SD/PD	IC1	excluded	Genomically unstable	2.10267	1	Basal_G3High
SAM5234688806a7	SD/PD	IC0	desert	UroA	5.8809	1	Luminal_G3Low
SAM2c9586161ce6	SD/PD	IC1	desert	UroA	11.269	1	Luminal_G3Low
SAM76a431ba6ce1	SD/PD	IC1	inflamed	Infiltrated	14.1273	1	Luminal_G3Low
SAM7a9093b9c7e9		IC0	desert	Infiltrated	1.80698	1	Luminal_G3Low
SAM8f2275c36e8c	SD/PD	IC1	desert	UroA	20.731	0	Luminal_G3Low
SAMab8052a03398	SD/PD	IC2+	inflamed	Infiltrated	13.306	1	Basal_G3Low
SAMd3bd67996035	CR/PR	IC2+	excluded	Genomically unstable	20.8296	0	Luminal_G3High
SAMfddc359e862b		IC0	excluded	Infiltrated	1.9384	1	Luminal_G3High
SAM753d4bb52dbe	SD/PD	IC1	excluded	Infiltrated	11.3676	1	Luminal_G3Low
SAMd3601288319e	CR/PR	IC2+	excluded	Genomically unstable	23.1294	0	Luminal_G3High
SAM59f392864f5d	SD/PD	IC2+	excluded	Infiltrated	17.7741	1	Luminal_G3High
SAM26104d5adc89	SD/PD	IC0	excluded	UroA	5.38809	1	Luminal_G3Low
SAMba1a34b5a060	SD/PD	IC2+	inflamed	Basal/SCC-like	12.846	1	Basal_G3Low
SAM18a4dabbc557	SD/PD	IC2+	excluded	Genomically unstable	16.46	1	Luminal_G3High
SAMfb7aec7cb0e2	CR/PR	IC2+	inflamed	Basal/SCC-like	22.538	0	Basal_G3High
SAMfed609955db9	SD/PD	IC2+	desert	UroA	20.5667	0	Luminal_G3Low
SAMb8070b7937e7	SD/PD	IC1	desert	UroA	21.0267	1	Luminal_G3Low
SAMf2aae1443f67	SD/PD	IC1	desert	UroA	10.3491	1	Luminal_G3Low
SAM2bba8cb35e48	SD/PD	IC0	excluded	Infiltrated	10.4805	1	Luminal_G3High
SAMcee0fa8c05b4		IC1	excluded	Genomically unstable	1.67556	1	Luminal_G3High
SAM5c139c5c1c4f	SD/PD	IC2+	excluded	UroB	7.22793	1	Basal_G3Low
SAMc1251c7bfee2	CR/PR	IC2+	excluded	Genomically unstable	21.6181	0	Basal_G3High
SAM6780ed436b55	SD/PD	IC2+	inflamed	Basal/SCC-like	6.2423	1	Basal_G3High
SAM85f0a3ac1c45	SD/PD	IC2+	excluded	UroA	5.84805	1	Luminal_G3High
SAM9d2494119c05	SD/PD	IC0		UroA	1.44559	1	Luminal_G3Low
SAM9410b866974a	SD/PD	IC0		Infiltrated	6.73511	1	Basal_G3High
SAM5d989c86255e	SD/PD	IC1	desert	Genomically unstable	3.44969	1	Luminal_G3High
SAM27299aed7681	CR/PR	IC1	excluded	UroA	18.8583	0	Luminal_G3Low
SAM49d48750e294	SD/PD	IC1	excluded	Infiltrated	9.85626	1	Luminal_G3Low
SAMd43f8933066b	CR/PR	IC1	inflamed	Infiltrated	20.0082	0	Luminal_G3Low
SAM7aa01fc49a80	SD/PD	IC1	excluded	Infiltrated	2.13552	1	Luminal_G3High
SAM0257bbbbd388	SD/PD	IC1	excluded	Genomically unstable	15.6386	1	Luminal_G3High
SAMc919aebc7fdd	CR/PR	IC2+	inflamed	Infiltrated	20.731	0	Luminal_G3Low
SAMa321770ac31c	SD/PD	IC2+	excluded	Basal/SCC-like	7.06366	0	Basal_G3High
SAM3894ac3956a5	SD/PD	IC1	excluded	UroA	2.10267	0	Luminal_G3Low
SAM3779e979db6b		IC1	excluded	UroA	1.31417	1	Luminal_G3High
SAM1c0ecfb3eb63	SD/PD	IC2+	excluded	Basal/SCC-like	5.84805	1	Basal_G3Low
SAMbf91f27e7f9b		IC2+	excluded	Infiltrated	0.591376	1	Luminal_G3Low
SAMbcb07ba81cee	SD/PD	IC2+	excluded	Basal/SCC-like	2.52977	1	Basal_G3Low
SAM9aa6a095a9d6	SD/PD	IC1	excluded	UroB	8.83778	1	Basal_G3Low
SAM957378bd907f	SD/PD	IC0	excluded	Infiltrated	2.23409	1	Luminal_G3Low
SAMf82bbdc267c8	SD/PD	IC0	desert	UroA	3.12115	1	Luminal_G3Low
SAM2624229effe8	SD/PD	IC0	excluded	Infiltrated	2.56263	1	Luminal_G3Low
SAMd2492b2a31bb	SD/PD	IC2+	desert	Basal/SCC-like	7.85216	1	Basal_G3High
SAM670649e105b5	CR/PR	IC2+	excluded	Basal/SCC-like	22.078	0	Luminal_G3Low
SAM91c47b054ffb	CR/PR	IC2+	inflamed	Genomically unstable	17.0185	1	Luminal_G3High
SAM491e341d5a82		IC1	desert	Genomically unstable	1.87269	1	Luminal_G3High
SAM5fe7a81a39dd	SD/PD	IC2+	inflamed	Genomically unstable	17.0842	1	Luminal_G3High
SAM29da928587ad	SD/PD	IC1	desert	UroA	2.59548	1	Luminal_G3Low
SAM0a0f2bac4b20	SD/PD	IC1		Basal/SCC-like	1.18275	1	Basal_G3Low
SAM8e469834acc1	SD/PD	IC1	excluded	UroA	3.71253	1	Luminal_G3High
SAM8e43e9caf307		IC1	excluded	Genomically unstable	0.492813	1	Luminal_G3High
SAM99b1f6a9534e		IC1	excluded	Genomically unstable	0.492813	1	Luminal_G3High
SAM12502d970c10	SD/PD	IC2+	inflamed	UroA	7.3922	1	Luminal_G3Low
SAM9681450bbc90		IC2+	inflamed	Infiltrated	4.96099	1	Luminal_G3Low
SAM7d7c54623618	CR/PR	IC0	excluded	Genomically unstable	21.2238	0	Luminal_G3High
SAM181b638b8248	SD/PD	IC2+	excluded	Infiltrated	10.8747	1	Basal_G3Low
SAMbfdffb97c446	SD/PD	IC1	excluded	Basal/SCC-like	6.70226	1	Luminal_G3High
SAM3b15b4c6311d	CR/PR	IC2+	inflamed	Basal/SCC-like	21.4538	0	Basal_G3High
SAM00b9e5c52da9		IC1	excluded	UroB	1.90554	1	Basal_G3Low
SAM59b825252c0d		IC1		Basal/SCC-like	0.525667	1	Basal_G3Low
SAM1c8b086175ca	SD/PD	IC0	excluded	Infiltrated	20.7639	1	Luminal_G3Low
SAMeaa477a5384b	CR/PR	IC2+	inflamed	UroB	21.5852	0	Luminal_G3Low
SAM1dda30f1c5be	SD/PD	IC1	desert	Infiltrated	21.2567	0	Luminal_G3Low
SAM9eebdef2858a		IC1	excluded	Genomically unstable	0.821355	1	Basal_G3High
SAM9daccafc18db	SD/PD	IC0	desert	Basal/SCC-like	16.46	0	Basal_G3High
SAM2eb07dedf07f	CR/PR	IC2+	inflamed	Infiltrated	20.501	0	Luminal_G3High
SAM25510f300d79	CR/PR	IC0	desert	Basal/SCC-like	20.6982	0	Basal_G3High
SAMbda79f955628	SD/PD	IC2+	inflamed	Genomically unstable	20.6324	0	Luminal_G3High
SAM9b9d48b0b02c		IC1	inflamed	Genomically unstable	2.89117	1	Luminal_G3High
SAMff41c4e8c08f		IC0	excluded	UroA	2.46407	1	Luminal_G3Low
SAMc97f35a29d16		IC0	desert	UroA	0.821355	0	Luminal_G3High
SAM187e056d6a2a	SD/PD	IC0		UroA	2.29979	1	Luminal_G3Low
SAMbc8dc3a7b54e	SD/PD	IC0	desert	Genomically unstable	14.7515	1	Luminal_G3High
SAM7b40007f4aa4	CR/PR	IC0		Genomically unstable	21.6509	0	Basal_G3High
SAM568ce160abd9	SD/PD	IC0		Infiltrated	12.846	1	Luminal_G3Low
SAM14938611a2d3	CR/PR	IC1	desert	Genomically unstable	21.4209	0	Luminal_G3High
SAM1a87df750b9d	SD/PD	IC1	excluded	Basal/SCC-like	5.38809	1	Basal_G3Low
SAMae02629a97f7	SD/PD	IC0		UroA	3.25257	1	Luminal_G3High
SAM47fc46c3d6be	SD/PD	IC2+	inflamed	Infiltrated	18.7269	0	Basal_G3High
SAM7829a341b9f3	SD/PD	IC2+	inflamed	Basal/SCC-like	3.8768	1	Basal_G3High
SAM0f956e757453	SD/PD	IC1	excluded	Infiltrated	10.4148	1	Luminal_G3Low
SAMaf42c1541269	SD/PD	IC2+	inflamed	Genomically unstable	5.51951	0	Luminal_G3High
SAM09c84ec0cf34	SD/PD	IC0	inflamed	UroA	6.50513	1	Luminal_G3Low
SAM7538ad9ff524	SD/PD	IC1	inflamed	UroB	19.1211	0	Basal_G3Low
SAM95c70496ffb5		IC2+	inflamed	Infiltrated	0.361396	1	Basal_G3Low
SAM7edacb3deb65		IC0	desert	Genomically unstable	18.0041	0	Luminal_G3High
SAMb2e4a082541a	SD/PD	IC1		Infiltrated	4.36961	1	Basal_G3Low
SAM771445e92421	CR/PR	IC1	inflamed	Infiltrated	19.4168	0	Luminal_G3Low
SAM59fda9035d1d	SD/PD	IC0		Infiltrated	3.74538	1	Basal_G3High
SAM727c0e92a2a7	CR/PR	IC2+		Genomically unstable	18.7269	0	Basal_G3High
SAM6f2a102a99df	CR/PR	IC2+		Genomically unstable	19.2854	0	Basal_G3High
SAMe56c96c51190	SD/PD	IC1	excluded	Infiltrated	9.7577	1	Basal_G3Low
SAM2b672f4336c7	SD/PD	IC0	desert	UroA	15.3101	1	Luminal_G3High
SAM1ab1b28d9f2b	SD/PD	IC1	desert	Genomically unstable	2.10267	1	Luminal_G3High
SAM1bcc62d8290c		IC1	excluded	Genomically unstable	18.6283	0	Basal_G3High
SAM6662f5181f87	SD/PD	IC1	inflamed	UroA	19.2854	0	Luminal_G3Low
SAMe0c49ea0df5d	SD/PD	IC1	excluded	UroB	4.13963	1	Basal_G3Low
SAM59289ca42c99		IC1	excluded	Basal/SCC-like	1.70842	1	Basal_G3Low
SAM18b9351e265a	SD/PD	IC2+	inflamed	Infiltrated	15.8686	1	Basal_G3Low
SAM7fb7a13c096b	SD/PD	IC0	excluded	Infiltrated	1.67556	1	Luminal_G3High
SAM87a8e18eb45b	SD/PD	IC1	excluded	UroA	2.75975	1	Luminal_G3Low
SAM1f3c93814cb9		IC0	excluded	Genomically unstable	1.44559	1	Luminal_G3High
SAM5fc9ae0aed1f		IC2+	inflamed	Basal/SCC-like	0.62423	1	Basal_G3High
SAM9725303dce0c	SD/PD	IC1	desert	Genomically unstable	8.90349	0	Luminal_G3High
SAM6ff654a20f98	CR/PR	IC1	excluded	Infiltrated	18.5626	0	Luminal_G3High
SAM65afda25b920	SD/PD	IC2+	excluded	Infiltrated	8.08214	1	Basal_G3Low
SAMef0e3d2415fd	SD/PD	IC2+	inflamed	Infiltrated	10.1191	1	Basal_G3Low
SAM07a93a28f801	CR/PR	IC1	excluded	Genomically unstable	12.846	0	Luminal_G3High
SAM94859b440b1d	SD/PD	IC1	excluded	UroA	13.3388	1	Luminal_G3Low
SAM58e7832f4e7d	CR/PR	IC0	desert	UroA	16.46	0	Luminal_G3High
SAMc57eadb2d82b	SD/PD	IC0	desert	UroA	8.01643	1	Luminal_G3Low
SAMd5ab7fbfab4e		IC2+	excluded	Genomically unstable	18.1027	0	Luminal_G3High
SAM5767dd75d142	CR/PR	IC1	excluded	Genomically unstable	18.1684	0	Basal_G3High
SAMaabf4afe4213	SD/PD	IC0		Genomically unstable	2.62834	1	Luminal_G3High
SAMcc7a42d87e9c	CR/PR	IC2+	inflamed	Genomically unstable	17.2156	0	Luminal_G3Low
SAMce39dd79b441	SD/PD	IC2+	inflamed	Basal/SCC-like	6.27515	1	Basal_G3High
SAM75f12d1a55fc	SD/PD	IC2+	inflamed	Infiltrated	14.7515	0	Basal_G3High
SAM6964a6d7b967	SD/PD	IC0		Genomically unstable	16.2628	1	Basal_G3High
SAM3b1066e5801b	SD/PD	IC2+	excluded	Infiltrated	15.6386	0	Basal_G3High
SAMf20b827dca51	SD/PD	IC2+	inflamed	Infiltrated	4.36961	1	Luminal_G3High
SAM6792d6e98068	SD/PD	IC2+	desert	UroA	6.01232	1	Luminal_G3Low
SAM31d9176e11fb	CR/PR	IC2+	inflamed	UroB	17.117	0	Basal_G3Low
SAM04c589eb3fb3		IC1		UroB	0.689938	0	Basal_G3High
SAM5cc2d9036053	SD/PD	IC0	desert	Infiltrated	5.68378	1	Luminal_G3Low
SAMb8101c538753	SD/PD	IC2+	inflamed	Basal/SCC-like	13.4045	1	Basal_G3High
SAM80c6183220e6	SD/PD	IC1	inflamed	Basal/SCC-like	14.7515	0	Basal_G3Low
SAM572f19794c96	CR/PR	IC1	excluded	Basal/SCC-like	16.8214	0	Luminal_G3High
SAM1abf01dd4544	CR/PR	IC1	excluded	Genomically unstable	16.8542	0	Luminal_G3Low
SAM1f83ebd6be9b	SD/PD	IC1	desert	UroA	3.5154	1	Luminal_G3High
SAM1f66db567eb5	CR/PR	IC2+	inflamed	Basal/SCC-like	16.5914	0	Basal_G3Low
SAM4918c524b83a		IC1	desert	UroA	0.62423	0	Luminal_G3Low
SAMa0ca029b7afd		IC0		UroA	0.361396	1	Luminal_G3High
SAM6157c8f38b72	CR/PR	IC1	desert	Infiltrated	16.5914	0	Luminal_G3High
SAMe7e4f7c076a7	SD/PD	IC2+	inflamed	Basal/SCC-like	1.97125	1	Basal_G3High
SAMbe25e2c88f3e		IC2+		Basal/SCC-like	2.92402	1	Basal_G3High
SAM4caabd64e7fd	CR/PR	IC1	excluded	UroA	15.7043	0	Basal_G3High
SAMc6eff056c89a	SD/PD	IC0	excluded	UroB	1.80698	1	Basal_G3Low
SAM5cfa1699bdb7	SD/PD	IC0		Infiltrated	15.8357	0	Luminal_G3High
SAMda4d892fddc8	SD/PD	IC1		Infiltrated	14.1273	0	Luminal_G3High
SAM3a1c9632ff7b	SD/PD	IC0		UroA	16.0329	0	Luminal_G3High
SAM8b4b8b0f9e73	SD/PD	IC1	excluded	Infiltrated	15.6715	0	Luminal_G3High
SAMe3d4266775a9	SD/PD	IC0		UroA	13.9959	0	Luminal_G3High
SAM2de7cffb5f72		IC1		Genomically unstable	1.83984	1	Luminal_G3High
