# Supplementary material for: Integrative multi-omics analysis of muscle-invasive bladder cancer identifies prognostic biomarkers for frontline chemotherapy and immunotherapy
Source: Commun Biol. 2020 Dec 17;3:784. doi: 10.1038/s42003-020-01491-2 (PMC7746703; doi:10.1038/s42003-020-01491-2)
Supplement: Supplementary file 8 — Supplementary Data 5 [file 42003_2020_1491_MOESM8_ESM.xlsx]

## Sheet: 6Retrospective_clin_data
SourceID	SampleID	Survival_months	Vital_status	Basal=1_Luminal=2_subtype	TD_subtype_Basal=1_Differentiated=2
GSE48075	GSM1167334	37.2238	1	2	2
GSE48075	GSM1167335	60.0246	0	2	2
GSE48075	GSM1167336	2.8912	1	1	1
GSE48075	GSM1167339	7.5565	1	2	2
GSE48075	GSM1167342	20.3696	1	1	1
GSE48075	GSM1167344	68.1396	1	2	2
GSE48075	GSM1167346	7.8522	1	1	1
GSE48075	GSM1167347	3.3511	1	1	1
GSE48075	GSM1167350	22.9979	1	2	2
GSE48075	GSM1167354	105.856	1	2	2
GSE48075	GSM1167360	10.4476	1	2	1
GSE48075	GSM1167361	53.0924	0	1	1
GSE48075	GSM1167363	14.2259	1	1	1
GSE48075	GSM1167372	42.0205	0	1	1
GSE48075	GSM1167373	47.8029	0	1	1
GSE48075	GSM1167375	42.7762	1	1	1
GSE48075	GSM1167376	46.2916	1	2	2
GSE48075	GSM1167377	51.4497	0	2	2
GSE48075	GSM1167378	41.0678	0	1	1
GSE48075	GSM1167379	4.6653	1	1	1
GSE48075	GSM1167380	36.3039	1	2	2
GSE48075	GSM1167381	7.9836	1	2	2
GSE48075	GSM1167383	9.2977	1	1	1
GSE48075	GSM1167384	11.7618	1	2	2
GSE48075	GSM1167385	16	1	2	2
GSE48075	GSM1167387	5.8809	1	1	1
GSE48075	GSM1167388	8.115	1	1	1
GSE48075	GSM1167389	1.7084	0	2	2
GSE48075	GSM1167390	25.2649	1	2	2
GSE48075	GSM1167391	17.4127	1	1	1
GSE48075	GSM1167393	3.4168	1	2	2
GSE48075	GSM1167396	4.5996	1	1	1
GSE48075	GSM1167398	6.538	1	1	1
GSE48075	GSM1167399	179.187	0	2	2
GSE48075	GSM1167400	86.6366	1	2	1
GSE48075	GSM1167401	8.0164	1	2	2
GSE48075	GSM1167402	110.226	1	1	1
GSE48075	GSM1167403	60.9446	1	1	1
GSE48075	GSM1167404	82.3655	1	2	2
GSE48075	GSM1167406	4.8624	1	1	1
GSE48075	GSM1167410	28.6817	1	2	2
GSE48075	GSM1167414	109.273	0	2	2
GSE48075	GSM1167416	8.9692	0	1	1
GSE48075	GSM1167419	66.4641	0	2	2
GSE48075	GSM1167420	64.23	0	2	2
GSE48075	GSM1167422	57.2649	0	2	2
GSE48075	GSM1167424	39.5236	0	1	1
GSE48075	GSM1167428	65.577	1	2	2
GSE48075	GSM1167429	37.7166	0	2	2
GSE48075	GSM1167433	72.4107	0	2	2
GSE48075	GSM1167434	14.9158	1	1	1
GSE48075	GSM1167435	18.1684	1	2	2
GSE48075	GSM1167436	47.6715	0	2	2
GSE48075	GSM1167437	52.2382	0	1	1
GSE48075	GSM1167439	34.6283	1	2	2
GSE48075	GSM1167441	4.271	1	1	1
GSE48075	GSM1167443	7.4251	1	1	1
GSE48075	GSM1167444	71.3593	0	1	1
GSE48075	GSM1167445	6.2094	1	2	2
GSE48075	GSM1167449	36.2053	0	2	2
GSE48075	GSM1167451	27.7618	0	2	2
GSE48075	GSM1167453	18.6612	1	1	1
GSE48075	GSM1167454	43.2361	0	2	2
GSE48075	GSM1167455	140.715	0	2	2
GSE48075	GSM1167457	44.5503	0	2	2
GSE48075	GSM1167458	38.6694	0	1	1
GSE48075	GSM1167461	1.4456	1	1	1
GSE48075	GSM1167462	1.577	1	2	2
GSE48075	GSM1167465	8.7064	1	2	2
GSE48075	GSM1167466	30.3901	0	2	2
GSE48075	GSM1167468	61.1088	0	1	1
GSE48075	GSM1167469	38.9979	0	2	2
GSE48075	GSM1167473	16.8871	1	2	2
GSE48277	GSM1173901	23.4908	1	2	2
GSE48277	GSM1173902	24.1807	1	2	2
GSE48277	GSM1173903	180.008	0	2	2
GSE48277	GSM1173904	105.856	1	2	2
GSE48277	GSM1173905	15.4743	1	1	1
GSE48277	GSM1173906	125.076	0	2	2
GSE48277	GSM1173907	72.9363	0	2	2
GSE48277	GSM1173908	46.3244	0	1	1
GSE48277	GSM1173909	56.345	0	2	2
GSE48277	GSM1173910	62.8172	0	2	2
GSE48277	GSM1173911	5.71663	1	1	1
GSE48277	GSM1173912	12.8789	1	2	2
GSE48277	GSM1173913	31.9343	0	2	2
GSE48277	GSM1173914	68.8296	1	2	2
GSE48277	GSM1173915	79.1786	1	2	2
GSE48277	GSM1173916	4.89528	1	1	1
GSE48277	GSM1173917	25.2977	1	1	1
GSE48277	GSM1173918	69.3224	0	2	2
GSE48277	GSM1173919	17.2156	1	1	1
GSE48277	GSM1173920	51.5154	0	2	2
GSE48277	GSM1173921	82.2012	0	2	2
GSE48277	GSM1173922	71.3593	0	1	2
GSE48277	GSM1173923	16.8871	1	2	2
GSE48277	GSM1173924	52.2382	0	2	2
GSE48277	GSM1173925	66.4641	0	2	2
GSE48277	GSM1173926	38.9979	0	2	2
GSE48277	GSM1173927	31.8686	1	2	2
GSE48277	GSM1173928	28.6817	1	2	2
GSE48277	GSM1173929	25.0021	1	1	1
GSE48277	GSM1173930	31.77	1	2	2
GSE48277	GSM1173931	5.4538	1	2	2
GSE48277	GSM1173932	57.2649	0	2	2
GSE48277	GSM1173933	58.4476	0	2	2
GSE48277	GSM1173934	33.9713	1	1	2
GSE48277	GSM1173935	46.1602	0	2	2
GSE48277	GSM1173936	47.0472	1	2	2
GSE48277	GSM1173937	37.4867	1	2	2
GSE48277	GSM1173938	3.8768	1	2	2
GSE48277	GSM1173939	38.1437	0	1	1
GSE48277	GSM1173940	135.326	0	2	2
GSE48277	GSM1173941	44.1561	0	2	2
GSE48277	GSM1173942	53.1581	0	2	2
GSE48277	GSM1173943	7.42505	1	1	1
GSE48277	GSM1173944	4.79671	1	2	2
GSE48277	GSM1173945	9.59343	1	2	2
GSE48277	GSM1173946	61.6674	0	2	2
GSE48277	GSM1173947	34.0698	0	2	2
GSE48277	GSM1173948	26.6119	0	2	2
GSE48277	GSM1173949	43.4661	0	1	1
GSE48277	GSM1173950	26.9076	0	1	1
GSE48277	GSM1173951	25.9877	0	2	2
GSE48277	GSM1173952	41.4292	0	2	2
GSE48277	GSM1173953	22.768	0	2	2
GSE48277	GSM1173954	46.4559	0	2	2
GSE48277	GSM1173955	43.6632	0	2	2
GSE48277	GSM1173956	20.7639	1	1	1
GSE48277	GSM1173957	32.0329	1	1	1
GSE32894	GSM814052	110.301	0	2	1
GSE32894	GSM814053			2	2
GSE32894	GSM814056	36.36	1	1	2
GSE32894	GSM814060	5.39178	1	1	1
GSE32894	GSM814064	75.9781	0	1	1
GSE32894	GSM814067			1	1
GSE32894	GSM814068	96.3945	0	1	1
GSE32894	GSM814070	25.5781	0	1	2
GSE32894	GSM814076	17.9178	1	1	1
GSE32894	GSM814080			1	1
GSE32894	GSM814081			2	2
GSE32894	GSM814085	97.7096	0	2	2
GSE32894	GSM814090	78.4438	0	2	2
GSE32894	GSM814092	26.5315	1	2	2
GSE32894	GSM814093			2	2
GSE32894	GSM814094	29.4904	1	1	1
GSE32894	GSM814097			1	1
GSE32894	GSM814099			1	2
GSE32894	GSM814101			1	1
GSE32894	GSM814104			2	2
GSE32894	GSM814105			2	2
GSE32894	GSM814109	69.5014	0	1	1
GSE32894	GSM814110	54.3452	0	2	2
GSE32894	GSM814111			1	1
GSE32894	GSM814113			2	2
GSE32894	GSM814115			1	1
GSE32894	GSM814119	88.1425	0	2	2
GSE32894	GSM814125			1	1
GSE32894	GSM814126	86.4329	0	1	1
GSE32894	GSM814127			1	1
GSE32894	GSM814130			2	2
GSE32894	GSM814132	76.6685	0	2	2
GSE32894	GSM814138	6.18082	1	1	1
GSE32894	GSM814142	7.52877	1	1	2
GSE32894	GSM814145			1	1
GSE32894	GSM814146			1	1
GSE32894	GSM814151			1	1
GSE32894	GSM814152			2	2
GSE32894	GSM814158			1	1
GSE32894	GSM814161			1	1
GSE32894	GSM814172	20.6137	1	1	2
GSE32894	GSM814173	29.9836	0	1	1
GSE32894	GSM814176	69.9288	0	1	1
GSE32894	GSM814179	17.6877	1	2	2
GSE32894	GSM814182	6.87123	1	1	1
GSE32894	GSM814183			2	2
GSE32894	GSM814187			1	1
GSE32894	GSM814188			1	1
GSE32894	GSM814189	57.5671	0	2	2
GSE32894	GSM814195	58.0274	0	2	2
GSE32894	GSM814202	6.37808	1	2	2
GSE32894	GSM814204	24.1973	1	1	1
GSE32894	GSM814209			2	2
GSE32894	GSM814214			1	1
GSE32894	GSM814218	34.7836	1	1	1
GSE32894	GSM814219			1	1
GSE32894	GSM814220			1	1
GSE32894	GSM814225	13.4137	1	1	1
GSE32894	GSM814238	3.68219	1	1	1
GSE32894	GSM814240	56.2192	0	2	2
GSE32894	GSM814241	6.47671	1	1	1
GSE13507	GSM814244			2	2
GSE13507	GSM814246	53.7205	0	1	1
GSE13507	GSM814248	41.063	0	1	2
GSE13507	GSM814251	40.7014	0	1	1
GSE13507	GSM814254	32.9096	0	1	1
GSE13507	GSM814257			2	2
GSE13507	GSM814262			2	2
GSE13507	GSM814269	15.5836	1	1	1
GSE13507	GSM814270			1	1
GSE13507	GSM814277			1	1
GSE13507	GSM814287	33.6986	0	1	1
GSE13507	GSM814289	8.21918	1	1	1
GSE13507	GSM814291	18.2466	1	2	1
GSE13507	GSM814295	34.0603	0	2	2
GSE13507	GSM814300	9.83014	1	2	2
GSE13507	GSM814317	21.0082	0	1	1
GSE13507	GSM814319			2	2
GSE13507	GSM814322	15.0904	1	2	2
GSE13507	GSM814325	13.4137	1	1	2
GSE13507	GSM814327			2	2
GSE13507	GSM814332			2	2
GSE13507	GSM814334	17.7534	0	2	1
GSE13507	GSM814335			1	1
GSE13507	GSM814339			2	2
GSE13507	GSM814344			1	1
GSE13507	GSM814346			1	1
GSE13507	GSM814347	9.96164	0	2	2
GSE13507	GSM814353	10.9479	1	1	1
GSE13507	GSM814354	17.063	0	1	1
GSE13507	GSM814356	16.3726	0	2	2
GSE13507	GSM814357	19.4959	0	2	2
GSE13507	GSM814359			1	1
GSE13507	BT008	129.93	0	2	2
GSE13507	BT009	12.57	1	2	2
GSE13507	BT010	128.97	0	2	2
GSE13507	BT014	1.03	1	2	2
GSE13507	BT016	16.67	1	2	2
GSE13507	BT019	3.13	1	2	2
GSE13507	BT024	120.5	0	1	1
GSE13507	BT026	66.3	1	2	2
GSE13507	BT029	14.57	1	2	2
GSE13507	BT030	115.83	0	2	2
GSE13507	BT032	121.2	0	2	2
GSE13507	BT044	90.73	0	2	2
GSE13507	BT049	25.83	1	2	2
GSE13507	BT050	10.27	1	2	2
GSE13507	BT056	81.63	0	1	1
GSE13507	BT061	8.7	1	2	2
GSE13507	BT068	15.1	1	1	2
GSE13507	BT069	11.23	1	2	2
GSE13507	BT070	69.43	0	2	2
GSE13507	BT073	65.23	0	2	2
GSE13507	BT074	11.97	1	2	2
GSE13507	BT080	10.4	1	2	2
GSE13507	BT089	56.47	0	2	2
GSE13507	BT090	55.5	0	2	2
GSE13507	BT092	11.5	1	1	1
GSE13507	BT093	17.87	1	2	2
GSE13507	BT096	15.4	1	2	2
GSE13507	BT097	48.43	0	1	2
GSE13507	BT098	4.5	1	2	2
GSE13507	BT100	5.23	1	1	1
GSE13507	BT101	45.6	0	2	2
GSE13507	BT102	45.13	0	1	2
GSE13507	BT105	5.93	1	2	2
GSE13507	BT108	6.5	1	2	2
GSE13507	BT110	39.77	0	2	2
GSE13507	BT111	38.97	0	2	2
GSE13507	BT115	36.83	0	2	2
GSE13507	BT117	28.1	0	2	2
GSE13507	BT118	3.93	1	2	2
GSE13507	BT120	15.1	1	2	2
GSE13507	BT122	34.23	0	2	2
GSE13507	BT124	11.07	1	2	2
GSE13507	BT125	5.77	1	1	1
GSE13507	BT126	33.07	0	2	2
GSE13507	BT128	9.23	1	1	1
GSE13507	BT129	7.1	1	1	1
GSE13507	BT130	17.13	1	2	2
GSE13507	BT143	22.27	0	1	1
GSE13507	BT144	6.87	1	2	2
GSE13507	BT154	79.3	0	2	2
GSE13507	BT155	15.47	1	2	2
GSE13507	BT156	26.43	1	2	2
GSE13507	BT157	13.27	1	2	2
GSE13507	BT158	6.4	1	2	2
GSE13507	BT159	10.67	1	2	2
GSE13507	BT160	18.13	0	2	2
GSE13507	BT161	15.37	0	2	2
GSE13507	BT162	11.8	0	2	2
GSE13507	BT163	10.87	0	1	1
GSE13507	BT164	10.03	0	2	2
GSE13507	BT166	5.3	0	2	2
GSE31684	GSM786491	103.786	1	1	1
GSE31684	GSM786492	13.1745	1	1	1
GSE31684	GSM786493	19.7782	1	2	2
GSE31684	GSM786494	16.4271	1	1	1
GSE31684	GSM786495	13.1417	1	2	2
GSE31684	GSM786496	4.43532	1	2	2
GSE31684	GSM786497	87.8522	1	2	2
GSE31684	GSM786499	108.452	1	2	2
GSE31684	GSM786500	175.507	1	1	1
GSE31684	GSM786503	0.394251	1	1	1
GSE31684	GSM786504	10.8419	1	1	1
GSE31684	GSM786506	3.35113	1	1	1
GSE31684	GSM786508	11.7289	1	2	2
GSE31684	GSM786509	31.3101	0	1	1
GSE31684	GSM786510	8.21355	1	2	2
GSE31684	GSM786511	24.6735	1	1	1
GSE31684	GSM786512	13.3059	1	2	2
GSE31684	GSM786513	1.08419	1	1	1
GSE31684	GSM786514	7.32649	1	1	1
GSE31684	GSM786515	3.28542	1	2	1
GSE31684	GSM786516	14.423	1	1	1
GSE31684	GSM786518	58.3162	1	1	1
GSE31684	GSM786519	4.96099	1	2	2
GSE31684	GSM786520	9.29774	1	1	1
GSE31684	GSM786521	12.6489	1	1	1
GSE31684	GSM786522	72.5421	0	1	1
GSE31684	GSM786523	90.1191	1	2	1
GSE31684	GSM786526	3.38398	0	1	1
GSE31684	GSM786528	2.82546	1	1	1
GSE31684	GSM786530	9.92197	1	2	2
GSE31684	GSM786531	102.637	1	2	2
GSE31684	GSM786532	3.31827	1	1	1
GSE31684	GSM786533	110.127	1	2	2
GSE31684	GSM786535	5.58522	1	2	2
GSE31684	GSM786536	7.65503	1	1	1
GSE31684	GSM786537	17.0185	1	1	1
GSE31684	GSM786539	120.772	0	2	1
GSE31684	GSM786540	44.6817	0	2	2
GSE31684	GSM786542	4.43532	1	2	2
GSE31684	GSM786543	79.4415	1	1	1
GSE31684	GSM786544	13.6674	1	2	2
GSE31684	GSM786545	65.2813	1	2	2
GSE31684	GSM786546	0.788501	1	2	2
GSE31684	GSM786547	13.4702	1	2	2
GSE31684	GSM786549	111.442	0	2	2
GSE31684	GSM786550	9.82341	1	1	1
GSE31684	GSM786551	102.571	0	1	1
GSE31684	GSM786552	7.78645	1	2	2
GSE31684	GSM786553	101.881	0	1	1
GSE31684	GSM786554	32.6242	1	2	2
GSE31684	GSM786557	103.852	1	1	1
GSE31684	GSM786560	98.1684	0	1	1
GSE31684	GSM786561	15.0801	1	1	1
GSE31684	GSM786562	6.63655	1	1	1
GSE31684	GSM786563	12.7146	1	2	2
GSE31684	GSM786564	67.2526	1	2	2
GSE31684	GSM786568	84.731	0	2	2
GSE31684	GSM786570	17.6099	1	2	2
GSE31684	GSM786571	85.9466	0	2	2
GSE31684	GSM786576	11.6632	1	2	2
GSE31684	GSM786577	32.8542	1	1	1
GSE31684	GSM786579	51.5154	1	2	2
GSE31684	GSM786580	46.2259	0	1	1
GSE31684	GSM786581	71.8522	0	2	1
GSE31684	GSM786582	5.71663	1	1	1
GSE31684	GSM786583	64.5585	0	2	2
EMTAB1803	CIT.38	11	1	1	1
EMTAB1803	CIT.73	35	1	2	2
EMTAB1803	CIT.75	1	0	1	1
EMTAB1803	CIT.78	21	0	1	1
EMTAB1803	CIT.100	15	1	2	2
EMTAB1803	CIT.103	54	0	2	2
EMTAB1803	CIT.106	12	1	2	2
EMTAB1803	CIT.108	70	0	2	2
EMTAB1803	CIT.120	107	0	1	1
EMTAB1803	CIT.127	94	1	2	2
EMTAB1803	CIT.12	26	1	1	1
EMTAB1803	CIT.134	13	0	2	2
EMTAB1803	CIT.138	3	1	2	2
EMTAB1803	CIT.139	10	1	2	2
EMTAB1803	CIT.141	2	0	1	1
EMTAB1803	CIT.142	57	0	2	2
EMTAB1803	CIT.14	4	1	1	1
EMTAB1803	CIT.15	53	0	2	2
EMTAB1803	CIT.170	1	0	1	1
EMTAB1803	CIT.172	72	0	1	1
EMTAB1803	CIT.175	0	0	2	2
EMTAB1803	CIT.177	9	1	2	2
EMTAB1803	CIT.179	13	1	2	2
EMTAB1803	CIT.17	20	1	2	2
EMTAB1803	CIT.180	2	0	2	1
EMTAB1803	CIT.181	20	0	1	1
EMTAB1803	CIT.182	15	1	2	2
EMTAB1803	CIT.185	0	0	2	2
EMTAB1803	CIT.186	3	0	1	1
EMTAB1803	CIT.187	0	0	1	1
EMTAB1803	CIT.188	4	1	1	1
EMTAB1803	CIT.190	54	1	1	1
EMTAB1803	CIT.192	19	0	2	2
EMTAB1803	CIT.19	40	0	1	1
EMTAB1803	CIT.1	1	1	2	2
EMTAB1803	CIT.23	3	0	2	2
EMTAB1803	CIT.242	11	1	2	2
EMTAB1803	CIT.252	87	1	1	1
EMTAB1803	CIT.253	30	1	2	2
EMTAB1803	CIT.254	21	1	1	1
EMTAB1803	CIT.256	104	0	2	2
EMTAB1803	CIT.259	132	1	2	2
EMTAB1803	CIT.25	72	0	1	2
EMTAB1803	CIT.260	0	0	2	2
EMTAB1803	CIT.262	6	1	1	1
EMTAB1803	CIT.265	5	0	2	2
EMTAB1803	CIT.266	11	0	2	2
EMTAB1803	CIT.267	91	1	2	2
EMTAB1803	CIT.269	21	1	1	1
EMTAB1803	CIT.277	0	0	2	2
EMTAB1803	CIT.280	30	0	2	2
EMTAB1803	CIT.28	49	0	1	1
EMTAB1803	CIT.290	2	0	2	2
EMTAB1803	CIT.2	60	1	2	1
EMTAB1803	CIT.30	11	1	1	1
EMTAB1803	CIT.310	86	0	2	2
EMTAB1803	CIT.31	4	1	1	1
EMTAB1803	CIT.32	53	0	1	1
EMTAB1803	CIT.33	39	0	2	2
EMTAB1803	CIT.34	47	0	1	1
EMTAB1803	CIT.36	44	0	1	1
EMTAB1803	CIT.37	40	1	2	2
EMTAB1803	CIT.39	23	1	2	2
EMTAB1803	CIT.40	6	0	1	1
EMTAB1803	CIT.44	9	1	1	1
EMTAB1803	CIT.65	13	0	2	2
EMTAB1803	CIT.67	19	1	2	2
EMTAB1803	CIT.68	33	1	2	2
EMTAB1803	CIT.6	10	1	2	2
EMTAB1803	CIT.70	21	0	2	2
EMTAB1803	CIT.72	31	0	1	1
EMTAB1803	CIT.76	16	1	2	2
EMTAB1803	CIT.79	1	0	1	1
EMTAB1803	CIT.7	7	1	2	2
EMTAB1803	CIT.80	5	1	2	2
EMTAB1803	CIT.81	17	1	1	1
EMTAB1803	CIT.82	18	1	2	2
EMTAB1803	CIT.83	2	1	1	1
EMTAB1803	CIT.84	9	1	1	1
EMTAB1803	CIT.8	39	1	2	2
EMTAB1803	CIT.91	9	0	2	2
EMTAB1803	CIT.93	8	1	2	2
EMTAB1803	CIT.96	18	0	2	2
EMTAB1803	CIT.97	4	0	1	1
EMTAB1803	CIT.99	23	1	2	2

## Sheet: 2Prospective_clin_data
SourceID	SampleID	Survival_months	Vital_status	Basal=1_Luminal=2_subtype	TD_subtype_Basal=1_Differentiated=2
GSE52219	GSM1261392	271.5	1	1	1
GSE52219	GSM1261393	98.3	0	1	1
GSE52219	GSM1261394	211.3	1	1	1
GSE52219	GSM1261395	85.6	1	2	2
GSE52219	GSM1261396	259.1	0	2	2
GSE52219	GSM1261397	254	0	1	1
GSE52219	GSM1261398	26.2	1	1	1
GSE52219	GSM1261399	95.2	1	1	1
GSE52219	GSM1261400	13.5	1	2	2
GSE52219	GSM1261401	102.2	1	1	1
GSE52219	GSM1261402	19	1	2	2
GSE52219	GSM1261403	70.7	1	2	2
GSE52219	GSM1261404	9.9	1	2	2
GSE52219	GSM1261405	261.4	1	1	1
GSE52219	GSM1261406	74.8	1	2	2
GSE52219	GSM1261407	35.7	1	2	1
GSE52219	GSM1261408	288.9	0	2	2
GSE52219	GSM1261409	15.2	1	2	2
GSE52219	GSM1261410	16.2	1	2	2
GSE52219	GSM1261411	8.9	1	2	2
GSE52219	GSM1261412	102.4	1	1	1
GSE52219	GSM1261413	181.6	0	1	1
GSE52219	GSM1261414	109.5	1	2	2
GSE69795	GSM1709066	14.09	1	1	2
GSE69795	GSM1709067	34.66	1	2	2
GSE69795	GSM1709068	30.95	1	2	2
GSE69795	GSM1709069	46.49	0	1	1
GSE69795	GSM1709070	52.24	0	1	1
GSE69795	GSM1709071	8.25	1	2	2
GSE69795	GSM1709072	44.85	1	2	2
GSE69795	GSM1709073	58.09	0	2	2
GSE69795	GSM1709074	37.59	1	2	2
GSE69795	GSM1709075	50.53	0	2	2
GSE69795	GSM1709076	58.81	0	1	2
GSE69795	GSM1709077	11.24	1	2	2
GSE69795	GSM1709078	11.93	1	2	2
GSE69795	GSM1709079	36.76	0	1	1
GSE69795	GSM1709080	30.88	1	2	2
GSE69795	GSM1709081	39.98	0	2	2
GSE69795	GSM1709082	43.93	0	1	2
GSE69795	GSM1709083	48.2	0	2	2
GSE69795	GSM1709084	66.6	0	2	2
GSE69795	GSM1709085	61.86	0	1	1
GSE69795	GSM1709086	66.04	0	2	2
GSE69795	GSM1709087	50.04	0	2	2
GSE69795	GSM1709088	37.98	0	1	1
GSE69795	GSM1709089	18.37	1	2	2
GSE69795	GSM1709090	15.57	1	2	2
GSE69795	GSM1709091	53.91	0	2	2
GSE69795	GSM1709092	18.04	1	1	1
GSE69795	GSM1709093	52.3	0	1	2
GSE69795	GSM1709094	43.4	0	1	2
GSE69795	GSM1709095	46.82	0	2	2
GSE69795	GSM1709096	30.88	1	1	1
GSE69795	GSM1709097	22.08	1	2	2
GSE69795	GSM1709098	57.76	0	2	2
GSE69795	GSM1709099	54.05	0	1	2
GSE69795	GSM1709100	57.23	0	2	2
GSE69795	GSM1709101	43.79	0	1	1
GSE69795	GSM1709102	38.31	0	1	1
GSE69795	GSM1709103	59.79	0	2	2

## Sheet: 6Retrospective_data
Symbol	GSM1173905	GSM1173908	GSM1173911	GSM1173916	GSM1173917	GSM1173919	GSM1173922	GSM1173929	GSM1173934	GSM1173939	GSM1173943	GSM1173949	GSM1173950	GSM1173956	GSM1173957	GSM1173901	GSM1173902	GSM1173903	GSM1173904	GSM1173906	GSM1173907	GSM1173909	GSM1173910	GSM1173912	GSM1173913	GSM1173914	GSM1173915	GSM1173918	GSM1173920	GSM1173921	GSM1173923	GSM1173924	GSM1173925	GSM1173926	GSM1173927	GSM1173928	GSM1173930	GSM1173931	GSM1173932	GSM1173933	GSM1173935	GSM1173936	GSM1173937	GSM1173938	GSM1173940	GSM1173941	GSM1173942	GSM1173944	GSM1173945
THY1	0.58752	0.586746	-0.861315	-1.93455	-0.256052	1.01611	-1.91118	-0.0776148	0.434786	1.37901	0.00706415	0.232223	1.59343	0.95078	0.621539	-0.632118	-1.08954	-0.3295	-0.515364	-0.863753	0.527054	-0.0457264	-0.379683	0.0914708	-0.0997548	-0.943408	-0.196429	-0.872345	-3.74029	-0.58188	-0.99238	-0.0574642	-0.238406	0.248784	0.965023	1.0595	0.247501	-1.01741	1.29025	1.04082	-0.594276	-0.49113	-0.802759	1.26185	-0.80126	-0.549007	0.829125	0.496247	-0.0806124
STAT3	0.598039	0.801023	-0.26372	0.515529	1.27317	0.201245	1.84064	1.03927	-0.107156	0.487141	-0.926609	0.578858	-1.31527	0.010229	-0.161152	2.33879	1.49482	-0.0506678	0.0833127	-0.826215	0.147171	-0.11921	-0.239971	-1.71913	-1.22853	0.218404	0.57433	-0.704556	0.763316	1.07687	-0.771097	1.38233	0.924359	1.43457	-0.336789	1.43877	0.0727737	-0.633967	-0.0105452	0.158016	-1.03554	1.17842	-0.698951	-0.0158632	0.862668	-0.932577	0.740444	-1.41596	-0.666679
JAK2	0.655902	0.649753	1.5235	0.182433	1.72286	2.17262	0.664328	-1.88347	-0.341082	1.07047	-1.21477	-0.763781	0.875824	0.100392	1.05829	-0.0103998	-2.36275	-0.301781	-0.515672	1.1163	-0.752385	-0.85368	1.13384	-1.9366	-0.449023	-1.34211	0.555786	0.171625	0.652448	0.974565	-0.449628	1.11496	-0.814918	-0.00364477	-0.675939	-0.564123	-0.966755	-0.497443	0.0553043	0.834771	-0.237917	0.0502193	-1.18691	-0.351021	-2.08802	-1.63984	0.643336	1.14676	1.17502
KRT15	-0.00587353	0.495164	0.981789	0.970855	0.119338	-1.82999	0.293268	0.0185727	-0.156569	-3.65785	0.538296	1.25428	-0.0767134	-0.948846	0.469988	1.5386	0.609893	0.23407	1.4585	-0.552768	-0.0426369	0.229329	0.260587	-0.326352	-0.720434	-0.421296	-2.18703	1.18851	0.502804	-0.356717	1.3094	-2.51723	-0.304175	-0.0317131	-0.908443	1.0874	0.706854	-0.200594	-0.641815	-1.26908	1.41693	0.0726134	-0.0470895	-0.114317	-0.848493	0.442439	0.218186	1.2452	-0.0930968
EGFR	2.0042	0.759079	1.51587	1.44135	0.207473	-1.51068	0.842185	-1.1871	2.62296	-0.0263286	0.555726	-1.3358	0.811198	-1.08289	0.572078	0.910113	1.40574	-1.15598	-1.04715	-1.11819	-0.444828	0.916264	0.362172	0.155289	0.854399	-0.156374	0.735466	-1.30343	-1.11238	-1.38555	1.00161	-0.344282	0.764276	-0.716422	-0.536533	0.108031	-1.05172	0.885159	0.857372	-0.247915	0.749422	-0.913804	-0.343364	-1.3588	-1.3263	1.03338	-1.40544	0.844666	-0.0447612
ITGA6	1.27586	0.663387	0.982564	0.479362	1.62771	-0.101214	1.15894	1.64498	0.88609	-0.0845253	-0.886019	0.61475	0.0693745	0.721211	1.42782	-1.49554	-0.185216	-1.67979	0.547203	0.471607	-0.0172779	-0.187163	1.50231	1.09599	1.69413	-1.4229	0.00687388	0.910055	0.0335303	0.336331	-2.36588	-0.407255	-0.534266	-0.737298	-1.21647	-1.42428	-2.19061	0.159227	0.929741	-0.652891	0.134593	-0.511849	-1.60939	-1.06343	-0.63274	0.448895	-0.0158551	-0.428047	-0.772885
KRT14	1.06445	1.1812	0.961328	1.21917	1.03628	-0.0364727	0.749403	1.34053	0.303852	-1.93984	1.29928	0.728951	1.13576	-0.348809	1.28095	0.189162	0.442024	-0.450145	-0.228957	-0.790507	-0.541422	0.940924	1.08411	-0.531872	-0.953659	1.0693	-0.369333	1.08781	-0.00367075	-1.49098	0.0370138	-3.27387	0.94347	-1.11192	-0.460677	-0.833722	1.24963	1.06032	-0.770942	-1.64482	0.573933	-0.703168	0.207466	0.43869	-0.225857	-0.370359	-0.869116	0.446848	-0.0149715
KRT5	0.733429	1.01907	1.02599	0.933913	0.812029	0.608344	-0.664969	0.887673	0.730515	-1.53211	1.00092	1.05904	1.08131	0.87784	1.09897	-2.10303	-0.240451	-2.13536	-2.22189	-0.691333	0.217983	0.873299	0.753647	0.255347	0.79934	0.430635	-0.245159	0.957843	-0.139621	-1.00889	0.332812	-2.10627	0.177939	0.0248267	-2.1212	-0.0807951	-2.12149	-0.645081	-1.12393	-1.28397	0.29487	0.491204	-0.309619	-0.727678	-0.747439	0.403026	0.563197	0.734146	-0.169487
KRT17	0.251687	0.226563	0.697954	0.735659	0.842368	-0.846535	0.697962	0.592518	-0.94957	-5.29937	0.912861	0.793523	0.859885	0.751733	0.959988	-0.683612	0.312624	-0.0407741	0.651769	0.258709	-0.163294	0.552041	0.534741	0.0209569	0.439369	0.878768	0.0905165	0.270315	-0.327752	-2.03808	0.182185	-0.64724	-0.67972	-0.223331	-1.31641	0.776347	0.776354	0.285457	-1.4667	-0.124967	-0.0530871	0.473782	0.453888	-1.15812	0.429759	0.195699	-0.060386	0.727527	0.0236066
CD44	1.28814	0.691298	0.768208	1.13647	1.4911	0.584103	-0.00924089	0.247004	-1.00413	0.0173746	1.19777	0.526704	1.46981	1.03714	1.51269	-0.205242	-2.21647	-0.500836	-1.9663	1.25013	-0.887377	-0.66371	1.7266	-0.748365	0.237147	-0.199043	0.250662	0.528231	0.663885	-1.15317	0.685733	-0.295008	-1.81706	-0.936108	-0.208511	0.384483	-0.260359	-0.593199	0.469268	0.371793	-0.383562	0.386904	-2.39954	-0.293356	0.252407	-0.836318	1.20992	0.294711	-2.04937
KRT6A	1.10256	1.04689	1.12483	1.14536	1.14107	-0.0454696	0.592542	1.2145	0.771894	-1.35671	1.24781	1.23294	1.26701	1.10692	1.14816	-0.600208	-0.185147	-0.537988	-1.9725	-0.134033	-1.12623	0.765762	1.05836	0.0318114	0.457024	0.678357	-0.737117	1.18038	-0.836138	-1.05773	-0.798742	-2.10779	0.606988	-1.86122	-1.28905	-1.90009	-0.942282	-1.65937	-1.76716	-0.856699	-0.242944	0.412251	0.0932315	-0.224562	-0.185512	-0.867981	0.78716	1.0356	0.59336
COL17A1	1.0658	1.04463	0.0302516	0.858418	1.25293	0.385966	-0.147348	1.47819	0.651012	-0.480507	0.936802	0.97538	1.45831	1.1517	1.7993	-0.606646	-0.687077	-1.5298	0.0430053	-0.61413	0.659174	-0.000842349	1.23955	-1.42413	1.39821	-0.963182	0.148928	1.01177	-0.382548	-0.710091	-2.56621	-1.87861	-0.0996059	-1.57641	-1.41217	-0.255674	-1.34402	0.247854	0.511386	-1.32643	-1.03658	0.489275	-0.656942	-0.0916383	-1.25251	-0.492825	0.169627	-0.0788351	-0.933283
DSC3	0.953745	0.831687	-0.719715	1.16382	1.09147	0.403754	0.619133	0.954536	0.943116	-1.54465	-1.9843	0.985884	1.15402	0.891585	0.71316	0.934066	0.522635	-1.78255	-1.74126	-0.381615	0.850861	1.12318	-1.13064	0.21875	0.693946	0.879893	-1.22536	0.788353	0.178252	-1.72849	1.20947	-0.608438	0.512433	-0.696358	-2.03047	-0.47724	0.236777	0.507624	-1.50416	-1.80473	0.21499	-0.306559	-0.201087	-1.36402	0.789805	0.89247	-0.230218	0.561943	-0.450286
TGM1	0.155625	-0.455536	-0.658171	2.47285	1.0804	0.510073	0.171044	1.18514	0.533313	-0.0625937	2.40477	-1.22921	0.830526	-1.76609	1.92555	-1.70044	0.110059	0.249761	0.76784	-2.26064	0.106817	-0.674615	-0.215427	-0.112639	0.208461	0.453213	0.0969926	1.13221	-0.781446	-0.198669	1.32253	-0.223659	-0.175096	-0.970076	0.609529	-0.490944	0.873657	0.203573	0.601838	0.300711	-0.667658	0.120592	-0.232997	0.495356	-1.82216	-0.167159	0.391754	-0.105331	-2.00036
PI3	1.34528	1.6457	1.43339	1.48615	0.828586	1.20703	0.558378	1.54204	-1.42261	-1.36017	1.64569	1.20625	1.65075	-1.16011	1.49267	-1.24627	0.430225	-1.24627	-0.750707	-1.06577	-0.577039	0.660734	-1.21473	-0.684091	-0.368184	1.0765	0.513473	0.877854	1.12564	0.00819159	-1.21828	1.36538	0.741715	0.610438	0.883665	-0.447599	-0.556083	-0.332103	-0.848345	0.345401	-0.731995	-0.195099	0.183168	-1.33099	-1.21656	-0.56866	-0.780609	-0.455552	-0.148234
TP63	0.536654	0.947403	0.869732	1.2365	0.0575876	-0.512502	0.784593	0.227381	-1.37181	-3.44103	0.749681	0.631033	0.535412	-0.843911	0.722547	0.63203	0.720963	-0.183513	1.08192	0.836663	-0.472833	0.577347	0.832808	0.504591	0.625749	-0.155822	0.805491	-0.0451676	0.528028	0.162782	0.288736	-3.50111	-0.631406	0.0957505	-1.47643	-0.230201	0.658658	0.649146	-2.93104	-0.495132	0.241208	0.116315	0.477379	0.449769	-0.494506	0.739971	-1.17088	0.657561	0.0429609
KRT1	-0.94748	-0.831265	2.25465	2.59999	-0.397307	-1.04647	-0.217084	0.869711	0.0853817	0.0188203	-0.981657	-0.971626	1.56889	0.89841	0.449744	-0.813969	-0.458457	1.10246	-0.974893	0.416898	-0.0225325	2.37634	-0.0283858	-0.932485	-0.417274	2.37442	-0.912044	-0.312807	-0.820727	-1.04966	0.362261	-1.07502	0.791252	-0.134758	0.298825	-0.322299	-0.0907997	-0.88732	-0.446363	0.278747	0.440581	-0.401128	-0.950718	-0.0653617	-0.0866332	1.92392	-1.19538	-1.10255	-0.0396219
CDH3	1.44847	1.49746	0.834681	0.762428	1.06761	1.26583	1.72626	0.056491	-1.10895	-2.50085	0.63727	0.871357	0.8489	1.23552	0.925401	-0.364052	0.760672	-2.37473	0.224109	0.376038	-0.7183	0.808764	0.819928	-1.27305	0.198234	0.0199418	-0.0971413	-0.471592	0.165722	-0.171548	0.0500962	-2.3043	-0.110227	0.552873	-1.106	0.476481	0.450299	-0.635534	-1.6964	-1.01967	-0.188606	1.03873	-0.329732	0.0342713	-0.880767	1.11486	-2.4337	-0.104722	-0.489153
KRT16	0.520158	0.440931	0.599926	1.00361	0.794101	-1.57328	0.707769	0.957969	-2.47289	-4.18794	0.919382	0.639549	1.18193	0.542941	0.844432	0.229549	1.04875	-0.158607	1.03037	-0.120349	-0.288224	0.645397	0.257086	-0.338153	0.152917	1.04875	0.126163	-0.150497	-1.56624	-1.25249	0.198009	-1.12018	-0.0662592	0.408577	-1.13777	0.625169	0.943389	0.0861633	-1.88944	0.0665542	-0.849379	0.61849	0.565711	-0.715029	0.523452	0.331081	0.0369499	0.346797	-0.703615
KRT6B	1.63873	1.61509	1.54457	1.59248	0.0707225	-0.441525	-0.302343	1.70452	0.024931	-1.07633	1.75625	1.70102	1.74517	1.56374	1.53709	-0.988449	-1.03598	0.0916263	-1.1232	-0.936829	-0.499195	0.641471	-1.1486	-0.794264	0.816078	0.759572	-0.398508	1.40443	0.0328075	-1.21738	-1.01989	-0.607594	0.865381	0.463116	-1.14691	-1.1356	-0.518909	-1.05237	-1.01656	-0.597773	-1.12153	-0.0603831	-0.511226	-1.01732	-1.02742	-1.17589	0.509858	0.0801476	0.663846
KRT6C	-0.0870991	-0.560946	2.00678	1.32896	-0.512876	-0.520609	0.768886	1.91188	-0.689721	-0.712408	2.15576	2.88796	1.89888	-0.573608	2.53708	-0.465404	0.648091	-0.337916	-0.650367	-0.713347	-0.587884	1.67563	-0.594693	-0.568397	-0.635301	1.16382	-0.593994	1.78315	-0.614823	-0.517874	-0.455778	-0.668781	0.0581972	0.218029	-0.664135	-0.518655	-0.700387	-0.649276	-0.568876	-0.83912	-0.575556	-0.102655	-0.563654	-0.390286	-0.539455	0.771019	-0.74281	0.673617	0.274216
UPK1B	-1.11045	-1.16209	-1.09494	-1.37803	0.471111	-1.45682	-1.33481	-0.335172	1.68858	-1.45141	-0.786432	0.93574	-1.4782	0.0514009	-1.44987	0.855625	-0.063454	0.502297	0.623119	0.159353	0.606316	1.23972	1.14059	1.05523	0.849833	1.30206	0.150561	1.27265	-1.61532	-1.63123	0.154263	-0.965452	0.870317	0.213238	1.08966	0.468666	1.14968	1.37967	1.04291	-0.527398	0.916502	0.125636	-0.0286979	1.09597	0.243635	-1.07555	-1.51684	0.639163	-0.992173
UPK1A	-1.13043	-2.23737	0.330793	-1.52121	-1.96602	-1.10763	-1.32909	-0.333952	0.199284	-0.643169	-0.0256567	-0.544146	-1.43992	-2.46675	-1.35159	-2.13332	0.624801	0.757481	0.230226	0.766559	-2.08864	0.663308	0.48255	0.815369	0.73663	0.790601	0.766559	0.792995	0.372407	0.496538	0.306238	-1.11645	0.567106	-1.70682	0.759185	0.696178	0.800283	0.817927	0.36085	0.518115	0.770176	0.790599	0.830048	0.730275	0.788389	0.734931	0.464542	-0.107167	0.3532
UPK3A	-1.22704	-1.2706	-0.458195	-1.60304	-1.57262	-1.43851	-1.29401	-1.0907	-1.00071	-0.812134	-0.616909	-1.03833	-1.12429	-0.997693	-1.10859	1.61623	0.986182	1.49934	0.194655	0.765069	0.691154	1.26102	-0.508002	0.559505	1.07636	0.829414	-0.895241	0.153167	1.04535	0.0199559	-0.824918	-1.15168	0.0560863	1.34124	1.23245	1.29327	1.1358	1.03389	-0.690955	-1.07637	1.08647	1.08673	0.815371	1.69474	-0.824764	0.446589	-1.03338	-0.826703	-0.165363
UPK2	-0.213269	-2.18507	-0.137075	-2.07697	-1.71152	-1.27054	-0.00707662	-1.55249	0.325468	-1.65514	-0.485836	-0.203979	-1.79091	-3.32848	-1.08636	0.52334	0.366948	0.83696	0.394997	0.512484	-1.14137	0.794863	0.459785	0.911786	0.821444	0.895631	0.0767541	0.759161	-0.599228	0.435832	-0.150213	-1.96481	0.782491	-0.692049	0.889057	0.63489	0.72476	0.956327	0.406299	0.379868	0.82836	0.503739	0.857138	0.445126	0.374649	0.786125	-0.0582096	0.560352	0.556363
UPK3B	0.428074	-0.0902866	-0.199979	-1.75777	0.343603	-2.46615	0.231618	-2.14405	-0.394262	-2.13538	-2.38907	-0.230442	-2.38864	-2.14975	-1.75796	0.677255	0.673076	0.820538	0.339714	0.736842	0.855091	0.878743	0.542503	0.383908	0.705402	0.106915	-0.666849	0.677736	0.519908	0.555455	0.588775	-1.07939	0.553001	0.853477	0.187018	0.647683	0.741836	0.574328	-0.165418	-0.0719605	0.737987	0.851803	0.600539	0.784382	0.31105	0.973397	-1.04757	0.479664	0.320219
KRT20	0.394823	-0.189764	-0.471419	-1.77615	-0.452577	-2.22752	0.141132	0.316072	-1.77304	-1.35429	-1.31332	-0.813852	-2.12492	-2.13802	-1.57128	0.681349	0.770204	0.776244	0.646594	0.186217	-1.3942	0.768469	0.484624	0.610187	0.637903	0.734792	0.644077	0.76016	0.366899	0.743377	-1.39005	0.764509	0.74261	0.779947	0.552962	0.426985	0.636095	0.823444	0.765679	0.456765	0.741066	0.077408	0.836066	0.727184	0.689097	0.710111	0.373231	0.629995	0.730012
KRT18	-0.680268	0.678034	0.60192	1.04041	0.116923	-0.980213	0.240506	0.145318	-0.330008	-0.522968	1.23378	-1.91286	0.132978	-1.6738	-0.261805	0.318747	2.19889	-1.77453	0.249903	-2.15365	-0.417886	1.07603	0.235739	-0.604731	0.314906	-0.656628	0.0701726	0.478223	-0.431246	1.27858	0.870182	0.0510197	0.945739	1.76781	-1.27367	-0.548944	0.556029	0.661789	-0.157822	-1.59704	-2.23138	1.3109	1.13071	0.353599	-1.07811	0.329525	0.128567	0.63141	1.00682
KRT8	0.889359	-0.333875	-0.00972578	-0.519188	0.576382	-1.3002	0.590153	-2.0926	0.666973	-5.56606	-1.06245	-0.0318946	-1.6756	-0.755834	-0.74281	1.09634	-0.218382	0.155054	0.208564	0.321874	0.581238	0.396647	0.183436	0.255826	0.530047	0.448021	0.303905	0.84763	0.103035	-0.198953	0.699797	0.0714704	0.573923	0.1704	0.320279	0.147163	0.957942	0.740031	0.483054	-0.19706	-0.110742	0.26755	0.196586	0.328933	-0.111978	-0.76711	-1.20968	0.183402	0.342881
PPARG	-0.983336	-1.19248	-1.0285	-1.66883	-0.996409	-0.938872	0.697521	-2.0537	-0.311333	-1.24469	-1.8287	-1.36618	-1.69487	-1.4888	-1.24213	-0.118981	0.898338	0.551585	0.581491	-0.015675	-0.353866	0.872747	0.0260332	0.83965	1.2485	0.739834	1.20078	1.02015	1.01377	1.00015	0.398759	-1.48972	0.51843	-1.94016	0.0342082	1.11606	1.11758	1.59516	0.745039	-0.412346	0.0797017	0.379178	1.12373	0.187474	0.237743	0.659018	-0.533551	0.400473	0.648612
FOXA1	-0.743695	-0.598233	0.589915	-0.651223	-3.21806	-1.84807	0.0863284	-2.42782	-2.40271	-2.73549	-1.95676	0.771227	0.0338281	-0.656917	-1.10098	0.31199	-0.179636	0.64903	0.779479	0.754664	-0.518827	0.163165	0.355189	0.710397	0.937438	0.352521	0.693896	0.767618	0.719444	0.134177	0.762727	0.577378	0.674859	-1.40348	0.198894	0.626211	0.216686	0.807102	0.258052	0.375591	0.32759	0.316976	0.826182	0.190624	0.339711	0.712951	-0.249948	0.751712	0.833144
GATA3	-0.71335	-1.1195	-0.0852308	-1.80483	-0.812557	-0.542807	-0.150206	-1.95573	0.171295	-0.907259	-3.19276	-1.29716	-1.31412	-1.58701	-2.93128	-0.457968	1.14167	1.07365	0.198089	-0.0633476	-0.0636402	0.373541	0.43191	1.07646	0.549097	0.0607787	0.2069	0.921214	0.27129	-0.170455	0.954281	-1.38644	0.602163	0.0374358	0.0986082	0.663344	0.896703	0.946389	0.513522	0.000255371	0.349755	0.504754	0.955285	0.650257	0.49801	1.25396	-0.580143	0.378616	0.441442
SNX31	-1.90151	-1.64427	-0.422489	-1.63285	-1.54509	-1.86102	-0.923404	-1.569	-1.11656	-1.2188	-1.53706	0.322522	-1.72429	-1.52311	-1.6826	0.882684	1.05319	1.15836	0.507268	0.860686	0.138159	0.840104	0.699486	0.978585	0.406562	0.407185	0.320651	1.06807	0.76704	0.936332	0.685037	-1.64425	0.358477	0.251948	0.106947	-0.532341	0.789981	1.07039	-1.26043	0.272841	1.0334	0.543163	0.644378	0.743231	0.603999	0.773862	-0.355654	0.589732	0.210236
FGFR3	-1.10829	0.509674	0.589706	-0.00765239	-0.242268	-2.70602	-0.958381	-0.048971	-1.13071	-2.6205	-0.308542	0.424658	-1.62253	-1.43496	-0.327689	1.54221	1.30041	1.26528	0.633294	0.933558	0.73306	0.748814	-1.06117	0.70177	0.389606	0.673861	-0.958381	0.501796	0.612837	0.782229	1.12301	-0.372458	-0.419316	1.10204	-1.82016	0.459857	-1.06528	0.613208	-1.1625	-1.11837	0.944994	0.517644	0.50726	0.99075	0.215745	0.927939	-0.774403	-0.493244	0.346821
GPX2	-1.49469	-0.933464	0.139837	-0.147485	-1.593	-2.23216	-1.70609	-0.112612	-2.15892	-2.05427	-0.480387	0.556117	-0.378814	-2.02009	-2.09008	0.756782	0.719741	0.625389	0.994422	0.527673	0.137574	-0.187376	0.63946	0.506502	0.867883	0.797553	-1.4554	0.780518	0.523055	0.775227	0.718962	0.377151	-1.34097	-0.227137	-0.56286	0.828048	0.988644	0.607977	-1.97754	0.675211	0.379912	0.706829	0.511467	0.770428	0.448449	0.828658	-0.143031	0.650893	0.773465
ERBB2	0.00965004	-0.182775	3.33494	-0.460974	0.130526	-2.18302	0.737218	0.100779	0.746964	-2.62041	-0.338342	0.0216947	-1.81289	-1.34473	-0.763397	0.528245	0.943019	0.12247	0.681583	0.850896	0.259462	-0.103231	-0.546743	-0.665865	-0.0963691	0.894423	0.724567	-0.1368	0.923833	-0.138182	-0.060067	0.374005	0.206211	0.941002	-0.574872	0.397044	1.03059	2.00854	0.126641	0.0254138	0.0232994	-0.0897407	1.31596	-0.395682	-0.0114957	0.449459	-0.478174	-0.435144	1.63994
ERBB3	-0.101178	-0.655086	0.643792	-1.00675	-1.50806	-3.27808	0.672264	-1.10673	-0.303294	-1.59109	0.324531	0.0628728	0.595789	-2.21551	-1.86741	1.3032	0.930047	1.29279	0.79913	0.75381	0.661775	0.816831	-1.53001	0.453548	0.493152	1.13905	0.366881	0.445546	0.41071	0.077096	-0.254684	-0.232712	-0.0484788	0.349117	0.00743819	0.354381	1.40115	0.424334	0.14645	-0.68629	-0.185522	1.35178	0.619051	-1.12441	-1.92693	-0.522568	-0.429764	0.945892	1.05444
CYP2J2	0.475547	-0.283286	-0.171249	0.203205	-0.635234	-1.8834	-1.39115	-2.04303	0.0598588	-3.98707	0.0639895	-0.0572996	-1.66039	-1.27933	0.0336986	-0.621793	0.813532	1.03052	1.01376	0.729894	0.231459	0.869014	0.848734	0.480471	0.326681	0.735354	0.678437	0.133131	1.06296	1.16149	0.918078	-0.326456	1.08404	0.117022	-1.20979	0.679813	0.840745	1.07239	-1.62802	-0.442335	0.588161	0.795925	0.443744	0.751685	-0.387727	0.725406	-1.3906	-0.0277012	-0.952734
KRT19	0.54475	-0.103404	0.510389	-0.730356	0.610875	-4.15783	0.640924	-0.188631	0.368134	-5.29224	-0.187342	0.428128	-0.740861	-0.142598	-0.200613	0.917099	0.754027	0.550647	0.72944	0.452414	0.198958	0.284983	0.175878	-0.289586	0.148639	0.340911	0.0248709	0.0677846	0.167321	0.451728	0.643536	-0.256282	0.589295	0.348813	-0.262211	0.347111	0.569625	0.727589	0.160431	-0.133105	0.289721	0.653657	0.50738	0.278289	-0.12072	0.272831	-0.594747	-0.0625969	0.226711
KRT7	0.60645	-0.0338892	0.154973	-1.90548	0.780758	-1.82762	0.936794	-0.378748	0.545477	-3.67949	-0.524851	-1.91888	-3.01101	-1.28695	0.367653	0.881115	0.697009	0.628775	0.378741	0.475972	0.416344	0.510049	0.557917	0.550128	0.593358	0.936541	0.525327	0.248877	0.535843	0.898768	0.753362	-0.0236917	0.807503	0.513107	-0.987278	0.834893	-0.517961	-0.42166	0.570075	-1.73313	0.323335	0.876005	0.660303	0.719957	-0.0974051	0.411225	-1.18869	0.00147046	0.309605
FABP4	-1.70899	-1.38048	-0.612387	-1.12224	0.335319	0.613444	-2.22066	0.977803	0.201412	0.479019	0.206568	-1.30049	-0.780964	0.702611	0.0977762	-0.722122	-0.720684	-1.20566	-1.24651	0.917089	-0.0122225	1.02164	1.33762	-0.609834	1.17259	-0.236855	0.307451	0.70871	-1.80331	-0.298927	-0.225589	-1.41939	-0.475948	0.638416	0.73964	-0.760944	2.05861	1.7395	-0.265286	-0.0124594	0.250976	1.65538	-0.613611	-0.328714	0.772021	-0.48173	0.608794	1.72151	-0.0993224
CD24	0.681158	-0.742389	0.783431	-1.70227	-1.92008	-1.98781	0.0229302	-0.896496	-0.384767	-2.58008	-0.371526	0.323619	-0.62082	-1.1633	-0.191486	0.577907	0.117104	1.00621	-0.206903	0.255465	0.0136188	0.636324	-0.444457	2.22496	1.14856	1.06676	-0.229948	0.0536616	0.674564	-0.372445	-1.70496	0.991798	0.61043	-1.5515	0.424913	1.34383	-0.935744	1.21945	0.765019	-0.0417517	-0.1245	0.662318	1.18902	0.526555	-0.0227059	0.537331	-1.45366	0.141206	0.833174
[truncated: 374 more columns]

## Sheet: 2Prospective_data
Symbol	GSM1261392	GSM1261393	GSM1261394	GSM1261397	GSM1261398	GSM1261399	GSM1261401	GSM1261405	GSM1261412	GSM1261413	GSM1261395	GSM1261396	GSM1261400	GSM1261402	GSM1261403	GSM1261404	GSM1261406	GSM1261407	GSM1261408	GSM1261409	GSM1261410	GSM1261411	GSM1261414	V24	GSM1709066	GSM1709069	GSM1709070	GSM1709076	GSM1709079	GSM1709082	GSM1709085	GSM1709088	GSM1709092	GSM1709093	GSM1709094	GSM1709096	GSM1709099	GSM1709101	GSM1709102	GSM1709067	GSM1709068	GSM1709071	GSM1709072	GSM1709073	GSM1709074	GSM1709075	GSM1709077	GSM1709078	GSM1709080
THY1	1.1809	0.430863	0.62685	-0.106749	-0.08182	-0.557404	0.0768828	-1.06596	0.178926	0.954646	0.500695	-2.47216	0.379719	-0.0870985	-0.047882	0.301836	-2.4421	2.08564	-0.465435	0.0887358	0.136899	-0.24065	0.624668	0	0.825062	-0.816292	0.90838	0.008551	0.300162	0.450134	0.316826	-0.166416	0.783403	-0.366378	0.0168827	1.64991	0.000219256	0.825062	0.483461	-0.0497712	-4.86552	0.0335462	-0.324719	0.691754	1.13334	-1.19122	-0.466359	-0.341382	0.125195
STAT3	-0.0412754	2.02595	0.0606664	1.32906	-0.947772	1.66246	0.405433	0.801223	0.0656059	-1.19956	-0.784771	1.07426	0.481325	-0.868336	-1.88745	-0.496658	0.269925	-0.836098	0.520423	0.79207	-0.712138	-0.838526	-0.8758	0	0.732389	2.13697	-0.451473	1.75573	-0.77252	1.15376	1.25409	0.531735	1.33435	0.571865	0.0100327	-0.0100327	-1.33435	-0.832716	-1.05344	0.77252	0.0501636	0.0902945	0.311015	0.290949	1.17383	-0.0100327	-2.2373	0.531735	0.0902945
JAK2	0.415871	0.996999	0.192976	0.917598	0.0409182	0.493698	0.135791	-0.0585829	0.403208	0.816265	-1.25827	-3.57498	0.308164	-0.755177	0.930537	0.0649281	-0.971741	0.336718	0.915499	0.370671	0.391608	-0.279788	-0.832909	0	-0.0739589	1.51011	-0.227256	-1.4877	-1.13	0.556261	1.49307	0.130437	0.232634	-0.227256	0.232634	1.40791	-1.31737	0.573294	-0.601981	0.573294	0.283733	-0.533849	-2.15198	0.14747	0.624393	0.641426	0.181536	1.22055	-2.23715
KRT15	1.08727	-0.451227	-1.03134	0.14665	-0.015012	1.87487	0.336017	1.55264	0.655397	-1.88029	-0.577947	0.0411343	-1.27685	-1.30597	0.486888	0.107316	-1.47391	-0.659904	1.34822	0.899352	0.347258	-0.442719	0.232147	0	-1.97998	0.872622	-1.40077	-0.683998	-0.618838	0.865382	-2.47954	-1.26321	1.85727	0.821941	0.213773	0.619219	0.184813	1.72695	0.293414	1.03914	0.952263	0.0472511	-1.79897	-1.32113	-0.213392	-0.358194	0.358575	0.655419	0.496137
EGFR	0.711088	-3.15922	-0.295618	0.325102	0.672603	0.513684	0.901491	0.502986	0.52963	0.518783	0.177155	-1.33393	0.935977	0.459965	-1.20182	-2.03605	0.17497	0.368627	0.249646	0.14604	0.1773	0.343838	0.317755	0	-1.30986	1.94949	-1.16697	0.785919	-1.24182	0.173514	-1.18738	1.86103	0.479717	1.44595	-0.731483	-1.30306	1.23501	0.0238157	1.27584	0.568175	-0.860768	0.309604	-1.12614	-1.56163	0.554566	-0.0578382	-0.3028	-0.77231	0.0238157
ITGA6	0.980284	0.466493	-0.0155458	0.545529	-0.0254044	0.544074	1.06232	0.974275	1.46579	1.15499	-0.356353	-1.91299	0.716616	-1.08144	0.162182	-1.85937	-2.07685	0.698666	-0.293564	-0.892825	-0.0989036	-0.0219698	-0.136001	0	-0.594403	0.960048	-0.663875	-0.160199	-0.134146	-0.229671	0.178481	1.72425	0.308742	0.421635	0.855839	-0.637823	1.37688	1.24662	0.795051	-0.29046	0.760315	-0.724664	0.412951	-0.898346	-0.776769	-0.168883	0.630053	-0.933082	0.0655877
KRT14	1.15164	0.846496	-0.386963	0.633025	1.07806	0.507579	1.20641	1.25714	1.32399	-0.312168	-1.15948	0.458469	-0.342989	-0.239512	-1.6023	-0.834486	-0.026745	1.06809	-1.25951	-1.60332	0.432806	-1.42194	-0.774293	0	-0.682535	1.20349	-0.453091	1.3228	0.0562742	0.427973	0.340785	1.52013	1.40999	1.26315	0.0562742	0.983228	0.349962	1.08877	0.377496	-1.75174	0.726251	-0.531102	0.781317	-0.58158	1.31822	-0.0768034	-1.47641	-0.278714	1.21726
KRT5	0.540378	0.584179	0.307714	0.561699	0.711013	0.787412	0.846551	1.00559	0.95388	0.158613	-0.130127	-0.0266089	-0.925338	-0.563571	0.258164	-2.01406	-2.15697	0.82975	0.636711	0.244186	0.30814	-2.37984	-0.537467	0	-0.368711	0.959371	0.800637	0.821801	0.67894	0.700104	0.260938	1.26626	1.17631	0.948789	0.58899	0.36147	1.06519	0.99641	0.890586	0.107494	0.393217	0.578408	-2.98784	-0.469243	-1.12006	-0.961321	0.414382	0.604863	0.282103
KRT17	0.751476	0.238943	-0.413297	0.719794	0.382308	0.751476	0.851749	0.95885	0.830582	-0.105534	-1.27752	0.128575	-0.550865	0.0827931	-0.746984	-3.45457	0.607366	0.854187	0.484759	0.79315	-0.491099	-0.658144	-0.737992	0	-1.60358	0.992184	-1.87972	0.992184	-0.646276	0.900136	0.0348815	1.17628	0.237388	0.495123	0.329436	0.292617	0.844907	1.06582	0.550352	0.439894	0.163749	-0.683096	-2.65293	-0.333312	-1.32743	-0.204444	-1.2538	0.587172	0.808088
CD44	0.859465	0.933064	0.590204	0.405009	1.26786	0.31174	0.114767	0.574892	0.600562	1.03613	0.402208	0.444735	0.015456	-2.10072	-0.286344	-2.68334	-0.195642	0.138048	-0.323983	0.14659	-2.00901	-0.334795	0.0931014	0	-0.64178	-0.271335	-1.21803	-0.178724	-1.31064	0.78855	0.294623	1.7764	1.01493	0.119691	-0.261045	0.0682399	2.49671	0.551877	1.33393	0.232882	0.263753	-0.333076	-2.03095	-0.116983	0.397525	-0.065532	0.150561	0.0270793	1.25161
KRT6A	0.826088	0.754373	0.18073	0.428759	0.750008	0.943522	0.846194	0.971899	0.993753	0.519639	-0.0254184	0.282202	-0.88749	-1.48455	-1.08175	-0.322225	0.0409162	0.795211	0.391039	0.393863	-0.947082	-2.64806	-1.72162	0	0.200027	1.05547	0.637169	1.07054	-1.31113	0.667317	0.844436	1.30419	1.25143	1.05547	1.20621	0.791677	1.10823	1.2665	1.05547	0.991406	0.0568246	-0.131599	-1.2433	-0.941821	0.516578	-1.83118	-0.184358	-1.09256	-0.312486
COL17A1	0.725776	0.364532	-0.500221	0.802272	1.0874	1.01314	1.2874	1.46674	1.62898	-0.953112	-0.773044	-0.225124	-1.41827	-1.03721	0.0815592	-0.966481	-0.997088	1.07122	0.800959	-0.785106	-1.40376	-0.716687	-0.553883	0	-0.197613	0.76927	-2.50439	0.26865	0.322639	1.20118	0.44534	1.31406	0.931236	0.460064	-0.649153	-2.54366	1.41713	1.02449	-1.10069	0.602397	-0.300682	0.754546	-1.7142	-0.37921	-1.00253	-0.644245	0.543501	0.906695	0.793811
DSC3	0.607096	0.85644	0.435648	0.651727	0.821102	1.05066	1.18689	1.05279	1.00589	-1.33424	-0.713173	0.230804	-0.0972896	-0.214147	-1.9772	-1.16831	-1.43944	0.668004	0.361161	0.417422	0.205932	-0.583038	-2.02473	0	-1.85	-0.943458	0.254076	0.929321	0.675638	0.951705	-1.26429	1.26508	1.02632	1.17554	1.24269	-1.24937	1.11958	1.07108	1.13078	0.373456	0.0526216	0.369726	-1.01061	-0.89869	0.716675	-0.749465	0.992742	-0.607701	0.186924
TGM1	1.14765	-0.481418	0.066336	-0.234766	0.38927	1.28341	0.0729688	1.60831	2.20265	0.421016	-0.192194	-0.189027	-0.318525	0.466387	-1.933	-1.41659	-1.29292	0.965576	0.112469	-1.14993	-0.299361	-0.449472	-0.778845	0	-0.685632	0.34776	-0.272275	1.21205	-1.99459	1.15568	0.322708	2.6087	0.955269	1.29973	0.485546	-1.80044	-0.209645	1.85714	-0.898573	-0.309853	0.798695	0.11603	-1.13657	-0.128226	-0.353694	0.491809	0.648383	0.0471372	-0.0405446
PI3	1.16831	0.0468278	0.597704	-0.236602	1.21681	1.32129	0.817912	1.37307	1.2538	-1.31419	-0.587168	-0.903487	-0.728559	-0.345032	-1.43222	-1.15059	-1.3581	0.702517	0.525292	-1.74058	0.486153	0.271451	0.0154029	0	0.803858	1.53301	0.52777	1.6392	-0.838509	0.000372588	0.524231	1.57903	1.11888	1.68875	1.20737	1.24277	0.913585	1.08349	1.41621	-0.498709	0.403885	-1.18185	-1.18185	-0.9093	-0.360665	-1.15707	-0.696925	-0.902221	-0.088117
TP63	0.23976	0.61183	-1.29764	0.673553	0.293945	0.539902	0.80653	1.02308	0.514223	-2.06613	0.341756	-0.566715	-2.07957	-0.871512	0.330518	-2.23726	0.602577	0.470727	0.266889	0.719201	0.719161	0.603816	0.361359	0	-3.66547	0.917591	-0.701601	0.456959	0.000979548	0.145218	-0.571321	0.810576	0.266192	0.331332	0.731477	-1.19015	0.135912	0.70356	0.712866	0.587239	0.54071	-0.613197	-0.306109	-0.524793	-0.52014	0.759394	0.694254	0.238275	0.145218
KRT1	-0.717681	0.194132	-0.864846	-0.622686	1.21329	-0.649098	0.68142	3.23879	0.609172	-0.911913	1.07493	-0.900941	-0.972304	-0.319595	-0.790168	0.665822	-0.476399	-0.201609	-0.774053	0.990264	-0.290406	0.252358	-0.428479	0	1.87201	-0.887715	-1.42232	0.735369	-0.709513	-0.396455	1.22663	0.730553	-0.0304186	2.26213	2.08393	0.788348	0.899122	-1.09482	0.0177442	-0.396455	0.769083	-0.0785813	-0.406088	-0.79139	1.61675	-1.48493	0.220028	-0.146009	-0.102663
CDH3	0.945275	0.38479	-0.684509	0.478388	0.959808	0.419344	1.26186	0.995292	1.02682	0.445432	-1.85933	0.632807	0.24552	-1.08353	-0.480459	-1.52666	-1.62537	0.540707	0.395643	-0.316874	0.586062	-2.01608	0.275064	0	-0.216437	1.51396	-1.05021	1.37569	1.13268	0.77655	0.210924	1.38407	0.646666	0.420415	0.0349519	-0.572572	0.77655	0.391087	1.71926	0.0642807	-2.08929	-0.652179	-2.17308	-0.476206	0.127128	-0.400789	0.667615	0.655045	0.592198
KRT16	0.810796	0.3642	-0.556902	0.735498	0.827061	0.825816	1.01664	1.04313	0.99613	-0.389915	-1.2631	0.462154	-0.805879	-0.13226	-0.634201	-3.32434	0.224745	0.408936	0.262581	0.5966	0.0503821	-0.7643	-0.753772	0	-1.04462	1.35895	-0.650144	1.23969	-1.03545	0.414035	0.597515	1.34061	0.652559	0.349818	0.221382	0.441557	0.569993	1.05621	0.735124	0.19386	0.872734	-1.19141	-2.67759	-0.861146	0.111295	-0.0171408	-0.888667	0.2856	0.854386
KRT6B	1.24959	-0.823388	-0.841736	0.931667	1.14159	1.11882	0.746943	1.7016	1.5746	1.05263	-1.26698	-0.828622	-1.18046	-0.603598	-1.2312	-1.21992	0.133642	0.14848	-0.664626	0.153063	0.118998	-0.606202	-0.804897	0	0.299216	1.1951	0.530862	1.20626	-0.951115	1.37651	0.0452422	1.64723	1.42116	1.36814	1.1951	1.37093	1.16998	1.54675	1.47698	-0.81436	-1.27486	-0.122213	-1.19113	-0.457123	-0.147331	-1.41441	-0.825524	-0.697141	-0.169658
KRT6C	0.31032	-0.592287	-0.686742	-0.251654	2.18002	1.35198	0.750172	2.53603	1.64012	-0.701404	-0.578727	-0.252857	-0.540112	-0.361243	-0.675577	0.203779	-0.28462	-0.767638	-0.690705	-0.75008	-0.728966	-0.761377	-0.348428	0	0.43989	0.0423924	-0.0796464	0.955941	-0.717735	-0.815366	-0.651486	2.81442	2.2635	0.607258	1.85205	0.303904	1.89738	2.22166	0.255089	-0.60267	-0.74563	-0.623591	-0.686354	-0.613131	-0.75609	-0.770038	-0.689841	-0.358592	-0.749117
UPK1B	-1.05524	-0.879919	-1.01204	-0.309802	-0.141889	0.581299	-1.24591	-1.08008	0.469213	0.176318	1.66201	1.6497	1.25367	1.44749	-0.364877	1.22248	0.971444	-0.695745	-1.01958	-1.15986	0.00526976	-0.930029	0.45607	0	-0.200964	-0.997121	-1.56039	-0.905049	-1.41416	0.2594	-1.31125	-0.265956	-0.0438984	1.54842	-1.04587	-1.00795	1.38594	1.33178	-0.482598	0.0265101	0.454377	0.356888	-0.439269	-1.0242	1.29386	-0.883384	0.34064	0.421881	1.2397
UPK1A	-0.152884	0.130353	-0.872847	-1.09215	0.0489957	0.511972	-1.27679	0.309364	-0.470158	-1.38735	0.977089	-0.0454523	0.272545	0.970501	0.547441	-3.11063	0.997952	0.696689	0.110861	0.158476	0.821904	0.986476	0.867641	0	0.417364	-3.67501	-2.56487	0.361857	-0.455608	0.356811	-1.8786	-0.990494	-0.490931	0.462779	0.286166	-0.470747	0.129738	0.0540462	-2.32771	0.523332	0.533424	0.573793	-0.0821981	0.472871	0.326535	0.498102	0.533424	0.553609	0.548563
UPK3A	-1.015	0.130598	-0.703557	-1.17761	-0.405063	0.211661	-1.13335	-0.683061	-0.889203	-0.996914	1.71173	0.957213	-1.05087	1.25626	1.36319	0.113539	1.25468	-0.978951	0.157657	-1.14779	1.03807	1.00895	0.977816	0	-0.593532	-0.770799	-1.27896	-0.12673	-1.80485	-1.13715	-1.44441	-0.628986	-0.593532	0.0918988	-1.39714	-1.4385	0.948688	-0.705801	-1.81076	0.45825	0.682788	1.07868	-0.109003	-0.315815	0.487794	1.12595	0.233712	1.05505	1.30322
UPK2	0.538474	-2.00212	-0.798463	-2.29892	-2.26652	0.143319	-0.507055	-0.296515	0.490892	-0.102743	0.603454	0.246553	0.651615	0.933417	0.581132	-0.604148	0.721603	0.475264	0.423761	0.280861	0.876484	1.00269	0.906965	0	0.375308	-2.16234	-2.54236	0.124056	-1.25469	0.177447	-2.64914	-1.13535	-1.03485	0.475809	0.0989306	-0.566888	0.340761	-0.19001	-2.54864	0.488372	0.72078	0.620279	0.0581021	0.397293	0.365886	0.67053	0.397293	0.532341	0.733343
UPK3B	0.366996	-1.94173	-1.89619	0.0461452	0.340262	0.102839	0.413579	-0.314014	0.434384	-1.90715	1.39225	1.06233	-0.501794	1.31331	0.95172	-1.27641	1.13266	-0.0336536	0.46155	-0.79034	0.458595	0.509377	-0.324699	0	-1.8171	0.270422	-1.85961	-0.822231	-1.8256	-1.01355	-0.55013	-1.85536	-0.146232	0.869893	0.0791015	-1.53224	1.17601	-0.231263	-0.256772	0.716837	1.01019	1.09948	-0.868998	0.551025	0.593541	0.963427	-0.596898	0.967679	0.444736
KRT20	0.792597	-0.110521	-1.3021	0.465662	0.465115	0.69664	-1.63454	-1.47356	-1.20711	-0.965374	0.716913	0.977616	0.918293	0.754348	0.750969	-1.24505	0.851567	0.260703	-1.77804	-0.54067	0.910146	0.888652	0.807736	0	-0.677076	-1.11478	-1.22667	0.698554	-1.22338	0.810447	-1.29249	-0.851498	-1.16414	0.846648	-0.542146	-0.143937	-0.650748	-1.12465	-0.946936	0.998033	0.91905	1.22182	-0.983137	-1.00617	-1.12794	1.3403	0.846648	-0.969973	0.708427
KRT18	0.387562	-1.30971	0.955525	-0.108612	-1.33528	1.67781	0.672099	0.618924	0.0549485	-0.188672	-1.73371	-1.04548	-1.53889	0.543369	-1.40529	-0.477915	1.43628	0.285851	0.928093	0.607843	0.69038	0.805807	-0.520944	0	-2.49484	1.71579	2.00554	0.285532	1.62332	-0.731676	-0.768666	0.926682	-1.15089	-0.0473724	1.41371	0.211553	0.390336	-0.293968	1.13629	0.248543	1.06231	-0.460421	0.260873	-0.324793	-0.478916	0.0574309	0.125245	-0.787161	-0.250814
KRT8	0.252868	-1.86736	-0.365522	-0.286317	-0.24123	0.110268	0.280559	-3.76831	0.519869	0.551502	0.525204	0.190547	0.698045	0.848067	0.515749	-0.0889898	0.286155	-0.169394	-0.199524	0.403088	0.327584	0.793711	0.683435	0	-0.885512	-0.0748593	-0.266468	-0.310686	-1.06238	1.08953	-2.35943	-1.0329	-1.25399	0.529445	-0.222251	-1.84356	1.20745	0.0725321	-0.0895985	0.264141	0.986359	1.17797	-1.93199	0.27888	0.367315	0.676837	0.160967	0.308358	0.765272
PPARG	0.312112	-0.503847	-0.166988	-0.21866	-0.784013	0.160383	-0.962979	-1.48782	-3.63091	0.16097	0.0718513	0.700178	0.831694	0.546737	0.525766	0.533096	0.548926	0.5041	0.137959	0.507503	0.844341	0.847262	0.522334	0	-0.485769	-3.36947	-3.33856	0.516681	-1.32482	0.287045	-0.353286	-1.72227	-0.587338	0.353286	0.560842	-0.945041	0.55201	-0.264965	-0.605003	0.485769	0.560842	0.649163	0.635915	0.362118	0.132482	0.808142	0.547594	0.273797	0.605003
FOXA1	0.25887	-0.547341	-0.0649805	0.0202279	-0.318806	0.20092	-0.510577	-2.50644	-0.636981	-3.09948	0.549935	0.752407	-0.0262636	0.699907	0.498309	0.897261	0.337169	0.213333	0.313254	0.6548	0.89849	0.815146	0.600837	0	-0.77878	-4.09901	-1.12381	0.00744247	-0.116996	0.72579	-1.62722	-2.09104	-0.275371	0.120568	0.392069	-1.32178	0.57307	0.211068	-0.462028	0.657914	0.335507	0.703164	0.686196	-0.0151826	-0.450716	0.595695	0.635289	0.697508	0.0753178
GATA3	-1.10022	-2.9262	-0.783442	-0.337028	-0.789829	-0.468529	-0.18213	-0.146658	-1.56946	0.710895	0.515905	-0.481441	-0.179007	0.742151	0.449174	0.757461	0.0760256	0.891511	0.571255	0.749805	1.15757	1.21897	1.12322	0	-0.824712	-1.28178	-1.53437	-0.499955	-2.48458	0.119489	-1.90724	-2.01549	-1.14346	0.203685	1.03963	-1.57045	0.552499	-0.578138	-0.830727	0.528443	0.636695	0.889284	0.88327	0.654737	-0.409745	1.05768	0.919354	0.642709	-0.0970157
SNX31	-1.14969	-0.678679	-1.21486	-1.00896	0.354835	0.322447	-1.24061	-1.51754	-1.0188	-0.954	0.934799	1.42175	0.704595	0.816392	1.00663	-1.22958	1.36094	0.0380803	-0.155171	0.0996475	1.08745	1.07847	0.94185	0	-0.505928	-1.54857	-1.84704	-1.0949	-2.04204	-1.35358	-1.80725	-1.20633	-1.14266	0.731716	1.07396	-1.05511	-0.100013	-0.243277	-1.07899	0.413351	0.676002	0.97049	0.126822	0.345699	-0.251236	1.13763	0.954572	0.409372	-0.024401
FGFR3	-0.631057	-0.11427	-2.63597	0.153079	-0.0766129	0.539363	-1.93484	0.774483	0.567028	-2.30566	0.720743	0.687499	-0.324323	0.584	1.0321	0.644339	0.871434	-0.157907	0.294976	0.540523	0.271522	0.420628	0.0789145	0	-1.26474	0.547802	-2.91106	0.650698	-2.0879	-1.32014	-0.908561	0.737763	0.587378	0.484482	-0.0062487	-0.44949	-0.370339	0.579463	0.745678	0.539887	1.47386	0.104562	-2.15122	-0.916476	0.745678	-0.0537388	1.08602	0.175797	0.373672
GPX2	-0.848943	-1.86896	-0.624145	-1.03801	-0.356854	1.08243	-0.986371	1.14198	-0.0509389	-2.04707	0.389034	-1.23036	-0.204452	-0.302568	1.26196	0.468857	1.06735	0.384595	0.970351	1.10102	0.642578	0.00672823	1.04178	0	-0.892253	-2.74402	-2.62192	-0.444574	-2.08878	-0.110849	-2.69111	-0.770159	-0.167826	0.528112	0.658346	-0.582947	0.898465	0.483344	-0.338758	0.678695	0.654276	0.589159	-0.249223	0.515902	0.226946	0.79672	0.13741	0.678695	0.79672
ERBB2	0.777638	0.438053	-1.01921	-0.513685	0.928034	1.04622	0.0357888	-0.210816	-1.08076	2.41425	-0.557146	1.17437	-0.253916	-0.189978	0.416376	1.36729	0.432746	-1.57269	-1.03643	-1.10743	-1.02279	0.457583	-0.923507	0	-0.506868	1.26672	-0.314823	-0.427791	1.25543	0.0579702	-1.04911	-0.7441	-0.506868	-0.518165	-2.09971	-0.484274	0.0127832	-0.145372	0.182235	-0.247042	1.58303	-0.280933	0.622808	-0.981332	-0.992629	0.069267	0.396873	-0.495571	0.40817
ERBB3	0.370784	-2.35662	-1.82646	0.109994	-0.680972	0.173108	-0.00110906	0.159802	0.60098	0.0405137	0.48185	-2.75571	0.504695	0.80267	0.909468	0.178879	0.339699	-0.310203	0.519826	0.522858	0.495422	0.943105	0.777425	0	-0.0872601	-0.558675	-2.58816	0.352195	-0.0552998	-0.486764	-2.50826	0.703758	-0.918229	0.384155	0.85557	-2.23659	0.639838	-0.350933	0.575917	0.336214	0.543957	1.09527	-0.247062	0.90351	-0.199121	1.0713	1.50277	0.0885217	0.224353
CYP2J2	-1.01912	0.236635	-0.997579	0.451373	-0.180986	0.514035	-0.335098	-0.553873	-2.47694	-2.21999	0.7263	1.30971	0.674627	0.0670248	0.732813	-0.0724165	1.30564	-0.271219	-0.719933	0.195838	0.827041	0.776206	1.02991	0	-2.23405	-0.860034	0.14308	0.0419258	-0.640866	-0.758879	-1.12135	-1.64398	-2.09075	0.32853	-0.118235	-1.12978	0.522409	0.0250668	-0.784168	0.454973	0.623563	-0.269967	-0.632437	-2.43636	0.834302	1.02818	0.606704	0.986033	1.24735
KRT19	1.53664	-0.257792	-2.03129	-0.344248	-0.245919	1.58613	-0.876283	-0.558012	0.290262	-1.66501	0.159946	1.5965	1.44505	-0.344486	0.593363	-0.34862	0.726963	-1.6194	-0.111587	0.416772	0.243573	-0.366238	0.173673	0	-1.67688	1.24864	-3.79267	0.321354	-0.84102	-0.0182158	-0.919382	-1.46792	0.491139	0.882951	-0.135759	-0.0965781	0.16463	0.465018	0.804588	0.360535	1.1964	0.0862673	-0.266363	-0.00515542	-0.279424	0.53032	0.295233	0.242992	0.778468
KRT7	0.736162	-1.09539	-1.44788	0.19821	-2.81948	0.466855	0.16282	-2.3176	0.763029	0.401837	0.766005	0.660148	0.302711	0.246165	-0.00538182	-0.504061	0.636202	0.346936	-0.159789	0.816091	0.7595	0.56023	0.526684	0	-0.104795	0.831197	-0.575628	0.110767	-2.44194	0.411419	-0.530246	-1.86333	-3.34957	-0.0310505	0.85956	-0.507556	0.411419	-0.847916	-0.348721	0.502181	1.22261	0.553236	0.133457	0.661017	0.332001	0.740434	0.712071	0.530545	0.893596
FABP4	-1.28355	0.711161	-0.264008	1.35542	-0.541169	1.74462	-0.75653	2.49556	-0.996297	-0.532713	-0.533706	0.96727	-0.560854	-0.870466	0.25046	1.07322	-0.318851	0.937974	-0.184278	-0.702292	-0.924657	-0.742173	-0.324136	0	1.11016	-0.735269	-2.15872	-0.279538	-2.38377	-0.403317	-0.122002	0.9695	1.86408	0.823217	-0.555227	-0.133254	0.986379	0.547528	-1.87741	0.367486	-0.752148	-0.482085	1.58277	-0.560853	-0.543974	-0.515843	0.946995	-0.842168	-0.0713652
CD24	0.598136	-1.47952	-0.632291	-0.609212	-1.95439	-0.520698	0.0246637	0.903412	0.48397	0.315528	0.667774	1.43334	0.645321	0.757793	0.996787	-2.71844	0.140877	0.0107175	-0.18007	-0.508573	0.0932849	0.957969	0.573611	0	-0.453403	-0.435381	-0.129002	-0.255158	1.86246	0.12331	-3.12972	-0.471426	-2.69718	0.00616552	-0.264169	-1.63386	0.546835	0.267489	-0.89495	-0.147024	1.14157	0.754091	-1.06616	-0.0479014	-0.462414	0.754091	0.150344	0.465734	0.186389
[truncated: 13 more columns]
