# Supplementary material for: Integrative multi-omics analysis of muscle-invasive bladder cancer identifies prognostic biomarkers for frontline chemotherapy and immunotherapy
Source: Commun Biol. 2020 Dec 17;3:784. doi: 10.1038/s42003-020-01491-2 (PMC7746703; doi:10.1038/s42003-020-01491-2)
Supplement: Supplementary file 9 — Supplementary Data 6 [file 42003_2020_1491_MOESM9_ESM.xlsx]

## Sheet: Up-regulated pathways in iBasal
Pathway	Symbol	TCGA.FD.A3N5.01	TCGA.XF.AAN0.01	TCGA.G2.A2EL.01	TCGA.E5.A2PC.01	TCGA.ZF.A9RE.01	TCGA.CU.A3KJ.01	TCGA.DK.A1AB.01	TCGA.GC.A3RC.01	TCGA.CF.A1HS.01	TCGA.ZF.A9RD.01	TCGA.4Z.AA7W.01	TCGA.4Z.AA7Q.01	TCGA.4Z.AA84.01	TCGA.BT.A2LD.01	TCGA.DK.A2I2.01	TCGA.DK.A2I6.01	TCGA.DK.AA6W.01	TCGA.G2.A2ES.01	TCGA.ZF.AA53.01	TCGA.FD.A3SO.01	TCGA.4Z.AA86.01	TCGA.BL.A3JM.01	TCGA.BT.A20R.01	TCGA.XF.A9SX.01	TCGA.BT.A3PJ.01	TCGA.DK.AA6M.01	TCGA.LC.A66R.01	TCGA.XF.A9SI.01	TCGA.XF.A9SM.01	TCGA.ZF.AA58.01	TCGA.FD.A3B6.01	TCGA.BT.A2LA.01	TCGA.DK.A3IN.01	TCGA.DK.A3X2.01	TCGA.E5.A4TZ.01	TCGA.FD.A3B7.01	TCGA.FD.A62N.01	TCGA.FD.A6TD.01	TCGA.FD.A6TF.01	TCGA.GC.A3YS.01	TCGA.GU.AATO.01	TCGA.K4.A5RH.01	TCGA.K4.A5RJ.01	TCGA.K4.A6FZ.01	TCGA.PQ.A6FI.01	TCGA.PQ.A6FN.01	TCGA.UY.A78L.01	TCGA.XF.A9ST.01
BIOCARTA_NO2IL12_PATHWAY	IL12RB2	2.13287	-0.261275	1.48649	0.0960255	-0.00746215	1.40828	0.728016	1.55245	1.30392	1.5391	1.39501	1.11272	-0.00274623	-0.366422	-0.152855	-0.32476	0.476249	1.18271	1.25035	1.18369	2.34617	1.57004	-0.745054	0.172917	2.36675	-1.08868	2.22945	0.915805	1.38872	0.760799	0.09639	1.36817	0.400071	0.387866	0.510794	1.50365	1.05411	1.52229	0.572592	1.6578	-0.832952	0.0916892	0.562979	-0.203768	0.822861	2.2518	0.153953	-1.31685
BIOCARTA_NO2IL12_PATHWAY	STAT4	-0.24029	0.0781527	-1.00913	1.51897	-0.71504	-0.00119902	0.862155	0.527612	-0.194698	1.34275	1.73528	1.46327	-1.31427	-0.500069	0.689523	-0.773741	1.20956	0.633154	0.514336	0.799234	1.21312	-0.868852	-0.298651	1.19317	0.553676	1.25973	1.25092	2.3118	1.46099	1.32877	0.302331	-0.345101	0.908875	-1.76503	-0.449866	1.49764	1.56939	1.05399	0.340372	0.892656	-0.108417	1.40009	1.38045	0.354349	0.905146	-0.789775	-0.170807	-2.2305
BIOCARTA_NO2IL12_PATHWAY	IFNG	0.713163	-0.275102	-0.0551984	0.408925	-0.413217	-0.259787	0.518852	0.971708	-0.749287	1.82479	2.11825	1.52173	-0.579786	-0.793586	0.612608	-0.238104	-0.119789	1.11829	1.17301	0.407126	1.93181	0.089817	-0.824233	0.915055	0.55625	0.501966	1.20779	2.20139	2.00751	1.83465	1.81903	-0.753626	0.717154	-0.686916	-0.50745	2.056	2.60356	1.02188	-0.51419	-0.23951	-0.276213	2.19345	2.45208	-0.158939	0.619512	0.102102	-1.07311	-0.569073
BIOCARTA_NO2IL12_PATHWAY	IL12RB1	-0.155044	0.548422	-1.91901	-0.0334622	-1.70334	-0.205652	0.383018	0.752916	0.221936	1.38379	1.75105	1.15989	-0.721522	-0.352905	0.261231	-0.700801	0.0367351	0.253573	1.41924	0.69594	1.34317	0.00539238	-0.508927	0.843103	1.52847	0.836595	1.0876	1.8761	1.52082	1.96005	1.01521	-1.04413	0.54528	-1.54559	-0.734591	1.58757	2.12202	0.914071	-0.170146	-0.415271	0.374768	1.74697	1.90967	0.221146	0.130404	-0.409623	-0.394266	-1.86325
BIOCARTA_NO2IL12_PATHWAY	CCR5	-0.21948	0.505777	-1.40248	-0.260463	-0.813084	-0.152975	0.620122	1.02356	0.215772	0.999748	1.95376	1.39442	-0.539707	0.706106	0.518284	-0.931707	0.0860023	0.747027	0.755166	0.713454	1.49455	0.317771	0.361956	1.07221	0.492223	0.847767	0.865841	2.2544	1.67811	1.54854	1.33688	-1.62142	0.468232	-1.7274	-0.657836	1.86401	2.17212	0.756099	-0.104815	-0.0454712	0.286937	2.08517	1.9177	0.0547805	-0.179773	-0.247075	1.01597	-1.6502
BIOCARTA_NO2IL12_PATHWAY	CD2	0.0579527	0.266748	-1.20162	0.101033	-1.02084	-0.209818	0.506311	0.941383	0.0238326	1.17645	2.2063	1.40823	-1.15921	0.0942293	0.737107	-0.739805	0.290719	0.459158	0.838648	0.242809	1.45508	-0.0566489	-0.738515	1.48236	0.526596	1.04269	1.02302	1.99419	1.64811	1.4012	1.0856	-1.55587	0.531832	-2.4207	-0.811365	1.45851	2.26949	0.818889	-0.120939	0.347832	0.517925	1.65401	1.80606	0.16748	0.0724746	-0.0652115	-0.665064	-2.23442
BIOCARTA_NO2IL12_PATHWAY	CD3E	-0.0663881	0.421916	-1.47648	0.220257	-1.2138	0.00864459	0.359682	1.01747	-0.15662	1.12519	2.04678	1.47167	-1.35554	0.0245355	0.418325	-0.872732	-0.340598	0.432485	0.655864	0.118817	1.33732	-0.155503	-0.282918	1.33482	0.521099	0.698692	1.00465	1.91906	1.63351	1.29246	1.05787	-1.68805	0.30565	-1.73024	-1.04457	1.60885	2.25544	0.772293	-0.133177	0.425441	0.512329	1.81074	1.84439	0.121353	0.0187576	-0.0993751	-0.713562	-2.15818
BIOCARTA_NO2IL12_PATHWAY	CXCR3	-0.541933	0.513676	-1.18758	-0.0114382	-0.699657	-0.811905	0.196022	0.707559	-0.273426	1.13951	2.09507	1.46673	-1.04042	-0.00284514	0.199924	-1.16445	0.177935	0.246521	0.476936	0.384156	1.0862	0.155617	-0.49507	1.65067	0.00961402	1.15654	0.857189	2.35239	1.59721	1.30732	1.1712	-1.99006	0.704334	-0.848363	-0.65457	1.76783	2.51122	0.400652	-0.165519	-0.13284	0.716053	2.24146	2.19285	-0.280028	-0.24715	-0.14654	-0.857987	-1.79133
BIOCARTA_NO2IL12_PATHWAY	IL12A	-0.845961	-1.23315	0.236919	-0.962275	0.645027	-0.596387	-0.0636206	-0.117665	-0.551826	0.0821616	-0.485481	-0.165903	0.759423	-0.162969	0.290646	-0.0826699	0.670246	0.176753	-0.909599	-1.14386	0.273935	-0.530366	0.24825	0.433348	1.15976	-0.464502	-0.0916065	1.77639	-0.181192	2.64677	-0.378776	2.96742	-0.214714	-1.78215	0.524644	0.419597	1.73922	1.82569	0.667698	0.618316	-0.620335	1.43648	0.544386	0.206347	0.0706456	-0.59819	-1.43034	-0.00553196
BIOCARTA_NO2IL12_PATHWAY	CD3G	0.299485	0.483283	-1.1953	-0.303878	-1.07342	0.416914	0.566923	1.42947	-1.01699	0.724181	2.05117	1.35773	-1.26146	-1.27877	-0.0142546	-0.592163	0.0459148	0.522216	0.121541	0.15178	1.71559	-0.46683	-0.730182	0.80026	0.868087	-0.0960751	1.3539	2.24819	1.99161	1.30152	1.08788	-1.61736	0.702192	-1.57033	-1.1798	2.06457	2.00967	0.276337	-0.605186	-0.193856	-0.108554	1.92863	2.08196	0.225756	-0.341159	-0.90161	-1.05175	-1.48314
BIOCARTA_NO2IL12_PATHWAY	CD4	0.237933	0.734997	-2.086	-0.410172	-1.44371	-0.0345128	0.772427	0.997505	0.368595	0.802121	1.0934	0.933153	-1.30908	-0.0856798	1.14559	-1.26731	0.767374	0.158277	1.15726	0.647892	1.00533	-0.0985241	0.326389	1.50182	0.504132	1.2856	0.45914	1.77797	1.77584	1.74665	0.843783	-1.61562	0.899324	-0.937787	-0.81081	1.38382	2.35054	0.928308	-0.209321	0.363767	0.630383	1.96589	2.35335	0.241645	-0.979056	-0.810537	-0.80643	-2.13977
BIOCARTA_NO2IL12_PATHWAY	JAK2	1.21178	0.986548	0.0524178	0.450528	0.252358	0.0609059	1.41729	1.10419	-0.122015	0.488791	0.85665	1.04397	-0.602551	-0.324167	0.774318	0.0374098	-0.770551	0.771838	0.251345	0.852922	0.897907	0.151844	0.51135	0.0136286	1.56866	0.156719	0.76123	2.32343	0.918259	1.78044	0.478457	-1.73343	0.259285	-0.984791	0.82738	0.954897	2.01188	0.244255	0.943893	-0.612192	-0.891608	1.01643	1.64834	0.980082	-0.599824	-0.596546	-0.267318	-2.81291
BIOCARTA_NO2IL12_PATHWAY	CD247	-0.300144	0.391011	-1.77304	-0.249872	-0.879948	-0.0325686	0.233821	0.870496	-0.596049	1.12743	2.16196	1.31484	-0.483309	-0.630465	0.111844	-1.19504	0.0286318	0.10399	0.621797	-0.0384714	1.35713	-0.48999	-0.644891	1.36086	0.222927	1.40043	0.934533	2.01027	1.37951	1.39338	1.06523	-0.504996	0.215972	-2.25514	-1.26671	1.23483	2.14561	0.683444	-0.29581	0.890399	0.246735	1.5734	1.73886	0.139851	-0.356937	-0.479286	-1.1154	-2.20901
BIOCARTA_NO2IL12_PATHWAY	CD3D	-0.231693	0.208191	-1.14379	0.0590049	-1.49978	-0.136209	0.0827035	0.87177	-0.416842	1.3935	2.42046	1.25951	-1.56983	-0.00318483	0.483388	-0.766834	-0.259519	0.347612	0.696414	-0.0920235	1.31168	-0.390587	-0.572357	1.40916	0.536422	0.650287	0.944555	1.7859	1.68174	1.31857	0.865205	-1.94383	0.168943	-2.02523	-1.29101	1.45623	2.19332	0.901868	-0.0337211	0.405654	0.797651	1.50861	1.56796	0.198526	0.0615713	0.16752	-0.740832	-2.17813
BIOCARTA_NO2IL12_PATHWAY	IL12B	-0.141738	0.964007	-0.962249	0.22569	-0.962249	-0.962249	0.640535	-0.962249	0.0273123	0.677584	2.48004	2.54468	0.454751	0.188478	-0.490369	-0.638416	0.183831	-0.962249	-0.962249	-0.165094	-0.0872774	0.497477	-0.509101	1.90246	-0.117649	-0.313563	0.965775	2.95411	1.36581	2.60436	0.52849	0.443849	-0.962249	-0.962249	-0.615952	0.229649	0.842029	0.429901	-0.201822	-0.962249	0.961691	1.86296	0.527181	0.127261	-0.290628	-0.962249	-0.19784	-0.962249
BIOCARTA_NO2IL12_PATHWAY	NOS2	-0.458259	0.565268	1.99935	-0.367671	4.01661	-1.12686	-0.222475	-1.34049	-0.694882	0.838739	-1.22483	-0.815797	-1.03561	-0.146203	0.506886	-0.360641	1.06065	2.83275	0.221775	0.582798	0.111959	-0.147102	-0.45249	-0.767169	0.194972	-0.806567	-0.334354	0.0880964	0.266207	0.242861	-0.860653	1.73829	0.115028	-0.0386308	0.0526508	1.12778	-0.511423	0.00903592	0.807388	0.149713	-0.771378	-0.0421101	-0.29772	2.07823	0.431127	0.209572	-0.368886	2.8679
BIOCARTA_NO2IL12_PATHWAY	TYK2	0.550358	2.64106	-0.0563423	-2.17649	-0.390181	0.456691	-1.4385	-0.264411	0.529694	-1.21141	-0.0368379	2.58621	0.327473	-0.595404	-0.959261	-0.968034	-0.240189	-0.954745	-1.33366	-1.46641	0.0410987	0.958974	-1.32123	0.765742	-0.0688845	0.535226	1.80698	1.83681	0.0547029	0.874447	-1.05645	0.0423901	-0.0945474	0.311185	-0.0819525	0.280424	0.852222	0.977231	0.943353	0.206635	-0.181538	1.85578	-0.00851927	0.285868	-0.461651	-1.94628	-0.0148072	-0.379727
BIOCARTA_INFLAM_PATHWAY	IL15	0.13579	-0.0658448	-1.31444	1.47712	-0.364967	1.14588	1.47388	1.03864	0.362935	1.48667	2.31063	0.948155	-0.386286	-1.11673	0.8713	-1.84255	0.0885645	0.706233	1.23425	0.0662193	0.958774	-1.65412	-0.617576	1.40842	1.43894	1.01474	1.00884	1.42129	1.37979	1.59281	0.703252	0.909416	0.449738	-1.17473	-0.289646	1.33208	1.35152	1.43718	-0.157591	1.05232	-0.212548	1.10424	0.921257	0.622312	1.40612	-0.57613	-0.513403	-2.93792
BIOCARTA_INFLAM_PATHWAY	TGFB2	0.354577	-0.0974335	-0.117352	-0.511158	-0.85583	0.912629	1.18559	-0.256938	-0.584926	1.61444	-1.02042	-1.31981	-1.22272	-0.840636	0.917236	-1.39803	1.76735	-0.160278	1.26055	0.512631	1.01276	2.3019	0.285497	-0.195147	1.70351	1.74574	1.67054	0.270807	0.324218	0.584778	0.819116	2.57178	0.962307	-2.03565	-2.23909	0.898881	1.84723	2.01726	0.760283	0.876091	0.926677	1.7668	-0.561823	0.486468	1.25068	0.696707	0.0963091	-0.794689
BIOCARTA_INFLAM_PATHWAY	CSF1	0.672105	-0.211071	-1.79239	0.824387	-0.11219	0.942927	1.29998	0.873164	0.472957	-0.172584	0.164727	0.712341	-1.27785	-0.662168	1.94053	-0.770142	1.51282	0.600779	1.32706	0.205502	1.82354	-0.396396	0.242643	0.199838	1.8863	1.16887	0.533046	0.836798	1.4358	1.92308	0.830088	-0.994859	0.523407	-0.333643	-0.652076	1.22205	1.39817	1.38022	0.278821	1.10032	-0.748701	1.78649	2.23761	0.601852	0.218999	-1.08287	-0.159238	-2.28671
BIOCARTA_INFLAM_PATHWAY	IFNG	0.713163	-0.275102	-0.0551984	0.408925	-0.413217	-0.259787	0.518852	0.971708	-0.749287	1.82479	2.11825	1.52173	-0.579786	-0.793586	0.612608	-0.238104	-0.119789	1.11829	1.17301	0.407126	1.93181	0.089817	-0.824233	0.915055	0.55625	0.501966	1.20779	2.20139	2.00751	1.83465	1.81903	-0.753626	0.717154	-0.686916	-0.50745	2.056	2.60356	1.02188	-0.51419	-0.23951	-0.276213	2.19345	2.45208	-0.158939	0.619512	0.102102	-1.07311	-0.569073
BIOCARTA_INFLAM_PATHWAY	TGFB3	-0.054892	-0.509385	0.348147	-1.05838	-1.10376	-0.446196	1.51298	0.316691	0.892357	0.688691	0.739083	0.22967	-0.283496	0.158165	0.754422	-0.224037	-0.216049	0.0738899	0.429532	0.208647	1.12407	0.569698	1.4455	0.828436	0.044265	0.733831	0.411776	1.00906	1.01847	1.59375	-0.647982	0.234036	1.03488	-0.470034	-1.08253	1.04313	1.74401	0.857747	0.904633	1.11899	0.595446	0.152462	-0.561268	-0.98899	-0.242772	0.731098	-0.0203379	-1.18796
BIOCARTA_INFLAM_PATHWAY	IL10	-0.610521	-0.0128779	-1.18868	-1.28555	-1.00649	0.66628	0.299784	0.121844	-0.189379	1.13134	1.15608	0.993822	-0.291314	0.743204	0.766691	-1.31727	0.165358	-0.278306	0.493313	0.473529	1.78162	-0.254578	1.25928	0.901401	-0.140733	1.3102	0.710029	1.67818	0.741881	1.11221	0.703571	-0.201988	0.438138	-0.236017	-0.210855	0.901323	1.36202	0.215022	0.463988	1.17989	-0.112058	1.42735	1.70741	0.0886208	-0.513731	-0.30257	-0.577919	-0.752104
BIOCARTA_INFLAM_PATHWAY	IL6	0.423491	0.487751	-1.7551	-1.5715	-0.917413	0.351419	-0.998592	-0.140413	0.153651	1.45051	0.308701	-0.763764	0.469961	1.2798	1.03161	0.0840122	-1.16349	0.243583	1.02104	1.58821	1.19525	-0.440923	0.829846	1.26418	1.17723	0.618797	0.222043	0.526491	0.782085	1.67337	1.8031	-0.0352141	0.589384	-1.61008	-1.40668	1.49463	1.72448	1.64399	0.817356	0.463781	-0.617968	1.01409	-0.55698	0.910651	0.573323	0.484587	1.23832	0.411911
BIOCARTA_INFLAM_PATHWAY	HLA-DRB1	0.540728	-0.659541	-1.62349	-0.511465	-0.487059	0.9035	0.806489	1.09218	0.148395	1.33494	2.28106	1.48616	-1.69123	0.172611	0.943029	-0.482619	0.328642	0.772364	1.02924	0.754517	0.966401	-0.205578	0.62711	1.92769	1.16137	1.29179	0.77867	0.841796	1.63448	1.36611	1.33095	-1.60248	0.158301	-1.92954	-0.380577	1.06315	1.68688	0.983269	0.229078	0.308862	0.810453	2.07918	1.81481	0.173848	0.117682	-0.226544	0.834019	-1.07805
BIOCARTA_INFLAM_PATHWAY	TNF	0.696233	-0.6935	-0.569121	-0.741435	-0.181287	1.68344	-0.921721	0.303827	1.40852	0.775677	-0.192736	-0.388937	-0.44858	1.14139	2.68764	-0.444452	1.05114	-0.887353	1.39795	0.0903748	1.84725	-1.43247	-1.31991	0.463747	2.80609	1.52854	0.818529	1.33668	2.26199	3.83336	0.0921222	-1.09411	0.762214	-1.67084	-0.653813	0.780577	0.647318	1.32037	0.338035	-0.683321	1.16334	-0.234646	0.911837	1.25881	0.216259	0.0162908	2.07946	-1.20931
BIOCARTA_INFLAM_PATHWAY	CSF2	1.88806	-0.877886	-1.24194	-0.465107	-0.374361	1.42696	-0.90995	1.47832	1.75609	1.28484	-0.682311	-0.510861	-0.765002	0.145669	2.57684	-0.434665	-0.781869	-0.316689	2.03353	-0.677845	2.815	-1.24194	-0.824835	2.50005	2.20316	0.631619	0.945102	-0.327787	1.19763	2.15921	0.457619	-1.06979	0.906717	-0.868574	-1.05807	2.13077	3.45372	2.08858	0.734476	1.02062	0.486319	0.258174	0.804727	1.91996	-0.287285	0.994393	0.456247	-1.24194
BIOCARTA_INFLAM_PATHWAY	IL11	0.790991	0.285543	-1.70955	-1.59524	-1.28554	-0.0180469	0.22895	0.741271	0.604538	1.29434	0.0574712	0.503287	0.388855	0.344136	0.699953	-0.644852	-0.7463	0.225022	0.715448	-0.0492984	1.90175	0.262328	0.857185	2.80218	-0.358557	1.74161	0.155596	0.040715	0.726879	0.495728	3.19749	0.660146	0.58558	0.253961	-0.152015	0.322447	0.835947	1.02669	1.09121	0.961282	0.306007	2.17079	-2.16348	1.43912	-0.510247	1.23835	0.136042	-0.92751
BIOCARTA_INFLAM_PATHWAY	LTA	0.833446	-0.0711979	-1.44673	-0.576024	-1.0059	-0.144497	0.830376	0.424281	0.116317	1.41518	1.39512	1.99507	-0.847938	1.0613	0.881728	-0.856776	0.317587	0.163793	0.639399	0.564866	1.17995	-0.334448	-0.958975	1.67724	0.16948	0.661538	0.13836	2.48015	1.30167	1.78782	0.699831	-0.234561	0.502928	-1.59344	-0.439459	1.32661	2.4189	0.974854	-0.303262	0.42349	0.134945	1.5011	2.11253	-0.209068	-0.00373993	0.420159	-0.532001	-1.88673
BIOCARTA_INFLAM_PATHWAY	IL8	0.713324	0.907646	-0.769634	-0.087769	1.56801	1.36855	0.37426	0.774056	1.02394	1.18739	0.225982	1.40229	-0.809583	-0.73492	2.37363	-0.265629	-1.03615	1.78631	1.10417	0.31349	1.64833	-2.42043	-0.43019	-0.01252	1.50997	-0.15591	1.18529	-1.57352	0.388266	0.63076	0.61512	-0.478315	0.164547	-0.538636	-1.34418	1.28586	0.356214	0.664484	-0.0791374	0.509741	-0.0973455	-0.572775	-0.153167	2.06431	-0.0260217	0.384324	-0.0267259	-0.597568
BIOCARTA_INFLAM_PATHWAY	IL12A	-0.845961	-1.23315	0.236919	-0.962275	0.645027	-0.596387	-0.0636206	-0.117665	-0.551826	0.0821616	-0.485481	-0.165903	0.759423	-0.162969	0.290646	-0.0826699	0.670246	0.176753	-0.909599	-1.14386	0.273935	-0.530366	0.24825	0.433348	1.15976	-0.464502	-0.0916065	1.77639	-0.181192	2.64677	-0.378776	2.96742	-0.214714	-1.78215	0.524644	0.419597	1.73922	1.82569	0.667698	0.618316	-0.620335	1.43648	0.544386	0.206347	0.0706456	-0.59819	-1.43034	-0.00553196
BIOCARTA_INFLAM_PATHWAY	CSF3	0.461411	-0.0645742	-1.28606	-0.965932	-0.172903	1.57174	-1.28606	-1.28606	1.13929	2.10131	-0.402819	-1.28606	0.0695506	0.497474	2.21119	0.138784	-1.28606	1.21895	1.88073	1.12597	1.24213	-0.996926	-0.613416	-0.475332	2.41872	0.589651	0.656464	0.225224	1.18957	2.25768	0.439426	-1.28606	0.279042	-0.92303	-0.963925	2.42781	-0.059825	1.79302	0.902617	0.116367	-1.02377	0.0272726	0.428418	2.31735	2.58882	0.912927	0.570328	-0.435716
BIOCARTA_INFLAM_PATHWAY	HLA-DRA	0.681131	0.364071	-1.95498	0.187757	-0.171146	0.0259251	0.836714	0.791128	0.27765	1.33122	1.71327	1.02152	-1.36122	-0.423753	1.00803	-0.790469	0.163484	0.519854	0.897735	0.810056	0.986458	-0.438065	0.168303	1.22823	0.999112	0.944755	0.679737	1.19243	1.72511	1.1141	1.28615	-1.3037	0.569387	-1.6685	-0.89576	0.814305	1.91804	1.05325	-0.0736067	0.340499	1.02634	1.78916	1.84313	0.498682	-0.579731	-0.593526	0.990827	-2.15339
BIOCARTA_INFLAM_PATHWAY	CD4	0.237933	0.734997	-2.086	-0.410172	-1.44371	-0.0345128	0.772427	0.997505	0.368595	0.802121	1.0934	0.933153	-1.30908	-0.0856798	1.14559	-1.26731	0.767374	0.158277	1.15726	0.647892	1.00533	-0.0985241	0.326389	1.50182	0.504132	1.2856	0.45914	1.77797	1.77584	1.74665	0.843783	-1.61562	0.899324	-0.937787	-0.81081	1.38382	2.35054	0.928308	-0.209321	0.363767	0.630383	1.96589	2.35335	0.241645	-0.979056	-0.810537	-0.80643	-2.13977
BIOCARTA_INFLAM_PATHWAY	TGFB1	0.243988	-1.3076	-2.26	0.678543	0.583703	0.920695	0.58986	1.31407	0.710292	0.415676	0.610168	-0.855556	0.921664	-0.825437	0.686629	1.04579	-0.820474	0.633392	0.71472	-0.397168	0.564305	-0.988523	-0.535401	1.59965	0.944378	1.39173	-0.486107	-0.0110328	0.341094	0.441446	0.768353	-0.873466	0.997811	-3.20023	-1.50587	1.16465	1.18801	0.987843	0.92157	0.118722	-0.215835	1.57954	0.964192	0.778277	0.0194117	0.844546	0.108406	-0.118289
BIOCARTA_INFLAM_PATHWAY	IL7	-0.427036	0.689395	-0.743267	0.678317	0.821027	1.42808	1.66634	-0.0156944	-2.25029	0.827686	-0.217053	0.82646	-0.713716	-0.756838	0.629951	-1.59957	1.93749	1.12859	0.463838	0.513674	1.16631	-1.56761	-0.893097	-0.2034	1.31601	0.283662	-0.144222	0.881008	0.710347	1.20923	0.907394	0.0940563	-0.666727	-0.639893	-0.829052	0.14986	1.03244	1.22768	-0.829214	0.806097	-0.555309	0.816924	0.893941	0.855582	0.250505	-1.98559	-0.262049	-3.08545
BIOCARTA_INFLAM_PATHWAY	IFNB1	-0.533985	0.00746208	0.301531	-0.533985	-0.533985	-0.10088	-0.533985	0.139203	0.286792	0.584521	0.933213	1.38271	2.5111	1.38693	0.599443	-0.533985	-0.533985	-0.533985	0.383825	-0.533985	1.18886	0.230871	-0.533985	2.41085	1.52097	2.05029	0.42179	1.86268	1.04424	4.78351	1.32585	-0.533985	-0.533985	-0.533985	-0.533985	-0.533985	1.46469	1.08328	-0.533985	-0.533985	0.418743	-0.155484	-0.533985	-0.0158388	-0.533985	-0.533985	0.0776622	0.218717
BIOCARTA_INFLAM_PATHWAY	PDGFA	1.69612	-1.28341	-1.37282	-0.87597	-1.74789	-0.72408	0.606786	0.718568	0.700793	0.492519	-1.22964	-2.2258	-0.221925	1.41534	0.391299	0.615634	-0.280949	0.241615	-0.312517	-0.372867	2.13761	-1.5867	-0.0993152	1.89858	0.13337	1.51811	-0.312924	-0.144383	0.162042	-0.356418	1.36319	-0.157394	1.22433	-0.80876	-2.49247	1.11808	0.502582	0.695103	-0.108077	2.19451	-2.17426	1.34496	-1.57122	0.169703	-0.0375568	0.31417	-0.724425	1.30303
BIOCARTA_INFLAM_PATHWAY	IL13	0.340262	0.163019	-0.737996	-0.737996	-0.737996	-0.737996	-0.737996	-0.737996	-0.737996	3.05905	0.647054	-0.737996	-0.737996	-0.737996	-0.117884	-0.737996	-0.0725954	1.00617	0.128426	-0.737996	0.109616	-0.337816	2.77513	2.25231	-0.737996	0.674096	1.17352	-0.0807986	0.387144	-0.156286	-0.737996	-0.311926	0.185213	0.186064	-0.737996	2.72182	0.461083	1.09147	0.599358	-0.737996	-0.737996	4.57679	0.904267	0.917384	-0.737996	-0.737996	-0.737996	-0.737996
BIOCARTA_INFLAM_PATHWAY	IL12B	-0.141738	0.964007	-0.962249	0.22569	-0.962249	-0.962249	0.640535	-0.962249	0.0273123	0.677584	2.48004	2.54468	0.454751	0.188478	-0.490369	-0.638416	0.183831	-0.962249	-0.962249	-0.165094	-0.0872774	0.497477	-0.509101	1.90246	-0.117649	-0.313563	0.965775	2.95411	1.36581	2.60436	0.52849	0.443849	-0.962249	-0.962249	-0.615952	0.229649	0.842029	0.429901	-0.201822	-0.962249	0.961691	1.86296	0.527181	0.127261	-0.290628	-0.962249	-0.19784	-0.962249
BIOCARTA_INFLAM_PATHWAY	IFNA1	1.31993	-0.575219	-0.575219	-0.575219	1.37233	-0.575219	1.83029	3.13118	1.02876	-0.575219	-0.575219	1.14521	-0.575219	-0.575219	-0.575219	-0.575219	-0.575219	-0.575219	-0.575219	-0.575219	1.67144	0.315362	-0.575219	-0.575219	-0.0106559	1.16651	0.537664	-0.575219	-0.575219	1.44026	1.30433	-0.575219	-0.575219	0.960172	-0.575219	0.103174	0.295496	3.41393	-0.575219	-0.575219	-0.575219	-0.575219	-0.575219	3.13416	-0.575219	-0.575219	-0.575219	-0.575219
BIOCARTA_INFLAM_PATHWAY	IL3	-0.174459	-0.174459	-0.174459	-0.174459	-0.174459	-0.174459	-0.174459	-0.174459	-0.174459	-0.174459	-0.174459	-0.174459	-0.174459	-0.174459	-0.174459	-0.174459	-0.174459	-0.174459	-0.174459	-0.174459	-0.174459	-0.174459	-0.174459	-0.174459	-0.174459	-0.174459	-0.174459	-0.174459	-0.174459	-0.174459	-0.174459	-0.174459	-0.174459	-0.174459	-0.174459	-0.174459	-0.174459	-0.174459	-0.174459	-0.174459	-0.174459	-0.174459	-0.174459	-0.174459	-0.174459	-0.174459	3.71317	-0.174459
BIOCARTA_INFLAM_PATHWAY	IL5	-0.425139	-0.425139	2.9561	-0.425139	0.742365	-0.425139	-0.425139	-0.425139	-0.425139	-0.425139	-0.425139	-0.425139	-0.425139	-0.425139	0.599972	-0.425139	0.674839	1.10228	1.00715	-0.425139	-0.425139	0.236402	0.559278	1.07099	0.331513	0.984065	-0.425139	-0.425139	-0.425139	0.53649	-0.425139	2.04584	-0.425139	-0.425139	0.327157	6.46697	-0.425139	-0.425139	0.52377	-0.425139	-0.425139	-0.425139	1.64576	0.383453	-0.425139	-0.425139	-0.425139	-0.425139
BIOCARTA_INFLAM_PATHWAY	IL4	-0.322402	-0.322402	-0.322402	-0.322402	-0.322402	-0.322402	-0.322402	-0.322402	-0.322402	-0.322402	-0.322402	2.0469	-0.322402	-0.322402	-0.322402	-0.322402	-0.322402	-0.322402	-0.322402	-0.322402	-0.322402	-0.322402	1.35652	-0.322402	-0.322402	-0.322402	-0.322402	2.85309	-0.322402	-0.322402	-0.322402	-0.322402	-0.322402	-0.322402	-0.322402	-0.322402	1.66786	-0.322402	-0.322402	-0.322402	2.2133	1.5129	-0.322402	-0.322402	-0.322402	-0.322402	-0.322402	-0.322402
BIOCARTA_INFLAM_PATHWAY	IL2	-0.473817	0.29757	-0.473817	-0.473817	0.592036	1.05007	-0.473817	-0.473817	-0.473817	-0.473817	-0.473817	2.25685	-0.473817	-0.473817	-0.473817	0.168425	0.530389	-0.473817	-0.473817	-0.473817	-0.473817	-0.473817	-0.473817	0.892044	-0.473817	-0.473817	-0.473817	4.14641	-0.473817	-0.473817	-0.473817	-0.473817	0.318731	-0.473817	-0.473817	-0.473817	0.591548	-0.473817	-0.473817	-0.473817	-0.473817	0.065425	-0.473817	-0.473817	-0.473817	-0.473817	-0.473817	-0.473817
BIOCARTA_INFLAM_PATHWAY	IL1A	0.945951	-1.59061	-2.27967	-0.333211	-0.00186688	1.8025	-1.08594	0.343052	1.00026	0.475453	-1.02587	-1.55139	-0.0113128	-0.1441	2.23246	0.933248	-1.58929	1.02621	0.964166	1.15428	0.534529	-2.08784	-1.57521	-1.56087	1.26579	-0.0320308	1.07362	-1.67842	1.13245	1.55899	0.32778	-1.9609	1.32115	-1.93109	-0.718337	0.972937	0.0917435	1.10166	0.21853	0.641508	-1.68365	-0.880199	-0.979439	1.82485	1.25836	0.189281	0.723283	-1.33908
BIOCARTA_CTLA4_PATHWAY	CD80	0.491951	0.539008	-1.12893	-0.300052	-0.92905	1.13134	0.473845	1.62775	1.72452	1.35385	1.25434	0.424386	0.170872	-0.189886	1.82676	-0.47404	0.344708	1.21311	1.42358	0.699908	1.98104	-0.310116	0.473933	1.36029	1.19024	1.11825	1.25259	1.24674	1.8455	2.57785	0.638536	-0.764583	0.550867	-0.938407	-0.496887	1.52114	2.26569	1.48359	0.214874	1.06181	0.0731155	1.93512	1.58043	1.14418	0.173001	-0.151516	0.156586	-1.93925
BIOCARTA_CTLA4_PATHWAY	CD86	-0.121703	0.353593	-1.99275	0.00288252	-0.495527	0.519449	1.10261	1.18412	0.923265	1.14053	1.30787	0.908194	-0.903948	0.0369855	1.56609	-0.732779	0.267329	0.948966	2.52333	0.622681	1.46037	-0.355429	0.924338	1.6254	0.518138	1.27755	0.869848	1.4332	1.73435	2.06147	0.800845	-0.989989	0.824678	-0.422757	0.0513837	1.42752	1.99418	1.16382	0.31636	0.880075	0.37008	1.71992	1.83236	0.518865	-0.108177	0.0448527	-0.432954	-2.35389
BIOCARTA_CTLA4_PATHWAY	CTLA4	0.586489	0.634831	-1.23729	0.310189	-1.21046	0.694315	0.218103	1.54984	0.082789	1.17582	2.43394	1.44491	-0.569571	-0.715381	0.776475	-0.851188	0.37441	0.709829	0.98411	0.265091	1.59983	1.60816	-1.06637	1.70888	1.45909	0.704691	0.928101	1.89887	1.69587	1.29561	0.714173	-1.26058	0.639448	-1.821	-0.60497	0.990857	2.02999	1.39466	0.00300749	1.1162	0.629581	1.1186	1.51063	0.470451	0.777673	0.130447	-0.665633	-2.17305
BIOCARTA_CTLA4_PATHWAY	ICOS	0.619988	0.186949	-0.708736	0.0123549	-0.934917	0.777211	0.516722	1.9427	0.790365	1.49093	1.6654	0.95479	-0.593508	-0.176166	1.07455	-0.538494	0.571476	1.1146	0.665748	0.353779	1.80268	-0.430198	-0.713394	1.84306	1.32076	1.15613	1.37033	2.00839	1.97343	1.44257	0.614819	-1.09837	0.665343	-1.49443	-0.351089	1.48165	2.11256	1.32774	-0.356231	0.953641	0.208089	1.29957	1.82645	0.566035	0.590289	-0.270526	-0.573035	-2.18135
BIOCARTA_CTLA4_PATHWAY	HLA-DRB1	0.540728	-0.659541	-1.62349	-0.511465	-0.487059	0.9035	0.806489	1.09218	0.148395	1.33494	2.28106	1.48616	-1.69123	0.172611	0.943029	-0.482619	0.328642	0.772364	1.02924	0.754517	0.966401	-0.205578	0.62711	1.92769	1.16137	1.29179	0.77867	0.841796	1.63448	1.36611	1.33095	-1.60248	0.158301	-1.92954	-0.380577	1.06315	1.68688	0.983269	0.229078	0.308862	0.810453	2.07918	1.81481	0.173848	0.117682	-0.226544	0.834019	-1.07805
BIOCARTA_CTLA4_PATHWAY	CD3E	-0.0663881	0.421916	-1.47648	0.220257	-1.2138	0.00864459	0.359682	1.01747	-0.15662	1.12519	2.04678	1.47167	-1.35554	0.0245355	0.418325	-0.872732	-0.340598	0.432485	0.655864	0.118817	1.33732	-0.155503	-0.282918	1.33482	0.521099	0.698692	1.00465	1.91906	1.63351	1.29246	1.05787	-1.68805	0.30565	-1.73024	-1.04457	1.60885	2.25544	0.772293	-0.133177	0.425441	0.512329	1.81074	1.84439	0.121353	0.0187576	-0.0993751	-0.713562	-2.15818
BIOCARTA_CTLA4_PATHWAY	CD28	-0.651459	0.891629	-0.788259	-0.710972	-1.33238	-0.110316	0.424501	1.00011	0.333085	1.16012	0.660687	0.949977	-1.17482	0.227769	0.0771912	-0.943807	0.706453	0.542762	0.202242	0.157271	1.21096	-0.303638	0.327914	1.2976	0.789532	0.318152	1.13539	1.90118	1.54687	1.05724	0.248219	0.111997	0.983321	0.404542	-0.232461	1.6081	1.83927	0.681727	0.0479061	0.683313	-0.405494	1.13541	1.69843	0.251968	-0.916286	-0.606223	-0.517682	-2.65872
BIOCARTA_CTLA4_PATHWAY	ITK	-0.177555	0.965471	-1.50893	-0.142623	-0.972086	0.062998	0.459364	0.82194	-0.556239	1.14735	1.42912	1.31876	-1.53744	0.0271727	0.0379946	-1.10609	-0.126035	0.545907	0.14308	0.524074	1.43809	-0.342189	0.220007	0.954045	0.318304	0.115209	1.12609	2.17412	1.55034	1.17422	0.858356	-1.52948	0.410742	-1.91728	-1.05929	1.4635	1.8208	0.289914	-0.00597607	0.169744	0.0778621	2.22777	1.88077	0.553066	-0.561445	-0.30703	-0.791553	-1.76893
BIOCARTA_CTLA4_PATHWAY	HLA-DRA	0.681131	0.364071	-1.95498	0.187757	-0.171146	0.0259251	0.836714	0.791128	0.27765	1.33122	1.71327	1.02152	-1.36122	-0.423753	1.00803	-0.790469	0.163484	0.519854	0.897735	0.810056	0.986458	-0.438065	0.168303	1.22823	0.999112	0.944755	0.679737	1.19243	1.72511	1.1141	1.28615	-1.3037	0.569387	-1.6685	-0.89576	0.814305	1.91804	1.05325	-0.0736067	0.340499	1.02634	1.78916	1.84313	0.498682	-0.579731	-0.593526	0.990827	-2.15339
BIOCARTA_CTLA4_PATHWAY	CD3G	0.299485	0.483283	-1.1953	-0.303878	-1.07342	0.416914	0.566923	1.42947	-1.01699	0.724181	2.05117	1.35773	-1.26146	-1.27877	-0.0142546	-0.592163	0.0459148	0.522216	0.121541	0.15178	1.71559	-0.46683	-0.730182	0.80026	0.868087	-0.0960751	1.3539	2.24819	1.99161	1.30152	1.08788	-1.61736	0.702192	-1.57033	-1.1798	2.06457	2.00967	0.276337	-0.605186	-0.193856	-0.108554	1.92863	2.08196	0.225756	-0.341159	-0.90161	-1.05175	-1.48314
BIOCARTA_CTLA4_PATHWAY	CD247	-0.300144	0.391011	-1.77304	-0.249872	-0.879948	-0.0325686	0.233821	0.870496	-0.596049	1.12743	2.16196	1.31484	-0.483309	-0.630465	0.111844	-1.19504	0.0286318	0.10399	0.621797	-0.0384714	1.35713	-0.48999	-0.644891	1.36086	0.222927	1.40043	0.934533	2.01027	1.37951	1.39338	1.06523	-0.504996	0.215972	-2.25514	-1.26671	1.23483	2.14561	0.683444	-0.29581	0.890399	0.246735	1.5734	1.73886	0.139851	-0.356937	-0.479286	-1.1154	-2.20901
BIOCARTA_CTLA4_PATHWAY	CD3D	-0.231693	0.208191	-1.14379	0.0590049	-1.49978	-0.136209	0.0827035	0.87177	-0.416842	1.3935	2.42046	1.25951	-1.56983	-0.00318483	0.483388	-0.766834	-0.259519	0.347612	0.696414	-0.0920235	1.31168	-0.390587	-0.572357	1.40916	0.536422	0.650287	0.944555	1.7859	1.68174	1.31857	0.865205	-1.94383	0.168943	-2.02523	-1.29101	1.45623	2.19332	0.901868	-0.0337211	0.405654	0.797651	1.50861	1.56796	0.198526	0.0615713	0.16752	-0.740832	-2.17813
BIOCARTA_CTLA4_PATHWAY	LCK	-0.100674	0.459476	1.29639	-0.46579	-1.40357	-0.349126	0.186657	0.81991	-0.221629	1.15528	2.32727	1.40394	-1.57217	-0.716863	0.0628878	-1.45805	-0.469409	0.18358	0.447407	-0.113254	1.25776	-0.193492	-0.758543	1.32212	0.0544053	0.662874	0.885262	2.05424	1.72485	1.26344	0.972106	0.622078	0.376285	1.35034	-0.209213	1.35189	2.38816	0.714139	-0.255417	0.081856	0.240269	1.90101	1.89081	0.0268147	-0.342495	-0.0281305	-1.59325	-2.06501
BIOCARTA_CTLA4_PATHWAY	PIK3CA	0.774983	0.18469	0.795275	0.806817	1.68686	3.0767	1.51816	1.28312	1.06997	-0.0370208	-1.87496	0.579108	0.677791	-0.382257	0.036744	-1.35789	0.00399116	-0.112821	-0.296729	0.739607	0.500291	0.12941	0.759346	-1.07243	1.60052	-1.08407	0.609971	0.376882	-0.187803	-0.731641	-0.165484	2.23733	0.789954	0.547678	1.83305	0.457672	-0.916074	-0.342397	0.173773	1.29567	-1.25629	0.159627	0.30731	0.00407127	1.12508	-0.470299	-0.115127	-2.06455
BIOCARTA_CTLA4_PATHWAY	GRB2	-0.279557	2.07074	-1.19169	0.274641	-0.0752719	-1.16397	-1.72116	0.274179	0.517228	0.368863	0.717468	1.38357	-1.25307	1.25947	-0.086216	-0.10725	1.21723	-0.321467	0.0639425	-0.0363183	1.09799	0.917602	-0.396427	0.478936	-0.661015	0.495913	0.0888299	0.885144	1.1545	1.21147	1.56725	1.89244	-0.1393	1.06561	-0.253457	0.748853	1.83617	-0.103947	0.624302	-0.433266	-0.489925	1.9982	1.76409	-0.513089	0.183732	-0.498173	0.195249	3.72896
BIOCARTA_CTLA4_PATHWAY	PTPN11	0.534907	0.0193275	1.54173	-0.141769	0.516881	1.37828	1.06263	-0.303608	1.33364	-0.909593	-2.92059	0.741646	0.947482	-0.707134	0.30607	-0.376718	1.51727	0.485612	-1.19936	-0.372932	-0.257355	1.91667	0.325352	-1.89623	1.27886	-0.827313	-0.124821	0.516443	0.635997	-0.334851	0.667287	0.620555	0.231261	1.00494	0.578476	0.811008	-1.02688	-0.247333	-0.160186	-0.158235	-1.14055	0.530297	-0.729827	-0.171195	-0.705198	-0.445664	-0.428058	0.744358
BIOCARTA_CTLA4_PATHWAY	ICOSLG	0.504569	-0.334014	-1.97541	-2.05722	0.672013	-2.19815	1.09643	0.370271	-0.311967	-0.066081	0.682994	-0.384916	1.36411	-0.0418761	1.90358	-0.25738	0.500608	0.063753	0.0309464	-0.910386	0.435645	-1.67682	-0.608318	0.403278	-0.515011	0.184933	0.137632	0.138265	0.845096	0.50912	-0.93942	-1.74836	-0.0398435	0.929532	-0.962907	0.26802	0.835629	0.279473	-0.0615835	0.63689	-0.520377	0.31224	-0.0924888	0.361973	-0.936485	0.0689201	0.216552	1.96842
BIOCARTA_CTLA4_PATHWAY	PIK3R1	-2.24104	0.693784	-0.165679	1.91719	2.7601	0.520447	1.36415	-0.976552	-0.389044	-0.772403	-1.52554	-1.27222	-1.77303	-0.0584657	-0.585522	-1.19124	-0.986895	-0.98074	-0.388097	-0.869628	-0.305171	-0.280468	0.516983	-1.35973	-0.694586	-1.11609	-0.42061	0.374928	-0.432944	-1.01138	-1.08804	-0.04912	-0.347919	2.48038	-2.02283	-0.0594922	-0.545188	-0.765086	-0.768987	-0.749781	-1.21319	-0.193244	0.863737	-0.745271	-1.05555	-1.85583	-0.669159	-0.140691
BIOCARTA_CTLA4_PATHWAY	IL2	-0.473817	0.29757	-0.473817	-0.473817	0.592036	1.05007	-0.473817	-0.473817	-0.473817	-0.473817	-0.473817	2.25685	-0.473817	-0.473817	-0.473817	0.168425	0.530389	-0.473817	-0.473817	-0.473817	-0.473817	-0.473817	-0.473817	0.892044	-0.473817	-0.473817	-0.473817	4.14641	-0.473817	-0.473817	-0.473817	-0.473817	0.318731	-0.473817	-0.473817	-0.473817	0.591548	-0.473817	-0.473817	-0.473817	-0.473817	0.065425	-0.473817	-0.473817	-0.473817	-0.473817	-0.473817	-0.473817
BIOCARTA_IL12_PATHWAY	IL12RB2	2.13287	-0.261275	1.48649	0.0960255	-0.00746215	1.40828	0.728016	1.55245	1.30392	1.5391	1.39501	1.11272	-0.00274623	-0.366422	-0.152855	-0.32476	0.476249	1.18271	1.25035	1.18369	2.34617	1.57004	-0.745054	0.172917	2.36675	-1.08868	2.22945	0.915805	1.38872	0.760799	0.09639	1.36817	0.400071	0.387866	0.510794	1.50365	1.05411	1.52229	0.572592	1.6578	-0.832952	0.0916892	0.562979	-0.203768	0.822861	2.2518	0.153953	-1.31685
BIOCARTA_IL12_PATHWAY	STAT4	-0.24029	0.0781527	-1.00913	1.51897	-0.71504	-0.00119902	0.862155	0.527612	-0.194698	1.34275	1.73528	1.46327	-1.31427	-0.500069	0.689523	-0.773741	1.20956	0.633154	0.514336	0.799234	1.21312	-0.868852	-0.298651	1.19317	0.553676	1.25973	1.25092	2.3118	1.46099	1.32877	0.302331	-0.345101	0.908875	-1.76503	-0.449866	1.49764	1.56939	1.05399	0.340372	0.892656	-0.108417	1.40009	1.38045	0.354349	0.905146	-0.789775	-0.170807	-2.2305
BIOCARTA_IL12_PATHWAY	IFNG	0.713163	-0.275102	-0.0551984	0.408925	-0.413217	-0.259787	0.518852	0.971708	-0.749287	1.82479	2.11825	1.52173	-0.579786	-0.793586	0.612608	-0.238104	-0.119789	1.11829	1.17301	0.407126	1.93181	0.089817	-0.824233	0.915055	0.55625	0.501966	1.20779	2.20139	2.00751	1.83465	1.81903	-0.753626	0.717154	-0.686916	-0.50745	2.056	2.60356	1.02188	-0.51419	-0.23951	-0.276213	2.19345	2.45208	-0.158939	0.619512	0.102102	-1.07311	-0.569073
BIOCARTA_IL12_PATHWAY	IL12RB1	-0.155044	0.548422	-1.91901	-0.0334622	-1.70334	-0.205652	0.383018	0.752916	0.221936	1.38379	1.75105	1.15989	-0.721522	-0.352905	0.261231	-0.700801	0.0367351	0.253573	1.41924	0.69594	1.34317	0.00539238	-0.508927	0.843103	1.52847	0.836595	1.0876	1.8761	1.52082	1.96005	1.01521	-1.04413	0.54528	-1.54559	-0.734591	1.58757	2.12202	0.914071	-0.170146	-0.415271	0.374768	1.74697	1.90967	0.221146	0.130404	-0.409623	-0.394266	-1.86325
BIOCARTA_IL12_PATHWAY	CCR5	-0.21948	0.505777	-1.40248	-0.260463	-0.813084	-0.152975	0.620122	1.02356	0.215772	0.999748	1.95376	1.39442	-0.539707	0.706106	0.518284	-0.931707	0.0860023	0.747027	0.755166	0.713454	1.49455	0.317771	0.361956	1.07221	0.492223	0.847767	0.865841	2.2544	1.67811	1.54854	1.33688	-1.62142	0.468232	-1.7274	-0.657836	1.86401	2.17212	0.756099	-0.104815	-0.0454712	0.286937	2.08517	1.9177	0.0547805	-0.179773	-0.247075	1.01597	-1.6502
BIOCARTA_IL12_PATHWAY	ETV5	-1.07658	-0.287095	0.246441	0.528491	0.181395	0.748215	0.103336	-0.522982	0.142954	-0.0508423	0.267484	-0.652331	0.443276	0.072265	0.383167	0.511489	1.9549	0.391564	0.832349	-0.339847	0.686512	1.88764	-0.32994	0.620229	0.507732	0.97601	-0.132115	0.0889257	0.230719	1.51427	-0.118347	-0.23042	-0.121248	-1.59616	1.06706	0.542021	1.14448	0.388519	0.976436	0.292584	0.0790322	2.15477	1.21135	-0.20617	-0.439268	-0.442758	0.298551	-0.559557
BIOCARTA_IL12_PATHWAY	CD3E	-0.0663881	0.421916	-1.47648	0.220257	-1.2138	0.00864459	0.359682	1.01747	-0.15662	1.12519	2.04678	1.47167	-1.35554	0.0245355	0.418325	-0.872732	-0.340598	0.432485	0.655864	0.118817	1.33732	-0.155503	-0.282918	1.33482	0.521099	0.698692	1.00465	1.91906	1.63351	1.29246	1.05787	-1.68805	0.30565	-1.73024	-1.04457	1.60885	2.25544	0.772293	-0.133177	0.425441	0.512329	1.81074	1.84439	0.121353	0.0187576	-0.0993751	-0.713562	-2.15818
BIOCARTA_IL12_PATHWAY	CXCR3	-0.541933	0.513676	-1.18758	-0.0114382	-0.699657	-0.811905	0.196022	0.707559	-0.273426	1.13951	2.09507	1.46673	-1.04042	-0.00284514	0.199924	-1.16445	0.177935	0.246521	0.476936	0.384156	1.0862	0.155617	-0.49507	1.65067	0.00961402	1.15654	0.857189	2.35239	1.59721	1.30732	1.1712	-1.99006	0.704334	-0.848363	-0.65457	1.76783	2.51122	0.400652	-0.165519	-0.13284	0.716053	2.24146	2.19285	-0.280028	-0.24715	-0.14654	-0.857987	-1.79133
BIOCARTA_IL12_PATHWAY	IL12A	-0.845961	-1.23315	0.236919	-0.962275	0.645027	-0.596387	-0.0636206	-0.117665	-0.551826	0.0821616	-0.485481	-0.165903	0.759423	-0.162969	0.290646	-0.0826699	0.670246	0.176753	-0.909599	-1.14386	0.273935	-0.530366	0.24825	0.433348	1.15976	-0.464502	-0.0916065	1.77639	-0.181192	2.64677	-0.378776	2.96742	-0.214714	-1.78215	0.524644	0.419597	1.73922	1.82569	0.667698	0.618316	-0.620335	1.43648	0.544386	0.206347	0.0706456	-0.59819	-1.43034	-0.00553196
BIOCARTA_IL12_PATHWAY	CD3G	0.299485	0.483283	-1.1953	-0.303878	-1.07342	0.416914	0.566923	1.42947	-1.01699	0.724181	2.05117	1.35773	-1.26146	-1.27877	-0.0142546	-0.592163	0.0459148	0.522216	0.121541	0.15178	1.71559	-0.46683	-0.730182	0.80026	0.868087	-0.0960751	1.3539	2.24819	1.99161	1.30152	1.08788	-1.61736	0.702192	-1.57033	-1.1798	2.06457	2.00967	0.276337	-0.605186	-0.193856	-0.108554	1.92863	2.08196	0.225756	-0.341159	-0.90161	-1.05175	-1.48314
BIOCARTA_IL12_PATHWAY	IL18R1	0.724615	0.421965	-2.98878	0.922012	-1.06527	-0.481137	1.88199	-0.0459801	-0.350281	0.434653	1.2462	1.88071	-0.177821	-2.62715	0.485498	-1.77748	0.647661	0.967013	0.466211	-0.948287	1.24624	-0.607991	1.70385	0.515146	0.456718	0.810885	0.914641	1.53491	1.18611	1.46077	-0.321534	1.46163	-0.278776	-1.8782	0.663278	0.210289	0.850689	0.920186	0.262605	-0.06869	-1.05891	0.375434	1.46596	1.19319	-0.227248	-1.4975	1.32317	-1.96914
BIOCARTA_IL12_PATHWAY	IL18	0.936559	0.917425	-3.27998	0.240081	0.30969	-1.43369	1.15023	0.977365	-0.276068	1.49436	0.500168	1.0735	0.363306	-1.43683	1.31985	0.598516	-1.14869	0.0821578	0.659494	0.961749	1.14992	-2.02719	-0.323414	0.526274	1.31611	2.1213	1.45536	0.783781	0.515616	0.823199	0.98578	-3.98369	-0.831271	-0.869844	0.91086	-1.28403	0.903787	0.960466	0.67609	-0.284238	0.0562914	-0.0659581	1.05451	0.851667	1.19694	1.88972	-1.82163	-2.03963
BIOCARTA_IL12_PATHWAY	JAK2	1.21178	0.986548	0.0524178	0.450528	0.252358	0.0609059	1.41729	1.10419	-0.122015	0.488791	0.85665	1.04397	-0.602551	-0.324167	0.774318	0.0374098	-0.770551	0.771838	0.251345	0.852922	0.897907	0.151844	0.51135	0.0136286	1.56866	0.156719	0.76123	2.32343	0.918259	1.78044	0.478457	-1.73343	0.259285	-0.984791	0.82738	0.954897	2.01188	0.244255	0.943893	-0.612192	-0.891608	1.01643	1.64834	0.980082	-0.599824	-0.596546	-0.267318	-2.81291
BIOCARTA_IL12_PATHWAY	CD247	-0.300144	0.391011	-1.77304	-0.249872	-0.879948	-0.0325686	0.233821	0.870496	-0.596049	1.12743	2.16196	1.31484	-0.483309	-0.630465	0.111844	-1.19504	0.0286318	0.10399	0.621797	-0.0384714	1.35713	-0.48999	-0.644891	1.36086	0.222927	1.40043	0.934533	2.01027	1.37951	1.39338	1.06523	-0.504996	0.215972	-2.25514	-1.26671	1.23483	2.14561	0.683444	-0.29581	0.890399	0.246735	1.5734	1.73886	0.139851	-0.356937	-0.479286	-1.1154	-2.20901
BIOCARTA_IL12_PATHWAY	CD3D	-0.231693	0.208191	-1.14379	0.0590049	-1.49978	-0.136209	0.0827035	0.87177	-0.416842	1.3935	2.42046	1.25951	-1.56983	-0.00318483	0.483388	-0.766834	-0.259519	0.347612	0.696414	-0.0920235	1.31168	-0.390587	-0.572357	1.40916	0.536422	0.650287	0.944555	1.7859	1.68174	1.31857	0.865205	-1.94383	0.168943	-2.02523	-1.29101	1.45623	2.19332	0.901868	-0.0337211	0.405654	0.797651	1.50861	1.56796	0.198526	0.0615713	0.16752	-0.740832	-2.17813
BIOCARTA_IL12_PATHWAY	IL12B	-0.141738	0.964007	-0.962249	0.22569	-0.962249	-0.962249	0.640535	-0.962249	0.0273123	0.677584	2.48004	2.54468	0.454751	0.188478	-0.490369	-0.638416	0.183831	-0.962249	-0.962249	-0.165094	-0.0872774	0.497477	-0.509101	1.90246	-0.117649	-0.313563	0.965775	2.95411	1.36581	2.60436	0.52849	0.443849	-0.962249	-0.962249	-0.615952	0.229649	0.842029	0.429901	-0.201822	-0.962249	0.961691	1.86296	0.527181	0.127261	-0.290628	-0.962249	-0.19784	-0.962249
BIOCARTA_IL12_PATHWAY	JUN	0.639101	0.915114	-0.474514	-1.08227	0.479449	2.22207	0.631076	1.20994	0.351719	0.861955	0.0597644	0.017248	0.911805	-0.484355	-0.81751	-0.310747	-0.932986	-0.523775	1.41353	-0.00779689	0.860544	-0.629856	0.504481	0.836853	-0.325799	0.232499	-0.575388	0.429284	0.327443	0.452757	-0.490538	2.2528	0.661498	0.794499	-0.469208	-0.481153	0.78104	1.27794	-0.0919792	0.283051	0.432693	0.796948	-2.18033	0.840544	-0.208138	-0.512678	0.870126	-2.54767
BIOCARTA_IL12_PATHWAY	MAPK8	1.58202	0.15178	2.1313	-0.00936009	1.13817	0.767592	0.82594	-0.1692	0.591987	-0.959753	-2.10285	-0.187299	0.298197	-0.824954	-0.424495	-0.643845	0.513392	0.651602	-0.68177	0.66609	0.868588	0.925281	-0.0252858	-1.00244	1.76859	-1.20081	0.889942	0.0326025	0.252056	0.174702	0.65436	0.598296	0.533361	0.876282	0.967086	0.779762	-0.924318	0.243193	-1.05335	0.16153	-1.14804	0.00435673	-0.5167	0.596606	0.0525573	-0.928875	-0.286972	0.527475
BIOCARTA_IL12_PATHWAY	MAPK14	2.45771	0.0226932	-0.076419	1.33671	0.546036	1.45956	-0.20987	1.11684	0.590554	3.50349	0.617793	3.07753	-1.28499	0.265584	-1.22108	0.0900686	-0.898102	0.754634	-0.652561	1.16971	0.96074	-0.775409	-0.141025	-0.384916	1.81422	0.373471	-0.486941	0.546459	0.588955	0.941023	-0.701288	-1.49646	1.58416	-0.205008	0.461228	1.2049	-0.707039	0.315285	1.11995	2.17026	0.00229393	1.04892	1.03004	-0.407799	0.387906	0.966006	0.221068	0.838646
BIOCARTA_IL12_PATHWAY	TYK2	0.550358	2.64106	-0.0563423	-2.17649	-0.390181	0.456691	-1.4385	-0.264411	0.529694	-1.21141	-0.0368379	2.58621	0.327473	-0.595404	-0.959261	-0.968034	-0.240189	-0.954745	-1.33366	-1.46641	0.0410987	0.958974	-1.32123	0.765742	-0.0688845	0.535226	1.80698	1.83681	0.0547029	0.874447	-1.05645	0.0423901	-0.0945474	0.311185	-0.0819525	0.280424	0.852222	0.977231	0.943353	0.206635	-0.181538	1.85578	-0.00851927	0.285868	-0.461651	-1.94628	-0.0148072	-0.379727
BIOCARTA_IL12_PATHWAY	MAP2K6	-3.06041	1.59383	-0.0865978	-0.540632	0.318094	0.0883249	0.46122	0.109207	-0.306744	-0.110573	-1.72057	1.1922	-0.147302	0.274795	0.198481	-0.866715	1.80805	-0.98713	-0.371272	1.08669	-1.09595	1.06435	1.6058	-1.06313	-2.28942	-0.334981	-0.104195	0.350134	0.334949	-1.57906	-0.0237634	1.80017	-0.789029	1.51436	0.263812	-0.407108	-0.879219	-1.38544	-0.819121	-0.624244	0.101503	-1.08662	0.444941	0.316831	0.440363	-1.92531	0.0202145	0.121777
BIOCARTA_NKT_PATHWAY	IL12RB2	2.13287	-0.261275	1.48649	0.0960255	-0.00746215	1.40828	0.728016	1.55245	1.30392	1.5391	1.39501	1.11272	-0.00274623	-0.366422	-0.152855	-0.32476	0.476249	1.18271	1.25035	1.18369	2.34617	1.57004	-0.745054	0.172917	2.36675	-1.08868	2.22945	0.915805	1.38872	0.760799	0.09639	1.36817	0.400071	0.387866	0.510794	1.50365	1.05411	1.52229	0.572592	1.6578	-0.832952	0.0916892	0.562979	-0.203768	0.822861	2.2518	0.153953	-1.31685
BIOCARTA_NKT_PATHWAY	CCL4	0.826167	0.344239	-0.601326	0.140755	-0.534464	0.599443	0.359563	1.09038	0.579068	1.26606	2.34751	1.32271	-0.368975	-0.0492789	1.35697	-0.651328	0.21447	0.764541	1.17082	0.56767	1.80843	0.214585	0.335607	1.01377	0.78037	0.75211	1.10313	1.70463	1.67289	1.95948	1.18624	0.149622	0.684991	-0.460626	-0.555136	1.75843	2.09735	1.06347	0.186607	0.482182	0.691129	1.85543	1.76159	0.356017	0.409308	0.126462	-0.288091	-1.70712
BIOCARTA_NKT_PATHWAY	CCL3	1.00472	0.0874845	-0.756948	-0.230185	-0.888265	0.799507	0.0441721	0.942558	0.677149	1.09092	1.96337	0.919679	-0.342537	-0.103877	1.45006	-1.12508	0.187489	0.587179	1.29756	0.768963	1.95843	0.0550076	-0.0824135	0.698253	0.921068	0.762834	1.27684	1.04082	1.44582	1.96229	1.21983	0.594082	0.822681	-0.422423	0.0268388	1.54445	1.72702	1.00186	0.464535	0.215846	0.599	1.75508	1.51321	0.290479	0.340946	0.287303	0.130543	-0.904695
BIOCARTA_NKT_PATHWAY	TGFB2	0.354577	-0.0974335	-0.117352	-0.511158	-0.85583	0.912629	1.18559	-0.256938	-0.584926	1.61444	-1.02042	-1.31981	-1.22272	-0.840636	0.917236	-1.39803	1.76735	-0.160278	1.26055	0.512631	1.01276	2.3019	0.285497	-0.195147	1.70351	1.74574	1.67054	0.270807	0.324218	0.584778	0.819116	2.57178	0.962307	-2.03565	-2.23909	0.898881	1.84723	2.01726	0.760283	0.876091	0.926677	1.7668	-0.561823	0.486468	1.25068	0.696707	0.0963091	-0.794689
BIOCARTA_NKT_PATHWAY	IFNG	0.713163	-0.275102	-0.0551984	0.408925	-0.413217	-0.259787	0.518852	0.971708	-0.749287	1.82479	2.11825	1.52173	-0.579786	-0.793586	0.612608	-0.238104	-0.119789	1.11829	1.17301	0.407126	1.93181	0.089817	-0.824233	0.915055	0.55625	0.501966	1.20779	2.20139	2.00751	1.83465	1.81903	-0.753626	0.717154	-0.686916	-0.50745	2.056	2.60356	1.02188	-0.51419	-0.23951	-0.276213	2.19345	2.45208	-0.158939	0.619512	0.102102	-1.07311	-0.569073
BIOCARTA_NKT_PATHWAY	IL12RB1	-0.155044	0.548422	-1.91901	-0.0334622	-1.70334	-0.205652	0.383018	0.752916	0.221936	1.38379	1.75105	1.15989	-0.721522	-0.352905	0.261231	-0.700801	0.0367351	0.253573	1.41924	0.69594	1.34317	0.00539238	-0.508927	0.843103	1.52847	0.836595	1.0876	1.8761	1.52082	1.96005	1.01521	-1.04413	0.54528	-1.54559	-0.734591	1.58757	2.12202	0.914071	-0.170146	-0.415271	0.374768	1.74697	1.90967	0.221146	0.130404	-0.409623	-0.394266	-1.86325
BIOCARTA_NKT_PATHWAY	CCR5	-0.21948	0.505777	-1.40248	-0.260463	-0.813084	-0.152975	0.620122	1.02356	0.215772	0.999748	1.95376	1.39442	-0.539707	0.706106	0.518284	-0.931707	0.0860023	0.747027	0.755166	0.713454	1.49455	0.317771	0.361956	1.07221	0.492223	0.847767	0.865841	2.2544	1.67811	1.54854	1.33688	-1.62142	0.468232	-1.7274	-0.657836	1.86401	2.17212	0.756099	-0.104815	-0.0454712	0.286937	2.08517	1.9177	0.0547805	-0.179773	-0.247075	1.01597	-1.6502
BIOCARTA_NKT_PATHWAY	TGFB3	-0.054892	-0.509385	0.348147	-1.05838	-1.10376	-0.446196	1.51298	0.316691	0.892357	0.688691	0.739083	0.22967	-0.283496	0.158165	0.754422	-0.224037	-0.216049	0.0738899	0.429532	0.208647	1.12407	0.569698	1.4455	0.828436	0.044265	0.733831	0.411776	1.00906	1.01847	1.59375	-0.647982	0.234036	1.03488	-0.470034	-1.08253	1.04313	1.74401	0.857747	0.904633	1.11899	0.595446	0.152462	-0.561268	-0.98899	-0.242772	0.731098	-0.0203379	-1.18796
BIOCARTA_NKT_PATHWAY	CCR1	-0.328721	0.40779	-1.90573	-0.827474	-1.22927	-0.506763	0.227612	0.829312	0.319058	0.536972	0.8285	0.567495	-0.379013	0.456169	0.843202	0.552898	0.213953	0.216772	0.767413	0.704567	1.28183	0.145211	0.934907	0.849336	0.302207	0.803906	0.519728	1.44564	1.13823	1.62809	1.07901	-1.49641	1.2017	-0.877411	-0.485723	1.44198	1.71333	0.753176	0.402231	0.288767	0.881763	1.54642	1.78411	0.174896	-0.474834	-0.87573	0.340667	-0.691823
BIOCARTA_NKT_PATHWAY	CSF2	1.88806	-0.877886	-1.24194	-0.465107	-0.374361	1.42696	-0.90995	1.47832	1.75609	1.28484	-0.682311	-0.510861	-0.765002	0.145669	2.57684	-0.434665	-0.781869	-0.316689	2.03353	-0.677845	2.815	-1.24194	-0.824835	2.50005	2.20316	0.631619	0.945102	-0.327787	1.19763	2.15921	0.457619	-1.06979	0.906717	-0.868574	-1.05807	2.13077	3.45372	2.08858	0.734476	1.02062	0.486319	0.258174	0.804727	1.91996	-0.287285	0.994393	0.456247	-1.24194
BIOCARTA_NKT_PATHWAY	CD28	-0.651459	0.891629	-0.788259	-0.710972	-1.33238	-0.110316	0.424501	1.00011	0.333085	1.16012	0.660687	0.949977	-1.17482	0.227769	0.0771912	-0.943807	0.706453	0.542762	0.202242	0.157271	1.21096	-0.303638	0.327914	1.2976	0.789532	0.318152	1.13539	1.90118	1.54687	1.05724	0.248219	0.111997	0.983321	0.404542	-0.232461	1.6081	1.83927	0.681727	0.0479061	0.683313	-0.405494	1.13541	1.69843	0.251968	-0.916286	-0.606223	-0.517682	-2.65872
BIOCARTA_NKT_PATHWAY	CXCR3	-0.541933	0.513676	-1.18758	-0.0114382	-0.699657	-0.811905	0.196022	0.707559	-0.273426	1.13951	2.09507	1.46673	-1.04042	-0.00284514	0.199924	-1.16445	0.177935	0.246521	0.476936	0.384156	1.0862	0.155617	-0.49507	1.65067	0.00961402	1.15654	0.857189	2.35239	1.59721	1.30732	1.1712	-1.99006	0.704334	-0.848363	-0.65457	1.76783	2.51122	0.400652	-0.165519	-0.13284	0.716053	2.24146	2.19285	-0.280028	-0.24715	-0.14654	-0.857987	-1.79133
BIOCARTA_NKT_PATHWAY	IL12A	-0.845961	-1.23315	0.236919	-0.962275	0.645027	-0.596387	-0.0636206	-0.117665	-0.551826	0.0821616	-0.485481	-0.165903	0.759423	-0.162969	0.290646	-0.0826699	0.670246	0.176753	-0.909599	-1.14386	0.273935	-0.530366	0.24825	0.433348	1.15976	-0.464502	-0.0916065	1.77639	-0.181192	2.64677	-0.378776	2.96742	-0.214714	-1.78215	0.524644	0.419597	1.73922	1.82569	0.667698	0.618316	-0.620335	1.43648	0.544386	0.206347	0.0706456	-0.59819	-1.43034	-0.00553196
BIOCARTA_NKT_PATHWAY	IL18R1	0.724615	0.421965	-2.98878	0.922012	-1.06527	-0.481137	1.88199	-0.0459801	-0.350281	0.434653	1.2462	1.88071	-0.177821	-2.62715	0.485498	-1.77748	0.647661	0.967013	0.466211	-0.948287	1.24624	-0.607991	1.70385	0.515146	0.456718	0.810885	0.914641	1.53491	1.18611	1.46077	-0.321534	1.46163	-0.278776	-1.8782	0.663278	0.210289	0.850689	0.920186	0.262605	-0.06869	-1.05891	0.375434	1.46596	1.19319	-0.227248	-1.4975	1.32317	-1.96914
BIOCARTA_NKT_PATHWAY	CCR2	-0.137754	0.828091	-2.14512	-0.858345	-0.675218	-0.167458	0.466149	0.149541	-0.155584	0.605771	1.19625	1.33639	-0.02381	3.57337	0.381409	-1.04467	0.391558	-0.105399	0.314977	0.498924	0.462589	0.0482052	-0.347731	1.29474	-1.11222	-0.0698208	0.674095	2.53837	0.766296	1.02202	1.22152	-1.55188	1.08711	-1.71858	-0.768837	1.43936	2.04347	0.864624	0.275084	-0.758679	0.916378	1.52225	1.76137	0.491517	-1.05452	-0.391149	2.06308	-1.41272
BIOCARTA_NKT_PATHWAY	CD4	0.237933	0.734997	-2.086	-0.410172	-1.44371	-0.0345128	0.772427	0.997505	0.368595	0.802121	1.0934	0.933153	-1.30908	-0.0856798	1.14559	-1.26731	0.767374	0.158277	1.15726	0.647892	1.00533	-0.0985241	0.326389	1.50182	0.504132	1.2856	0.45914	1.77797	1.77584	1.74665	0.843783	-1.61562	0.899324	-0.937787	-0.81081	1.38382	2.35054	0.928308	-0.209321	0.363767	0.630383	1.96589	2.35335	0.241645	-0.979056	-0.810537	-0.80643	-2.13977
BIOCARTA_NKT_PATHWAY	TGFB1	0.243988	-1.3076	-2.26	0.678543	0.583703	0.920695	0.58986	1.31407	0.710292	0.415676	0.610168	-0.855556	0.921664	-0.825437	0.686629	1.04579	-0.820474	0.633392	0.71472	-0.397168	0.564305	-0.988523	-0.535401	1.59965	0.944378	1.39173	-0.486107	-0.0110328	0.341094	0.441446	0.768353	-0.873466	0.997811	-3.20023	-1.50587	1.16465	1.18801	0.987843	0.92157	0.118722	-0.215835	1.57954	0.964192	0.778277	0.0194117	0.844546	0.108406	-0.118289
BIOCARTA_NKT_PATHWAY	CCR4	0.250844	0.81569	-1.57359	-1.05199	-1.23799	0.317616	0.929079	0.480317	0.363018	0.569774	0.0153004	0.885166	-0.460039	-1.25578	0.129357	-0.86395	0.547583	0.639537	-0.288451	0.763165	1.35408	-0.0420032	0.00985186	0.909972	0.122018	0.269722	1.13675	2.3525	1.27532	1.06753	0.325702	-0.863313	0.953323	-0.235295	-0.290597	1.82092	1.36335	0.706139	-0.224791	-0.20854	-1.14622	0.681838	0.672294	1.04053	-1.33627	-1.57359	0.183529	-1.00051
BIOCARTA_NKT_PATHWAY	CXCR4	-1.39905	0.915166	1.61927	-1.22194	-0.389306	-0.163437	0.368588	-0.17863	0.0214517	0.93317	1.84995	1.48254	-0.834804	-0.508555	0.19647	-0.769986	0.840316	0.320447	0.674948	-0.160214	0.805967	1.11392	0.870724	1.28633	-1.61562	-0.891817	1.13693	2.26146	1.58197	1.18628	-0.147002	-0.252348	0.176729	-1.62852	-2.05525	1.07674	1.95169	0.69432	0.262505	0.145461	1.10114	1.43528	1.42572	0.0337583	-0.754138	0.243817	-0.00643399	-1.51765
BIOCARTA_NKT_PATHWAY	IL12B	-0.141738	0.964007	-0.962249	0.22569	-0.962249	-0.962249	0.640535	-0.962249	0.0273123	0.677584	2.48004	2.54468	0.454751	0.188478	-0.490369	-0.638416	0.183831	-0.962249	-0.962249	-0.165094	-0.0872774	0.497477	-0.509101	1.90246	-0.117649	-0.313563	0.965775	2.95411	1.36581	2.60436	0.52849	0.443849	-0.962249	-0.962249	-0.615952	0.229649	0.842029	0.429901	-0.201822	-0.962249	0.961691	1.86296	0.527181	0.127261	-0.290628	-0.962249	-0.19784	-0.962249
BIOCARTA_NKT_PATHWAY	IL4R	0.630956	0.874762	-3.14778	1.17347	0.610857	0.94377	0.985095	1.08399	0.654552	0.654372	0.502318	0.90284	-0.882756	-0.419084	0.753974	1.19014	-3.03188	0.537942	0.768505	1.31039	0.717424	-3.09563	0.101259	0.0125068	0.331264	0.365731	0.491631	-0.240604	0.997261	1.05858	1.80576	-1.74002	0.109232	-2.35717	0.780418	0.936028	0.311274	1.72546	0.73726	1.97024	0.55261	-0.174681	-0.762608	0.998856	1.22176	-0.304061	0.27133	-2.52331
BIOCARTA_NKT_PATHWAY	CD40LG	-0.955428	0.919374	-1.30545	0.0348257	-0.680431	0.9467	0.573194	-0.588715	-0.438634	0.816884	1.28524	1.8624	-1.16682	0.743732	-0.765913	-0.727415	-0.29482	0.575389	-0.0622402	0.243865	0.305697	-0.286015	-0.63423	0.808469	-0.246714	0.457294	-0.0237977	2.26952	1.128	1.46429	0.442218	-1.12778	-0.290714	-1.25888	-0.685479	0.585392	1.93468	0.350111	-0.13536	-1.54763	1.12969	0.367354	2.16969	-0.19333	-1.27333	-0.210834	-0.809654	-0.885251
BIOCARTA_NKT_PATHWAY	IFNGR1	0.682928	-0.738371	-2.17919	0.121598	0.771976	2.43732	0.91435	1.77773	1.01416	0.990048	0.722488	0.573084	0.296421	-0.206661	1.71672	-0.191831	-1.53697	0.363804	1.52696	1.54899	0.920734	-1.44092	-0.409788	-0.470122	0.804619	1.27091	0.305444	-0.208285	1.1984	0.19695	0.140376	-0.926951	-0.551819	-1.73475	-1.21907	0.711144	1.57268	1.05298	-0.465978	1.31573	0.496896	0.230094	2.04569	1.63596	1.20191	-0.933292	0.644716	-0.387934
BIOCARTA_NKT_PATHWAY	CCR3	0.223367	-0.0502766	-1.02525	-0.538596	-1.23781	-0.61107	-1.00155	0.218287	-0.196005	-0.6694	0.676682	-0.254802	0.168498	3.9257	-0.283133	0.658654	-0.989248	-1.34156	2.09874	-0.206362	-1.15655	-0.541096	-0.687788	0.52024	-0.862242	-0.400687	0.818636	0.524261	0.185034	-0.0737486	0.309885	-1.64378	1.09424	-1.34156	1.3175	1.64406	-1.64378	0.55484	-0.875027	-1.27874	-0.352377	-0.351449	-0.120418	-0.226328	-1.13644	-1.22133	1.51494	0.33032
BIOCARTA_NKT_PATHWAY	IL5	-0.425139	-0.425139	2.9561	-0.425139	0.742365	-0.425139	-0.425139	-0.425139	-0.425139	-0.425139	-0.425139	-0.425139	-0.425139	-0.425139	0.599972	-0.425139	0.674839	1.10228	1.00715	-0.425139	-0.425139	0.236402	0.559278	1.07099	0.331513	0.984065	-0.425139	-0.425139	-0.425139	0.53649	-0.425139	2.04584	-0.425139	-0.425139	0.327157	6.46697	-0.425139	-0.425139	0.52377	-0.425139	-0.425139	-0.425139	1.64576	0.383453	-0.425139	-0.425139	-0.425139	-0.425139
BIOCARTA_NKT_PATHWAY	IL4	-0.322402	-0.322402	-0.322402	-0.322402	-0.322402	-0.322402	-0.322402	-0.322402	-0.322402	-0.322402	-0.322402	2.0469	-0.322402	-0.322402	-0.322402	-0.322402	-0.322402	-0.322402	-0.322402	-0.322402	-0.322402	-0.322402	1.35652	-0.322402	-0.322402	-0.322402	-0.322402	2.85309	-0.322402	-0.322402	-0.322402	-0.322402	-0.322402	-0.322402	-0.322402	-0.322402	1.66786	-0.322402	-0.322402	-0.322402	2.2133	1.5129	-0.322402	-0.322402	-0.322402	-0.322402	-0.322402	-0.322402
BIOCARTA_NKT_PATHWAY	IFNGR2	-0.426117	-0.534671	-2.53817	0.271822	0.054496	1.83237	0.666537	0.0789159	1.68415	-0.836114	0.936021	0.244446	0.591277	-1.21865	1.26822	0.790002	-1.17547	-0.401186	0.0291115	-2.29241	-0.0490434	-1.62971	-1.54354	-0.13964	0.865103	0.58757	0.180033	0.0851275	1.7344	1.37862	0.545923	0.102104	-0.319042	-1.18149	1.46077	0.182312	0.218477	-0.120437	-1.821	-0.778794	-0.435305	0.538298	0.390203	1.97437	0.606225	0.555615	0.795944	-1.46954
BIOCARTA_NKT_PATHWAY	IL2	-0.473817	0.29757	-0.473817	-0.473817	0.592036	1.05007	-0.473817	-0.473817	-0.473817	-0.473817	-0.473817	2.25685	-0.473817	-0.473817	-0.473817	0.168425	0.530389	-0.473817	-0.473817	-0.473817	-0.473817	-0.473817	-0.473817	0.892044	-0.473817	-0.473817	-0.473817	4.14641	-0.473817	-0.473817	-0.473817	-0.473817	0.318731	-0.473817	-0.473817	-0.473817	0.591548	-0.473817	-0.473817	-0.473817	-0.473817	0.065425	-0.473817	-0.473817	-0.473817	-0.473817	-0.473817	-0.473817
BIOCARTA_NKT_PATHWAY	CCR7	-1.29359	-0.195098	-1.86897	-1.19023	-1.85053	-1.10169	-0.77373	-0.683528	-0.520636	0.325155	0.448758	0.412653	-1.59456	-0.17587	-0.270622	-1.16774	-0.278555	-1.00191	-0.996637	-0.426962	-0.211426	-0.664876	-0.832838	0.682066	-0.845066	0.0315174	-0.0775108	1.05673	0.132095	0.180693	-0.477884	-2.37731	-0.694934	-0.99187	1.36852	0.348113	0.847686	0.00587697	-0.349147	-0.491003	-0.426383	-0.0910222	-0.140475	-0.144444	-1.47408	-0.0348522	-1.10979	1.91642
BIOCARTA_TH1TH2_PATHWAY	IL12RB2	2.13287	-0.261275	1.48649	0.0960255	-0.00746215	1.40828	0.728016	1.55245	1.30392	1.5391	1.39501	1.11272	-0.00274623	-0.366422	-0.152855	-0.32476	0.476249	1.18271	1.25035	1.18369	2.34617	1.57004	-0.745054	0.172917	2.36675	-1.08868	2.22945	0.915805	1.38872	0.760799	0.09639	1.36817	0.400071	0.387866	0.510794	1.50365	1.05411	1.52229	0.572592	1.6578	-0.832952	0.0916892	0.562979	-0.203768	0.822861	2.2518	0.153953	-1.31685
BIOCARTA_TH1TH2_PATHWAY	CD86	-0.121703	0.353593	-1.99275	0.00288252	-0.495527	0.519449	1.10261	1.18412	0.923265	1.14053	1.30787	0.908194	-0.903948	0.0369855	1.56609	-0.732779	0.267329	0.948966	2.52333	0.622681	1.46037	-0.355429	0.924338	1.6254	0.518138	1.27755	0.869848	1.4332	1.73435	2.06147	0.800845	-0.989989	0.824678	-0.422757	0.0513837	1.42752	1.99418	1.16382	0.31636	0.880075	0.37008	1.71992	1.83236	0.518865	-0.108177	0.0448527	-0.432954	-2.35389
BIOCARTA_TH1TH2_PATHWAY	IL2RA	0.0647387	0.420953	-1.32476	-0.451143	-0.934175	0.55636	0.524378	0.687583	0.217348	1.08649	1.16986	0.74069	-0.196435	-0.859668	0.57232	-0.406015	-0.17751	0.490427	1.09456	0.50563	1.30961	-0.114184	-0.120828	1.5826	1.08338	0.955017	1.00574	1.28879	1.90823	1.87968	0.698986	-0.898247	1.4127	-1.49172	-0.812062	1.6411	1.57475	1.10715	0.586759	0.720032	0.225384	1.74576	2.30914	0.765979	0.315868	0.0800722	-0.548804	-1.70649
BIOCARTA_TH1TH2_PATHWAY	IFNG	0.713163	-0.275102	-0.0551984	0.408925	-0.413217	-0.259787	0.518852	0.971708	-0.749287	1.82479	2.11825	1.52173	-0.579786	-0.793586	0.612608	-0.238104	-0.119789	1.11829	1.17301	0.407126	1.93181	0.089817	-0.824233	0.915055	0.55625	0.501966	1.20779	2.20139	2.00751	1.83465	1.81903	-0.753626	0.717154	-0.686916	-0.50745	2.056	2.60356	1.02188	-0.51419	-0.23951	-0.276213	2.19345	2.45208	-0.158939	0.619512	0.102102	-1.07311	-0.569073
BIOCARTA_TH1TH2_PATHWAY	IL12RB1	-0.155044	0.548422	-1.91901	-0.0334622	-1.70334	-0.205652	0.383018	0.752916	0.221936	1.38379	1.75105	1.15989	-0.721522	-0.352905	0.261231	-0.700801	0.0367351	0.253573	1.41924	0.69594	1.34317	0.00539238	-0.508927	0.843103	1.52847	0.836595	1.0876	1.8761	1.52082	1.96005	1.01521	-1.04413	0.54528	-1.54559	-0.734591	1.58757	2.12202	0.914071	-0.170146	-0.415271	0.374768	1.74697	1.90967	0.221146	0.130404	-0.409623	-0.394266	-1.86325
BIOCARTA_TH1TH2_PATHWAY	HLA-DRB1	0.540728	-0.659541	-1.62349	-0.511465	-0.487059	0.9035	0.806489	1.09218	0.148395	1.33494	2.28106	1.48616	-1.69123	0.172611	0.943029	-0.482619	0.328642	0.772364	1.02924	0.754517	0.966401	-0.205578	0.62711	1.92769	1.16137	1.29179	0.77867	0.841796	1.63448	1.36611	1.33095	-1.60248	0.158301	-1.92954	-0.380577	1.06315	1.68688	0.983269	0.229078	0.308862	0.810453	2.07918	1.81481	0.173848	0.117682	-0.226544	0.834019	-1.07805
BIOCARTA_TH1TH2_PATHWAY	CD28	-0.651459	0.891629	-0.788259	-0.710972	-1.33238	-0.110316	0.424501	1.00011	0.333085	1.16012	0.660687	0.949977	-1.17482	0.227769	0.0771912	-0.943807	0.706453	0.542762	0.202242	0.157271	1.21096	-0.303638	0.327914	1.2976	0.789532	0.318152	1.13539	1.90118	1.54687	1.05724	0.248219	0.111997	0.983321	0.404542	-0.232461	1.6081	1.83927	0.681727	0.0479061	0.683313	-0.405494	1.13541	1.69843	0.251968	-0.916286	-0.606223	-0.517682	-2.65872
BIOCARTA_TH1TH2_PATHWAY	IL12A	-0.845961	-1.23315	0.236919	-0.962275	0.645027	-0.596387	-0.0636206	-0.117665	-0.551826	0.0821616	-0.485481	-0.165903	0.759423	-0.162969	0.290646	-0.0826699	0.670246	0.176753	-0.909599	-1.14386	0.273935	-0.530366	0.24825	0.433348	1.15976	-0.464502	-0.0916065	1.77639	-0.181192	2.64677	-0.378776	2.96742	-0.214714	-1.78215	0.524644	0.419597	1.73922	1.82569	0.667698	0.618316	-0.620335	1.43648	0.544386	0.206347	0.0706456	-0.59819	-1.43034	-0.00553196
BIOCARTA_TH1TH2_PATHWAY	HLA-DRA	0.681131	0.364071	-1.95498	0.187757	-0.171146	0.0259251	0.836714	0.791128	0.27765	1.33122	1.71327	1.02152	-1.36122	-0.423753	1.00803	-0.790469	0.163484	0.519854	0.897735	0.810056	0.986458	-0.438065	0.168303	1.22823	0.999112	0.944755	0.679737	1.19243	1.72511	1.1141	1.28615	-1.3037	0.569387	-1.6685	-0.89576	0.814305	1.91804	1.05325	-0.0736067	0.340499	1.02634	1.78916	1.84313	0.498682	-0.579731	-0.593526	0.990827	-2.15339
BIOCARTA_TH1TH2_PATHWAY	IL18R1	0.724615	0.421965	-2.98878	0.922012	-1.06527	-0.481137	1.88199	-0.0459801	-0.350281	0.434653	1.2462	1.88071	-0.177821	-2.62715	0.485498	-1.77748	0.647661	0.967013	0.466211	-0.948287	1.24624	-0.607991	1.70385	0.515146	0.456718	0.810885	0.914641	1.53491	1.18611	1.46077	-0.321534	1.46163	-0.278776	-1.8782	0.663278	0.210289	0.850689	0.920186	0.262605	-0.06869	-1.05891	0.375434	1.46596	1.19319	-0.227248	-1.4975	1.32317	-1.96914
BIOCARTA_TH1TH2_PATHWAY	IL18	0.936559	0.917425	-3.27998	0.240081	0.30969	-1.43369	1.15023	0.977365	-0.276068	1.49436	0.500168	1.0735	0.363306	-1.43683	1.31985	0.598516	-1.14869	0.0821578	0.659494	0.961749	1.14992	-2.02719	-0.323414	0.526274	1.31611	2.1213	1.45536	0.783781	0.515616	0.823199	0.98578	-3.98369	-0.831271	-0.869844	0.91086	-1.28403	0.903787	0.960466	0.67609	-0.284238	0.0562914	-0.0659581	1.05451	0.851667	1.19694	1.88972	-1.82163	-2.03963
BIOCARTA_TH1TH2_PATHWAY	IL12B	-0.141738	0.964007	-0.962249	0.22569	-0.962249	-0.962249	0.640535	-0.962249	0.0273123	0.677584	2.48004	2.54468	0.454751	0.188478	-0.490369	-0.638416	0.183831	-0.962249	-0.962249	-0.165094	-0.0872774	0.497477	-0.509101	1.90246	-0.117649	-0.313563	0.965775	2.95411	1.36581	2.60436	0.52849	0.443849	-0.962249	-0.962249	-0.615952	0.229649	0.842029	0.429901	-0.201822	-0.962249	0.961691	1.86296	0.527181	0.127261	-0.290628	-0.962249	-0.19784	-0.962249
BIOCARTA_TH1TH2_PATHWAY	IL4R	0.630956	0.874762	-3.14778	1.17347	0.610857	0.94377	0.985095	1.08399	0.654552	0.654372	0.502318	0.90284	-0.882756	-0.419084	0.753974	1.19014	-3.03188	0.537942	0.768505	1.31039	0.717424	-3.09563	0.101259	0.0125068	0.331264	0.365731	0.491631	-0.240604	0.997261	1.05858	1.80576	-1.74002	0.109232	-2.35717	0.780418	0.936028	0.311274	1.72546	0.73726	1.97024	0.55261	-0.174681	-0.762608	0.998856	1.22176	-0.304061	0.27133	-2.52331
BIOCARTA_TH1TH2_PATHWAY	CD40	-1.56241	-0.7869	-1.50132	0.680857	-0.0508578	1.19671	1.28871	-0.773249	-0.612281	0.468376	0.4673	1.32753	-0.153914	-0.757722	0.00243541	-1.49596	1.03847	-0.612303	0.655358	-0.572552	0.136516	-0.699684	-0.508255	0.333694	-0.855652	0.368595	-0.64928	2.17131	0.377222	0.766809	0.124595	-0.268392	0.0357158	-0.452492	-0.242369	1.09833	1.128	-0.0501106	-0.4254	-0.710729	-0.434993	0.363344	1.18749	0.203681	-0.113369	-0.617785	-1.29903	-2.05441
BIOCARTA_TH1TH2_PATHWAY	CD40LG	-0.955428	0.919374	-1.30545	0.0348257	-0.680431	0.9467	0.573194	-0.588715	-0.438634	0.816884	1.28524	1.8624	-1.16682	0.743732	-0.765913	-0.727415	-0.29482	0.575389	-0.0622402	0.243865	0.305697	-0.286015	-0.63423	0.808469	-0.246714	0.457294	-0.0237977	2.26952	1.128	1.46429	0.442218	-1.12778	-0.290714	-1.25888	-0.685479	0.585392	1.93468	0.350111	-0.13536	-1.54763	1.12969	0.367354	2.16969	-0.19333	-1.27333	-0.210834	-0.809654	-0.885251
BIOCARTA_TH1TH2_PATHWAY	IFNGR1	0.682928	-0.738371	-2.17919	0.121598	0.771976	2.43732	0.91435	1.77773	1.01416	0.990048	0.722488	0.573084	0.296421	-0.206661	1.71672	-0.191831	-1.53697	0.363804	1.52696	1.54899	0.920734	-1.44092	-0.409788	-0.470122	0.804619	1.27091	0.305444	-0.208285	1.1984	0.19695	0.140376	-0.926951	-0.551819	-1.73475	-1.21907	0.711144	1.57268	1.05298	-0.465978	1.31573	0.496896	0.230094	2.04569	1.63596	1.20191	-0.933292	0.644716	-0.387934
BIOCARTA_TH1TH2_PATHWAY	IL4	-0.322402	-0.322402	-0.322402	-0.322402	-0.322402	-0.322402	-0.322402	-0.322402	-0.322402	-0.322402	-0.322402	2.0469	-0.322402	-0.322402	-0.322402	-0.322402	-0.322402	-0.322402	-0.322402	-0.322402	-0.322402	-0.322402	1.35652	-0.322402	-0.322402	-0.322402	-0.322402	2.85309	-0.322402	-0.322402	-0.322402	-0.322402	-0.322402	-0.322402	-0.322402	-0.322402	1.66786	-0.322402	-0.322402	-0.322402	2.2133	1.5129	-0.322402	-0.322402	-0.322402	-0.322402	-0.322402	-0.322402
BIOCARTA_TH1TH2_PATHWAY	IFNGR2	-0.426117	-0.534671	-2.53817	0.271822	0.054496	1.83237	0.666537	0.0789159	1.68415	-0.836114	0.936021	0.244446	0.591277	-1.21865	1.26822	0.790002	-1.17547	-0.401186	0.0291115	-2.29241	-0.0490434	-1.62971	-1.54354	-0.13964	0.865103	0.58757	0.180033	0.0851275	1.7344	1.37862	0.545923	0.102104	-0.319042	-1.18149	1.46077	0.182312	0.218477	-0.120437	-1.821	-0.778794	-0.435305	0.538298	0.390203	1.97437	0.606225	0.555615	0.795944	-1.46954
BIOCARTA_TH1TH2_PATHWAY	IL2	-0.473817	0.29757	-0.473817	-0.473817	0.592036	1.05007	-0.473817	-0.473817	-0.473817	-0.473817	-0.473817	2.25685	-0.473817	-0.473817	-0.473817	0.168425	0.530389	-0.473817	-0.473817	-0.473817	-0.473817	-0.473817	-0.473817	0.892044	-0.473817	-0.473817	-0.473817	4.14641	-0.473817	-0.473817	-0.473817	-0.473817	0.318731	-0.473817	-0.473817	-0.473817	0.591548	-0.473817	-0.473817	-0.473817	-0.473817	0.065425	-0.473817	-0.473817	-0.473817	-0.473817	-0.473817	-0.473817
BIOCARTA_IL17_PATHWAY	CD8A	0.187	0.751166	-0.891037	0.317887	-0.714951	0.107135	0.0883824	1.01528	-0.198124	1.10996	2.11214	1.71805	0.111708	0.0412555	0.153989	-0.544182	-0.406996	0.369967	0.840299	-0.091843	1.54801	0.6244	0.236249	0.968706	0.687362	-0.0313561	1.35448	2.20539	1.86281	1.46046	1.25378	0.729896	0.501882	-1.22183	-0.922593	2.06814	2.27052	0.946709	0.0169553	-0.410627	0.624798	2.42374	2.22233	0.351751	0.184616	0.0574393	-0.589676	-2.18868
BIOCARTA_IL17_PATHWAY	KITLG	0.740095	-0.667041	0.449369	0.268578	-0.0110658	-1.49347	2.02323	0.233841	0.337316	0.574314	-0.541587	-0.445144	-0.63474	-1.65445	0.49897	-0.554798	1.73935	0.941002	-0.419869	-0.506049	0.693301	2.99618	0.372711	-0.651687	0.00359861	0.737285	0.397504	0.687992	-0.165256	-1.11143	0.164909	1.49729	0.415521	-0.319466	0.231043	0.602518	0.168006	0.981379	-0.349668	0.209345	-0.339615	-0.845945	-0.749958	0.218938	-0.543831	-0.0452754	-1.54081	-1.24063
BIOCARTA_IL17_PATHWAY	IL6	0.423491	0.487751	-1.7551	-1.5715	-0.917413	0.351419	-0.998592	-0.140413	0.153651	1.45051	0.308701	-0.763764	0.469961	1.2798	1.03161	0.0840122	-1.16349	0.243583	1.02104	1.58821	1.19525	-0.440923	0.829846	1.26418	1.17723	0.618797	0.222043	0.526491	0.782085	1.67337	1.8031	-0.0352141	0.589384	-1.61008	-1.40668	1.49463	1.72448	1.64399	0.817356	0.463781	-0.617968	1.01409	-0.55698	0.910651	0.573323	0.484587	1.23832	0.411911
BIOCARTA_IL17_PATHWAY	CD2	0.0579527	0.266748	-1.20162	0.101033	-1.02084	-0.209818	0.506311	0.941383	0.0238326	1.17645	2.2063	1.40823	-1.15921	0.0942293	0.737107	-0.739805	0.290719	0.459158	0.838648	0.242809	1.45508	-0.0566489	-0.738515	1.48236	0.526596	1.04269	1.02302	1.99419	1.64811	1.4012	1.0856	-1.55587	0.531832	-2.4207	-0.811365	1.45851	2.26949	0.818889	-0.120939	0.347832	0.517925	1.65401	1.80606	0.16748	0.0724746	-0.0652115	-0.665064	-2.23442
BIOCARTA_IL17_PATHWAY	CD3E	-0.0663881	0.421916	-1.47648	0.220257	-1.2138	0.00864459	0.359682	1.01747	-0.15662	1.12519	2.04678	1.47167	-1.35554	0.0245355	0.418325	-0.872732	-0.340598	0.432485	0.655864	0.118817	1.33732	-0.155503	-0.282918	1.33482	0.521099	0.698692	1.00465	1.91906	1.63351	1.29246	1.05787	-1.68805	0.30565	-1.73024	-1.04457	1.60885	2.25544	0.772293	-0.133177	0.425441	0.512329	1.81074	1.84439	0.121353	0.0187576	-0.0993751	-0.713562	-2.15818
BIOCARTA_IL17_PATHWAY	IL8	0.713324	0.907646	-0.769634	-0.087769	1.56801	1.36855	0.37426	0.774056	1.02394	1.18739	0.225982	1.40229	-0.809583	-0.73492	2.37363	-0.265629	-1.03615	1.78631	1.10417	0.31349	1.64833	-2.42043	-0.43019	-0.01252	1.50997	-0.15591	1.18529	-1.57352	0.388266	0.63076	0.61512	-0.478315	0.164547	-0.538636	-1.34418	1.28586	0.356214	0.664484	-0.0791374	0.509741	-0.0973455	-0.572775	-0.153167	2.06431	-0.0260217	0.384324	-0.0267259	-0.597568
BIOCARTA_IL17_PATHWAY	CSF3	0.461411	-0.0645742	-1.28606	-0.965932	-0.172903	1.57174	-1.28606	-1.28606	1.13929	2.10131	-0.402819	-1.28606	0.0695506	0.497474	2.21119	0.138784	-1.28606	1.21895	1.88073	1.12597	1.24213	-0.996926	-0.613416	-0.475332	2.41872	0.589651	0.656464	0.225224	1.18957	2.25768	0.439426	-1.28606	0.279042	-0.92303	-0.963925	2.42781	-0.059825	1.79302	0.902617	0.116367	-1.02377	0.0272726	0.428418	2.31735	2.58882	0.912927	0.570328	-0.435716
BIOCARTA_IL17_PATHWAY	CD3G	0.299485	0.483283	-1.1953	-0.303878	-1.07342	0.416914	0.566923	1.42947	-1.01699	0.724181	2.05117	1.35773	-1.26146	-1.27877	-0.0142546	-0.592163	0.0459148	0.522216	0.121541	0.15178	1.71559	-0.46683	-0.730182	0.80026	0.868087	-0.0960751	1.3539	2.24819	1.99161	1.30152	1.08788	-1.61736	0.702192	-1.57033	-1.1798	2.06457	2.00967	0.276337	-0.605186	-0.193856	-0.108554	1.92863	2.08196	0.225756	-0.341159	-0.90161	-1.05175	-1.48314
BIOCARTA_IL17_PATHWAY	CD4	0.237933	0.734997	-2.086	-0.410172	-1.44371	-0.0345128	0.772427	0.997505	0.368595	0.802121	1.0934	0.933153	-1.30908	-0.0856798	1.14559	-1.26731	0.767374	0.158277	1.15726	0.647892	1.00533	-0.0985241	0.326389	1.50182	0.504132	1.2856	0.45914	1.77797	1.77584	1.74665	0.843783	-1.61562	0.899324	-0.937787	-0.81081	1.38382	2.35054	0.928308	-0.209321	0.363767	0.630383	1.96589	2.35335	0.241645	-0.979056	-0.810537	-0.80643	-2.13977
BIOCARTA_IL17_PATHWAY	CD247	-0.300144	0.391011	-1.77304	-0.249872	-0.879948	-0.0325686	0.233821	0.870496	-0.596049	1.12743	2.16196	1.31484	-0.483309	-0.630465	0.111844	-1.19504	0.0286318	0.10399	0.621797	-0.0384714	1.35713	-0.48999	-0.644891	1.36086	0.222927	1.40043	0.934533	2.01027	1.37951	1.39338	1.06523	-0.504996	0.215972	-2.25514	-1.26671	1.23483	2.14561	0.683444	-0.29581	0.890399	0.246735	1.5734	1.73886	0.139851	-0.356937	-0.479286	-1.1154	-2.20901
BIOCARTA_IL17_PATHWAY	CD3D	-0.231693	0.208191	-1.14379	0.0590049	-1.49978	-0.136209	0.0827035	0.87177	-0.416842	1.3935	2.42046	1.25951	-1.56983	-0.00318483	0.483388	-0.766834	-0.259519	0.347612	0.696414	-0.0920235	1.31168	-0.390587	-0.572357	1.40916	0.536422	0.650287	0.944555	1.7859	1.68174	1.31857	0.865205	-1.94383	0.168943	-2.02523	-1.29101	1.45623	2.19332	0.901868	-0.0337211	0.405654	0.797651	1.50861	1.56796	0.198526	0.0615713	0.16752	-0.740832	-2.17813
BIOCARTA_IL17_PATHWAY	CD58	0.847371	0.0834399	-3.63181	-0.210057	0.606587	0.689246	-0.68353	1.22234	1.33994	0.597131	0.693164	0.517973	0.0484918	-2.85615	1.46222	0.667912	-1.45194	1.30483	0.32058	0.606029	0.87078	-1.40648	-0.0431735	0.303589	0.606186	1.07823	1.32065	-0.899325	0.500429	0.138623	0.0530705	-3.29808	0.79732	-0.196309	2.57703	0.692279	0.478981	1.21078	0.608121	0.827196	0.501738	0.47683	-0.145676	1.11683	-0.00752436	0.810579	0.243667	-4.52383
BIOCARTA_IL17_PATHWAY	IL3	-0.174459	-0.174459	-0.174459	-0.174459	-0.174459	-0.174459	-0.174459	-0.174459	-0.174459	-0.174459	-0.174459	-0.174459	-0.174459	-0.174459	-0.174459	-0.174459	-0.174459	-0.174459	-0.174459	-0.174459	-0.174459	-0.174459	-0.174459	-0.174459	-0.174459	-0.174459	-0.174459	-0.174459	-0.174459	-0.174459	-0.174459	-0.174459	-0.174459	-0.174459	-0.174459	-0.174459	-0.174459	-0.174459	-0.174459	-0.174459	-0.174459	-0.174459	-0.174459	-0.174459	-0.174459	-0.174459	3.71317	-0.174459
BIOCARTA_IL17_PATHWAY	CD34	-1.26567	-0.181855	-0.751485	-1.02178	-1.25391	-1.51704	-0.862992	-0.100807	-0.94574	-0.146769	-0.676926	0.249887	-0.701207	-0.383952	-0.306757	-0.40943	-0.882474	0.148706	-0.169693	0.187042	-0.135077	0.219439	1.12333	0.270597	-1.19227	0.17007	0.549729	1.37294	0.411482	0.171635	0.074564	0.491328	0.0730996	-1.20074	-1.73821	1.59177	0.425183	0.314152	1.23099	0.0330966	-0.780503	0.631452	0.103708	-0.0958483	-1.1831	0.45589	-0.781986	-0.151146
BIOCARTA_IL17_PATHWAY	IL17A	-0.102252	-0.490299	-0.490299	-0.490299	0.895626	1.55264	-0.0853534	-0.490299	-0.490299	0.997541	0.241292	-0.490299	-0.490299	-0.490299	-0.490299	-0.490299	-0.490299	0.320709	0.2702	0.735128	3.34601	-0.490299	-0.490299	-0.490299	-0.0885413	0.257943	-0.490299	0.0865539	-0.490299	0.397266	-0.490299	-0.490299	-0.490299	-0.490299	-0.490299	-0.00753661	-0.490299	0.849774	-0.490299	-0.490299	-0.490299	-0.490299	-0.490299	-0.0609624	-0.490299	-0.490299	0.0165128	-0.490299
BIOCARTA_CSK_PATHWAY	PTPRC	-0.0263987	0.730705	-1.84976	-0.336434	-0.792306	0.363248	0.749151	0.782828	0.343854	0.84565	0.714686	0.921879	-0.960376	-0.306237	1.08218	-0.969799	0.483634	0.540127	0.605792	0.541273	1.27456	0.0347315	0.175694	0.675146	0.582329	0.521381	1.03416	1.78167	1.41553	1.37056	0.806298	-1.51565	0.738908	-1.50556	-0.586683	1.44581	1.70531	0.666554	-0.066618	0.386867	-0.0412821	1.60457	1.94857	0.638182	-0.47406	-0.181934	-0.520815	-2.03555
BIOCARTA_CSK_PATHWAY	HLA-DRB1	0.540728	-0.659541	-1.62349	-0.511465	-0.487059	0.9035	0.806489	1.09218	0.148395	1.33494	2.28106	1.48616	-1.69123	0.172611	0.943029	-0.482619	0.328642	0.772364	1.02924	0.754517	0.966401	-0.205578	0.62711	1.92769	1.16137	1.29179	0.77867	0.841796	1.63448	1.36611	1.33095	-1.60248	0.158301	-1.92954	-0.380577	1.06315	1.68688	0.983269	0.229078	0.308862	0.810453	2.07918	1.81481	0.173848	0.117682	-0.226544	0.834019	-1.07805
BIOCARTA_CSK_PATHWAY	CD3E	-0.0663881	0.421916	-1.47648	0.220257	-1.2138	0.00864459	0.359682	1.01747	-0.15662	1.12519	2.04678	1.47167	-1.35554	0.0245355	0.418325	-0.872732	-0.340598	0.432485	0.655864	0.118817	1.33732	-0.155503	-0.282918	1.33482	0.521099	0.698692	1.00465	1.91906	1.63351	1.29246	1.05787	-1.68805	0.30565	-1.73024	-1.04457	1.60885	2.25544	0.772293	-0.133177	0.425441	0.512329	1.81074	1.84439	0.121353	0.0187576	-0.0993751	-0.713562	-2.15818
BIOCARTA_CSK_PATHWAY	HLA-DRA	0.681131	0.364071	-1.95498	0.187757	-0.171146	0.0259251	0.836714	0.791128	0.27765	1.33122	1.71327	1.02152	-1.36122	-0.423753	1.00803	-0.790469	0.163484	0.519854	0.897735	0.810056	0.986458	-0.438065	0.168303	1.22823	0.999112	0.944755	0.679737	1.19243	1.72511	1.1141	1.28615	-1.3037	0.569387	-1.6685	-0.89576	0.814305	1.91804	1.05325	-0.0736067	0.340499	1.02634	1.78916	1.84313	0.498682	-0.579731	-0.593526	0.990827	-2.15339
BIOCARTA_CSK_PATHWAY	CD3G	0.299485	0.483283	-1.1953	-0.303878	-1.07342	0.416914	0.566923	1.42947	-1.01699	0.724181	2.05117	1.35773	-1.26146	-1.27877	-0.0142546	-0.592163	0.0459148	0.522216	0.121541	0.15178	1.71559	-0.46683	-0.730182	0.80026	0.868087	-0.0960751	1.3539	2.24819	1.99161	1.30152	1.08788	-1.61736	0.702192	-1.57033	-1.1798	2.06457	2.00967	0.276337	-0.605186	-0.193856	-0.108554	1.92863	2.08196	0.225756	-0.341159	-0.90161	-1.05175	-1.48314
BIOCARTA_CSK_PATHWAY	CD4	0.237933	0.734997	-2.086	-0.410172	-1.44371	-0.0345128	0.772427	0.997505	0.368595	0.802121	1.0934	0.933153	-1.30908	-0.0856798	1.14559	-1.26731	0.767374	0.158277	1.15726	0.647892	1.00533	-0.0985241	0.326389	1.50182	0.504132	1.2856	0.45914	1.77797	1.77584	1.74665	0.843783	-1.61562	0.899324	-0.937787	-0.81081	1.38382	2.35054	0.928308	-0.209321	0.363767	0.630383	1.96589	2.35335	0.241645	-0.979056	-0.810537	-0.80643	-2.13977
BIOCARTA_CSK_PATHWAY	CD247	-0.300144	0.391011	-1.77304	-0.249872	-0.879948	-0.0325686	0.233821	0.870496	-0.596049	1.12743	2.16196	1.31484	-0.483309	-0.630465	0.111844	-1.19504	0.0286318	0.10399	0.621797	-0.0384714	1.35713	-0.48999	-0.644891	1.36086	0.222927	1.40043	0.934533	2.01027	1.37951	1.39338	1.06523	-0.504996	0.215972	-2.25514	-1.26671	1.23483	2.14561	0.683444	-0.29581	0.890399	0.246735	1.5734	1.73886	0.139851	-0.356937	-0.479286	-1.1154	-2.20901
BIOCARTA_CSK_PATHWAY	CD3D	-0.231693	0.208191	-1.14379	0.0590049	-1.49978	-0.136209	0.0827035	0.87177	-0.416842	1.3935	2.42046	1.25951	-1.56983	-0.00318483	0.483388	-0.766834	-0.259519	0.347612	0.696414	-0.0920235	1.31168	-0.390587	-0.572357	1.40916	0.536422	0.650287	0.944555	1.7859	1.68174	1.31857	0.865205	-1.94383	0.168943	-2.02523	-1.29101	1.45623	2.19332	0.901868	-0.0337211	0.405654	0.797651	1.50861	1.56796	0.198526	0.0615713	0.16752	-0.740832	-2.17813
BIOCARTA_CSK_PATHWAY	LCK	-0.100674	0.459476	1.29639	-0.46579	-1.40357	-0.349126	0.186657	0.81991	-0.221629	1.15528	2.32727	1.40394	-1.57217	-0.716863	0.0628878	-1.45805	-0.469409	0.18358	0.447407	-0.113254	1.25776	-0.193492	-0.758543	1.32212	0.0544053	0.662874	0.885262	2.05424	1.72485	1.26344	0.972106	0.622078	0.376285	1.35034	-0.209213	1.35189	2.38816	0.714139	-0.255417	0.081856	0.240269	1.90101	1.89081	0.0268147	-0.342495	-0.0281305	-1.59325	-2.06501
BIOCARTA_CSK_PATHWAY	ZAP70	-0.489962	0.539675	-1.46386	-0.131036	-1.03598	-0.188178	-0.437159	0.209703	-0.897563	0.938541	2.34875	1.49449	-1.10915	-0.032869	-0.0824328	-0.353983	-0.350431	-0.0539025	0.437201	-0.18527	1.24211	-0.508418	-0.975757	1.26222	0.275345	0.892073	0.952525	2.20311	1.65244	1.26357	0.85874	0.922834	0.230006	-2.59911	-1.09342	1.03037	2.16014	0.770347	-0.218724	0.0915478	0.406345	1.58688	2.26199	0.0631227	-0.374763	0.125595	-0.924656	-1.60913
BIOCARTA_CSK_PATHWAY	PRKAR2A	1.01049	1.2545	1.09469	-0.325763	1.39406	1.14083	0.680756	1.21896	0.265095	-1.76939	-2.10657	0.1682	0.548066	0.325526	-0.454012	0.615158	0.888473	0.243723	-0.538164	1.45567	0.736578	0.505786	0.572398	-1.41688	0.730301	-1.00063	-0.323203	0.311517	-0.0483377	-0.116248	0.597081	0.235429	1.74529	2.0878	1.26294	1.4283	-1.04176	-0.125622	-0.189294	-0.362997	-1.42595	0.278431	0.993007	0.60939	-0.187964	-1.33017	0.357485	0.13532
BIOCARTA_CSK_PATHWAY	PRKAR1B	1.57195	-0.709543	1.36057	-1.16286	-0.427711	0.00714257	0.489108	0.676724	-0.0725129	0.133659	-0.549709	-0.902732	1.15885	0.41159	1.78731	1.89173	-0.161752	-0.379794	-0.460301	0.790958	0.56233	0.0655751	-0.815672	2.47294	-1.81977	0.235761	-0.475611	1.03053	-1.70055	-1.31921	1.16367	2.56131	0.289674	-0.352672	-0.519269	1.86899	0.503157	0.212722	0.516256	0.177352	-3.31928	0.233596	0.0121993	-0.185943	1.97905	1.09378	-0.775628	0.704354
BIOCARTA_CSK_PATHWAY	GNB1	0.112888	0.000342323	3.70469	-0.183537	0.149498	1.82443	0.228408	0.0962687	-0.526573	-0.812754	-0.54304	-1.59431	-0.131704	0.0683179	-0.498899	0.97618	0.569539	-0.403912	2.13938	-1.75358	-0.516462	0.530369	1.28151	0.602703	0.787989	0.770595	-0.201398	-0.386803	0.428457	1.31148	1.04401	1.80121	1.3496	2.11101	0.826123	0.735437	0.480634	0.229628	0.141505	0.320727	-0.670604	1.60589	-0.377434	-0.762472	0.479866	0.660249	0.761759	-0.380882
BIOCARTA_CSK_PATHWAY	PRKAR2B	-1.48359	0.0364856	1.55027	-0.681718	-0.935437	-0.46581	-0.0223279	-0.934981	0.241955	-0.643517	-0.398777	0.232379	-0.525867	0.974423	1.17641	-1.80748	2.21164	-1.09743	-0.569165	-1.31433	-0.298727	0.29899	0.919305	0.0338621	-1.22138	0.441428	-0.804005	1.16086	-0.17122	-0.0349236	-0.625866	1.74764	-0.614143	0.873473	-0.362941	0.0573954	0.6134	0.228299	0.605167	-0.608316	-0.161807	0.710303	2.72238	0.715979	-1.25975	-0.0323917	-0.434025	-1.45967
BIOCARTA_CSK_PATHWAY	PRKAR1A	-1.15926	0.897917	1.01747	1.1169	-0.591166	1.59495	0.477277	-0.0889419	0.597833	-0.0245533	-1.86576	0.513786	-1.17311	-1.0187	0.0780129	1.81319	0.171676	0.23219	-0.124798	-0.135701	-0.00067593	0.76962	0.674314	-0.884942	-0.627173	-0.220754	-0.2614	-0.0591613	-0.621345	-0.493497	0.541568	1.47741	-0.570954	0.207865	-1.39989	1.16428	-0.694206	-0.835462	0.106037	-0.401154	0.870424	0.647785	0.365531	2.00197	-0.540105	-1.82848	1.09797	-1.70686
BIOCARTA_CSK_PATHWAY	CSK	-0.5473	-0.162201	-2.47995	0.520018	0.38836	-2.34792	0.0849974	-0.122515	-0.945798	-0.228705	2.03566	1.2405	-1.25226	-1.39239	-1.39609	0.622547	-0.0313547	-0.192526	0.599419	0.0598239	0.649045	-0.433936	-1.43358	0.270295	-0.228992	0.730454	-1.22768	1.23876	0.546905	-0.18647	0.663201	1.71588	-0.304488	-1.07813	2.56597	-0.6041	1.65981	0.174449	0.368499	-0.933669	-0.951079	0.928272	0.547016	-0.49155	0.877326	-0.631424	-2.79433	-0.116029
BIOCARTA_CSK_PATHWAY	GNGT1	-1.6403	-0.713278	2.91318	1.46871	1.07544	1.78525	2.26424	1.25916	-0.208318	0.638944	0.140676	0.770807	-0.313128	1.15988	0.489132	0.261886	-0.0908116	-0.861153	0.664003	-0.766398	-1.6403	0.293239	-1.26755	-1.6403	0.554468	-0.286649	-1.6403	0.00560608	-0.362503	-1.6403	-0.105628	0.591803	0.121626	1.12584	0.226079	-0.0716236	0.078062	-1.6403	-1.6403	0.869549	0.0929303	0.511471	-1.6403	-1.6403	-0.463938	0.00832515	-1.27887	-1.6403
BIOCARTA_CSK_PATHWAY	CREBBP	0.952388	0.33916	-1.86438	1.02681	1.38087	0.911274	1.81233	-0.260935	0.421632	-0.667435	-1.99654	-0.746868	-0.961245	0.614541	-0.491791	-1.27249	1.89298	-0.180959	-1.17589	1.54422	-1.14264	1.48631	-0.84146	-2.1084	-0.563102	-1.65181	-1.18023	-0.111518	-0.483782	-0.575614	-0.14625	1.36842	0.0931505	0.71084	0.423562	0.32127	-0.941177	-0.748832	-1.62767	-0.335517	-1.91395	0.31257	-0.560727	-0.413341	0.240198	-2.59643	-0.527174	-0.0120288
BIOCARTA_CSK_PATHWAY	PRKACG	-0.382806	-0.382806	1.25983	-0.382806	-0.382806	1.14025	-0.382806	3.69043	-0.382806	-0.382806	-0.382806	2.7477	-0.382806	-0.382806	-0.382806	-0.382806	-0.382806	-0.382806	-0.382806	-0.382806	1.39608	-0.382806	-0.382806	-0.382806	-0.382806	-0.382806	-0.382806	-0.382806	-0.382806	-0.382806	-0.382806	1.20438	3.05631	-0.382806	-0.382806	1.66605	-0.382806	-0.382806	-0.382806	-0.382806	-0.382806	0.948231	-0.382806	-0.382806	-0.382806	-0.382806	1.76811	-0.382806
BIOCARTA_CSK_PATHWAY	PRKACB	-0.125564	0.546877	-0.379883	0.737826	-1.0892	0.318781	0.307619	-0.345465	0.0359507	0.226878	-0.739195	0.19787	-3.5241	-3.03997	0.127939	1.40838	-0.950885	-2.2469	-0.812755	-0.406358	0.524612	0.150318	0.265698	-0.804518	-0.248591	-0.527829	-0.895597	0.333692	-0.243027	-0.367314	-0.73688	0.706431	1.70959	-0.225883	-0.571405	0.150435	0.0272593	-0.47377	-1.00436	0.319434	-0.802134	0.172009	0.526958	0.640565	-1.78113	-0.445915	-0.0944763	-3.01034
BIOCARTA_CSK_PATHWAY	GNAS	-0.230508	-0.232526	0.507529	0.981803	-1.24695	0.396726	-0.638754	-1.03898	-0.323395	-0.84848	-1.09798	-3.85088	-1.0904	0.270672	0.278363	-1.4121	0.400214	-1.02043	-0.315054	-0.956429	-1.22984	1.27986	-0.137075	0.295085	-1.57675	0.541283	-0.94678	0.172917	-0.117763	-0.722041	-0.697462	0.282983	-0.735878	-0.436216	-0.579972	-0.996466	-1.02575	-0.409761	0.191749	-0.601548	1.57143	0.364707	0.89636	-0.977121	0.249403	-0.523113	1.27047	0.206418
BIOCARTA_CSK_PATHWAY	ADCY1	-0.286851	0.981824	1.95481	-1.85649	-0.481708	-0.407134	0.604556	1.44647	0.977961	-1.13037	-1.32627	1.45756	-1.8382	-1.46126	-1.01067	-0.501821	1.91294	-0.517836	0.578722	0.305634	-1.02931	1.70032	0.423422	-0.299704	-1.66884	-0.742828	-0.0529018	0.845139	-0.975038	0.385594	-0.0994666	1.5687	0.81547	1.9485	1.68821	1.58516	0.691696	-0.821148	0.748731	-0.838288	-0.606116	1.0229	0.261889	0.895707	0.130136	0.786492	0.508648	0.742763
BIOCARTA_DC_PATHWAY	IFNG	0.713163	-0.275102	-0.0551984	0.408925	-0.413217	-0.259787	0.518852	0.971708	-0.749287	1.82479	2.11825	1.52173	-0.579786	-0.793586	0.612608	-0.238104	-0.119789	1.11829	1.17301	0.407126	1.93181	0.089817	-0.824233	0.915055	0.55625	0.501966	1.20779	2.20139	2.00751	1.83465	1.81903	-0.753626	0.717154	-0.686916	-0.50745	2.056	2.60356	1.02188	-0.51419	-0.23951	-0.276213	2.19345	2.45208	-0.158939	0.619512	0.102102	-1.07311	-0.569073
BIOCARTA_DC_PATHWAY	CD7	0.0161266	0.149347	-1.16055	0.341691	-1.01312	0.103156	0.0792322	0.942938	-0.381113	1.10636	2.54303	1.40069	-0.800172	-0.206302	0.416737	-0.644485	-0.149997	0.325018	0.906218	-0.151247	1.32042	-0.14153	0.193619	1.47486	0.741023	1.32531	0.84286	1.61914	1.53911	1.25671	2.30047	-1.6539	0.454277	0.0656805	-1.1818	1.30628	1.96603	1.09082	0.0602875	0.771339	0.649938	1.0952	1.45032	0.467421	0.301205	0.201435	-0.68915	-1.69223
BIOCARTA_DC_PATHWAY	CD33	-0.136305	0.317742	-1.83542	-0.102466	-1.65265	-0.48916	0.801891	0.480537	0.606061	0.511596	0.584648	0.950494	-0.587124	-1.17342	1.43772	-1.09859	1.25524	0.420307	1.31995	0.421536	1.19475	0.143914	0.728947	1.12832	0.748418	1.17104	0.145059	1.69048	1.42647	1.47073	1.1168	-1.0976	0.907713	-1.11632	-0.758223	1.45822	1.95467	1.06504	0.267712	0.633538	1.00664	2.07446	2.29141	0.304736	-0.561672	-0.531341	-0.192337	-1.51367
BIOCARTA_DC_PATHWAY	ITGAX	0.177489	0.961925	-2.04414	-0.42616	-0.403085	0.283221	0.452521	0.72589	0.32549	0.52062	0.962387	0.681526	-0.408768	-0.823594	0.974197	-0.840456	0.279126	0.251564	1.37696	0.973065	1.37154	-0.2247	0.935609	0.928921	-0.021369	0.52286	1.15379	1.21778	1.31766	1.518	0.732578	-1.54095	0.705638	-0.622205	0.255706	1.04281	1.57407	0.799513	0.565727	0.629118	0.530455	0.523982	1.14707	0.433992	-0.0737706	0.155759	0.121236	-1.76611
BIOCARTA_DC_PATHWAY	ANPEP	-0.0641994	0.0396209	-1.60841	-1.02584	-1.1729	-0.0287293	0.469333	0.511768	1.15299	0.25554	0.628724	-0.621532	1.6186	-0.15778	0.914879	2.40839	0.234082	0.0749936	2.06588	-0.0929903	2.22949	-0.347615	3.08034	0.754283	0.170161	0.124256	1.22921	0.336123	0.485967	0.449535	0.261353	0.703757	1.72203	-1.02148	-1.14915	1.06099	0.246049	-0.0128644	2.58295	0.0401143	1.84049	0.46114	0.25156	-0.20988	-0.43642	0.649055	-0.0558864	0.190465
BIOCARTA_DC_PATHWAY	TLR2	0.577767	-0.141207	-2.7206	0.999288	-0.38428	1.5351	0.606502	0.571279	1.01206	0.836782	1.49821	0.985584	-1.38589	-1.24642	1.6437	-0.87142	-0.571935	0.734864	1.30289	0.768887	1.21959	0.221865	-0.418008	0.681683	2.60966	1.02328	0.892091	0.81967	1.17237	2.13086	0.657824	-0.316786	0.359628	-1.08797	-1.64354	0.569957	1.75815	1.05126	-0.195577	1.49807	-0.189802	1.32338	1.58421	1.5207	0.937493	0.865438	0.342022	-3.25437
BIOCARTA_DC_PATHWAY	IL10	-0.610521	-0.0128779	-1.18868	-1.28555	-1.00649	0.66628	0.299784	0.121844	-0.189379	1.13134	1.15608	0.993822	-0.291314	0.743204	0.766691	-1.31727	0.165358	-0.278306	0.493313	0.473529	1.78162	-0.254578	1.25928	0.901401	-0.140733	1.3102	0.710029	1.67818	0.741881	1.11221	0.703571	-0.201988	0.438138	-0.236017	-0.210855	0.901323	1.36202	0.215022	0.463988	1.17989	-0.112058	1.42735	1.70741	0.0886208	-0.513731	-0.30257	-0.577919	-0.752104
BIOCARTA_DC_PATHWAY	CD2	0.0579527	0.266748	-1.20162	0.101033	-1.02084	-0.209818	0.506311	0.941383	0.0238326	1.17645	2.2063	1.40823	-1.15921	0.0942293	0.737107	-0.739805	0.290719	0.459158	0.838648	0.242809	1.45508	-0.0566489	-0.738515	1.48236	0.526596	1.04269	1.02302	1.99419	1.64811	1.4012	1.0856	-1.55587	0.531832	-2.4207	-0.811365	1.45851	2.26949	0.818889	-0.120939	0.347832	0.517925	1.65401	1.80606	0.16748	0.0724746	-0.0652115	-0.665064	-2.23442
BIOCARTA_DC_PATHWAY	CSF2	1.88806	-0.877886	-1.24194	-0.465107	-0.374361	1.42696	-0.90995	1.47832	1.75609	1.28484	-0.682311	-0.510861	-0.765002	0.145669	2.57684	-0.434665	-0.781869	-0.316689	2.03353	-0.677845	2.815	-1.24194	-0.824835	2.50005	2.20316	0.631619	0.945102	-0.327787	1.19763	2.15921	0.457619	-1.06979	0.906717	-0.868574	-1.05807	2.13077	3.45372	2.08858	0.734476	1.02062	0.486319	0.258174	0.804727	1.91996	-0.287285	0.994393	0.456247	-1.24194
BIOCARTA_DC_PATHWAY	IL12A	-0.845961	-1.23315	0.236919	-0.962275	0.645027	-0.596387	-0.0636206	-0.117665	-0.551826	0.0821616	-0.485481	-0.165903	0.759423	-0.162969	0.290646	-0.0826699	0.670246	0.176753	-0.909599	-1.14386	0.273935	-0.530366	0.24825	0.433348	1.15976	-0.464502	-0.0916065	1.77639	-0.181192	2.64677	-0.378776	2.96742	-0.214714	-1.78215	0.524644	0.419597	1.73922	1.82569	0.667698	0.618316	-0.620335	1.43648	0.544386	0.206347	0.0706456	-0.59819	-1.43034	-0.00553196
BIOCARTA_DC_PATHWAY	CD5	-0.215899	0.447038	-1.25686	-0.432556	-1.25293	-0.136838	0.467497	0.756952	-0.130465	0.849628	1.32996	1.01486	-1.1034	-0.11374	-0.324378	-0.881247	-0.0700782	0.235002	0.171322	0.109934	1.16623	1.18964	-0.372736	1.39754	0.247979	0.399238	1.58602	2.12819	1.4063	1.03024	0.521655	-1.69192	0.420362	-2.14094	-0.736102	1.74854	2.05992	0.475555	0.98848	-0.181465	0.298282	1.45184	1.81193	0.256898	-0.503265	-0.180357	-0.51729	-1.58977
BIOCARTA_DC_PATHWAY	IFNB1	-0.533985	0.00746208	0.301531	-0.533985	-0.533985	-0.10088	-0.533985	0.139203	0.286792	0.584521	0.933213	1.38271	2.5111	1.38693	0.599443	-0.533985	-0.533985	-0.533985	0.383825	-0.533985	1.18886	0.230871	-0.533985	2.41085	1.52097	2.05029	0.42179	1.86268	1.04424	4.78351	1.32585	-0.533985	-0.533985	-0.533985	-0.533985	-0.533985	1.46469	1.08328	-0.533985	-0.533985	0.418743	-0.155484	-0.533985	-0.0158388	-0.533985	-0.533985	0.0776622	0.218717
BIOCARTA_DC_PATHWAY	IL13	0.340262	0.163019	-0.737996	-0.737996	-0.737996	-0.737996	-0.737996	-0.737996	-0.737996	3.05905	0.647054	-0.737996	-0.737996	-0.737996	-0.117884	-0.737996	-0.0725954	1.00617	0.128426	-0.737996	0.109616	-0.337816	2.77513	2.25231	-0.737996	0.674096	1.17352	-0.0807986	0.387144	-0.156286	-0.737996	-0.311926	0.185213	0.186064	-0.737996	2.72182	0.461083	1.09147	0.599358	-0.737996	-0.737996	4.57679	0.904267	0.917384	-0.737996	-0.737996	-0.737996	-0.737996
BIOCARTA_DC_PATHWAY	IL12B	-0.141738	0.964007	-0.962249	0.22569	-0.962249	-0.962249	0.640535	-0.962249	0.0273123	0.677584	2.48004	2.54468	0.454751	0.188478	-0.490369	-0.638416	0.183831	-0.962249	-0.962249	-0.165094	-0.0872774	0.497477	-0.509101	1.90246	-0.117649	-0.313563	0.965775	2.95411	1.36581	2.60436	0.52849	0.443849	-0.962249	-0.962249	-0.615952	0.229649	0.842029	0.429901	-0.201822	-0.962249	0.961691	1.86296	0.527181	0.127261	-0.290628	-0.962249	-0.19784	-0.962249
BIOCARTA_DC_PATHWAY	CD40	-1.56241	-0.7869	-1.50132	0.680857	-0.0508578	1.19671	1.28871	-0.773249	-0.612281	0.468376	0.4673	1.32753	-0.153914	-0.757722	0.00243541	-1.49596	1.03847	-0.612303	0.655358	-0.572552	0.136516	-0.699684	-0.508255	0.333694	-0.855652	0.368595	-0.64928	2.17131	0.377222	0.766809	0.124595	-0.268392	0.0357158	-0.452492	-0.242369	1.09833	1.128	-0.0501106	-0.4254	-0.710729	-0.434993	0.363344	1.18749	0.203681	-0.113369	-0.617785	-1.29903	-2.05441
BIOCARTA_DC_PATHWAY	IFNA1	1.31993	-0.575219	-0.575219	-0.575219	1.37233	-0.575219	1.83029	3.13118	1.02876	-0.575219	-0.575219	1.14521	-0.575219	-0.575219	-0.575219	-0.575219	-0.575219	-0.575219	-0.575219	-0.575219	1.67144	0.315362	-0.575219	-0.575219	-0.0106559	1.16651	0.537664	-0.575219	-0.575219	1.44026	1.30433	-0.575219	-0.575219	0.960172	-0.575219	0.103174	0.295496	3.41393	-0.575219	-0.575219	-0.575219	-0.575219	-0.575219	3.13416	-0.575219	-0.575219	-0.575219	-0.575219
BIOCARTA_DC_PATHWAY	TLR7	-1.49855	0.59428	-1.82785	-0.816001	-1.2176	-0.505927	0.832081	0.181087	0.266372	0.596363	0.303648	0.613997	-0.881034	0.121665	0.487163	-1.00819	0.375585	-0.141932	0.552484	0.622089	-0.0493148	0.34009	1.04318	0.958564	0.0343835	1.13441	-0.269478	1.72635	1.51519	1.36787	0.63084	-1.93241	1.12282	-1.72473	-0.930309	0.920368	1.67136	0.518503	-0.66858	0.485008	1.30181	1.91217	1.1337	0.147691	-1.53369	-0.261945	-0.0834395	-0.901802
BIOCARTA_DC_PATHWAY	IL3	-0.174459	-0.174459	-0.174459	-0.174459	-0.174459	-0.174459	-0.174459	-0.174459	-0.174459	-0.174459	-0.174459	-0.174459	-0.174459	-0.174459	-0.174459	-0.174459	-0.174459	-0.174459	-0.174459	-0.174459	-0.174459	-0.174459	-0.174459	-0.174459	-0.174459	-0.174459	-0.174459	-0.174459	-0.174459	-0.174459	-0.174459	-0.174459	-0.174459	-0.174459	-0.174459	-0.174459	-0.174459	-0.174459	-0.174459	-0.174459	-0.174459	-0.174459	-0.174459	-0.174459	-0.174459	-0.174459	3.71317	-0.174459
BIOCARTA_DC_PATHWAY	IL5	-0.425139	-0.425139	2.9561	-0.425139	0.742365	-0.425139	-0.425139	-0.425139	-0.425139	-0.425139	-0.425139	-0.425139	-0.425139	-0.425139	0.599972	-0.425139	0.674839	1.10228	1.00715	-0.425139	-0.425139	0.236402	0.559278	1.07099	0.331513	0.984065	-0.425139	-0.425139	-0.425139	0.53649	-0.425139	2.04584	-0.425139	-0.425139	0.327157	6.46697	-0.425139	-0.425139	0.52377	-0.425139	-0.425139	-0.425139	1.64576	0.383453	-0.425139	-0.425139	-0.425139	-0.425139
BIOCARTA_DC_PATHWAY	IL4	-0.322402	-0.322402	-0.322402	-0.322402	-0.322402	-0.322402	-0.322402	-0.322402	-0.322402	-0.322402	-0.322402	2.0469	-0.322402	-0.322402	-0.322402	-0.322402	-0.322402	-0.322402	-0.322402	-0.322402	-0.322402	-0.322402	1.35652	-0.322402	-0.322402	-0.322402	-0.322402	2.85309	-0.322402	-0.322402	-0.322402	-0.322402	-0.322402	-0.322402	-0.322402	-0.322402	1.66786	-0.322402	-0.322402	-0.322402	2.2133	1.5129	-0.322402	-0.322402	-0.322402	-0.322402	-0.322402	-0.322402
BIOCARTA_DC_PATHWAY	TLR4	-1.48148	0.411547	-2.97071	-2.004	-1.25304	-1.58678	0.171866	-0.0969958	-0.598609	-0.275426	-0.216829	0.0696492	-1.42819	-1.18892	0.523038	-2.10968	-0.177784	-0.313895	0.746294	0.17827	0.506289	2.64839	0.489738	0.358288	-0.590645	0.0338569	-0.158006	1.00835	0.980704	1.04062	0.341025	-2.03534	1.90835	-1.99888	-1.56209	1.00854	1.31907	-0.00838338	-0.259742	-0.264213	-0.324711	1.24692	1.88511	1.40703	-1.85055	-1.23315	-1.07173	-2.422
BIOCARTA_DC_PATHWAY	TLR9	-0.99345	0.279593	-1.32124	-0.56655	-0.396945	-0.815889	0.62172	-0.689831	-0.441713	0.74668	0.406613	0.490328	1.11159	0.582731	-0.814566	-0.41558	0.450851	-1.43354	-0.791257	-0.738601	0.352577	-1.14706	-0.685335	1.21353	-1.57194	0.973762	0.63957	1.96536	0.0610328	0.0439946	0.133699	-0.461993	0.213887	0.253676	-0.115769	0.813376	1.65703	0.32041	-0.228387	-0.901704	-0.00858141	0.584269	-0.551253	0.0359994	-1.34769	0.573651	-0.466215	-2.84047
BIOCARTA_STEM_PATHWAY	CSF1	0.672105	-0.211071	-1.79239	0.824387	-0.11219	0.942927	1.29998	0.873164	0.472957	-0.172584	0.164727	0.712341	-1.27785	-0.662168	1.94053	-0.770142	1.51282	0.600779	1.32706	0.205502	1.82354	-0.396396	0.242643	0.199838	1.8863	1.16887	0.533046	0.836798	1.4358	1.92308	0.830088	-0.994859	0.523407	-0.333643	-0.652076	1.22205	1.39817	1.38022	0.278821	1.10032	-0.748701	1.78649	2.23761	0.601852	0.218999	-1.08287	-0.159238	-2.28671
BIOCARTA_STEM_PATHWAY	CD8A	0.187	0.751166	-0.891037	0.317887	-0.714951	0.107135	0.0883824	1.01528	-0.198124	1.10996	2.11214	1.71805	0.111708	0.0412555	0.153989	-0.544182	-0.406996	0.369967	0.840299	-0.091843	1.54801	0.6244	0.236249	0.968706	0.687362	-0.0313561	1.35448	2.20539	1.86281	1.46046	1.25378	0.729896	0.501882	-1.22183	-0.922593	2.06814	2.27052	0.946709	0.0169553	-0.410627	0.624798	2.42374	2.22233	0.351751	0.184616	0.0574393	-0.589676	-2.18868
BIOCARTA_STEM_PATHWAY	IL6	0.423491	0.487751	-1.7551	-1.5715	-0.917413	0.351419	-0.998592	-0.140413	0.153651	1.45051	0.308701	-0.763764	0.469961	1.2798	1.03161	0.0840122	-1.16349	0.243583	1.02104	1.58821	1.19525	-0.440923	0.829846	1.26418	1.17723	0.618797	0.222043	0.526491	0.782085	1.67337	1.8031	-0.0352141	0.589384	-1.61008	-1.40668	1.49463	1.72448	1.64399	0.817356	0.463781	-0.617968	1.01409	-0.55698	0.910651	0.573323	0.484587	1.23832	0.411911
BIOCARTA_STEM_PATHWAY	CSF2	1.88806	-0.877886	-1.24194	-0.465107	-0.374361	1.42696	-0.90995	1.47832	1.75609	1.28484	-0.682311	-0.510861	-0.765002	0.145669	2.57684	-0.434665	-0.781869	-0.316689	2.03353	-0.677845	2.815	-1.24194	-0.824835	2.50005	2.20316	0.631619	0.945102	-0.327787	1.19763	2.15921	0.457619	-1.06979	0.906717	-0.868574	-1.05807	2.13077	3.45372	2.08858	0.734476	1.02062	0.486319	0.258174	0.804727	1.91996	-0.287285	0.994393	0.456247	-1.24194
BIOCARTA_STEM_PATHWAY	IL11	0.790991	0.285543	-1.70955	-1.59524	-1.28554	-0.0180469	0.22895	0.741271	0.604538	1.29434	0.0574712	0.503287	0.388855	0.344136	0.699953	-0.644852	-0.7463	0.225022	0.715448	-0.0492984	1.90175	0.262328	0.857185	2.80218	-0.358557	1.74161	0.155596	0.040715	0.726879	0.495728	3.19749	0.660146	0.58558	0.253961	-0.152015	0.322447	0.835947	1.02669	1.09121	0.961282	0.306007	2.17079	-2.16348	1.43912	-0.510247	1.23835	0.136042	-0.92751
BIOCARTA_STEM_PATHWAY	IL8	0.713324	0.907646	-0.769634	-0.087769	1.56801	1.36855	0.37426	0.774056	1.02394	1.18739	0.225982	1.40229	-0.809583	-0.73492	2.37363	-0.265629	-1.03615	1.78631	1.10417	0.31349	1.64833	-2.42043	-0.43019	-0.01252	1.50997	-0.15591	1.18529	-1.57352	0.388266	0.63076	0.61512	-0.478315	0.164547	-0.538636	-1.34418	1.28586	0.356214	0.664484	-0.0791374	0.509741	-0.0973455	-0.572775	-0.153167	2.06431	-0.0260217	0.384324	-0.0267259	-0.597568
BIOCARTA_STEM_PATHWAY	CSF3	0.461411	-0.0645742	-1.28606	-0.965932	-0.172903	1.57174	-1.28606	-1.28606	1.13929	2.10131	-0.402819	-1.28606	0.0695506	0.497474	2.21119	0.138784	-1.28606	1.21895	1.88073	1.12597	1.24213	-0.996926	-0.613416	-0.475332	2.41872	0.589651	0.656464	0.225224	1.18957	2.25768	0.439426	-1.28606	0.279042	-0.92303	-0.963925	2.42781	-0.059825	1.79302	0.902617	0.116367	-1.02377	0.0272726	0.428418	2.31735	2.58882	0.912927	0.570328	-0.435716
BIOCARTA_STEM_PATHWAY	CD4	0.237933	0.734997	-2.086	-0.410172	-1.44371	-0.0345128	0.772427	0.997505	0.368595	0.802121	1.0934	0.933153	-1.30908	-0.0856798	1.14559	-1.26731	0.767374	0.158277	1.15726	0.647892	1.00533	-0.0985241	0.326389	1.50182	0.504132	1.2856	0.45914	1.77797	1.77584	1.74665	0.843783	-1.61562	0.899324	-0.937787	-0.81081	1.38382	2.35054	0.928308	-0.209321	0.363767	0.630383	1.96589	2.35335	0.241645	-0.979056	-0.810537	-0.80643	-2.13977
BIOCARTA_STEM_PATHWAY	IL7	-0.427036	0.689395	-0.743267	0.678317	0.821027	1.42808	1.66634	-0.0156944	-2.25029	0.827686	-0.217053	0.82646	-0.713716	-0.756838	0.629951	-1.59957	1.93749	1.12859	0.463838	0.513674	1.16631	-1.56761	-0.893097	-0.2034	1.31601	0.283662	-0.144222	0.881008	0.710347	1.20923	0.907394	0.0940563	-0.666727	-0.639893	-0.829052	0.14986	1.03244	1.22768	-0.829214	0.806097	-0.555309	0.816924	0.893941	0.855582	0.250505	-1.98559	-0.262049	-3.08545
BIOCARTA_STEM_PATHWAY	IL3	-0.174459	-0.174459	-0.174459	-0.174459	-0.174459	-0.174459	-0.174459	-0.174459	-0.174459	-0.174459	-0.174459	-0.174459	-0.174459	-0.174459	-0.174459	-0.174459	-0.174459	-0.174459	-0.174459	-0.174459	-0.174459	-0.174459	-0.174459	-0.174459	-0.174459	-0.174459	-0.174459	-0.174459	-0.174459	-0.174459	-0.174459	-0.174459	-0.174459	-0.174459	-0.174459	-0.174459	-0.174459	-0.174459	-0.174459	-0.174459	-0.174459	-0.174459	-0.174459	-0.174459	-0.174459	-0.174459	3.71317	-0.174459
BIOCARTA_STEM_PATHWAY	IL5	-0.425139	-0.425139	2.9561	-0.425139	0.742365	-0.425139	-0.425139	-0.425139	-0.425139	-0.425139	-0.425139	-0.425139	-0.425139	-0.425139	0.599972	-0.425139	0.674839	1.10228	1.00715	-0.425139	-0.425139	0.236402	0.559278	1.07099	0.331513	0.984065	-0.425139	-0.425139	-0.425139	0.53649	-0.425139	2.04584	-0.425139	-0.425139	0.327157	6.46697	-0.425139	-0.425139	0.52377	-0.425139	-0.425139	-0.425139	1.64576	0.383453	-0.425139	-0.425139	-0.425139	-0.425139
BIOCARTA_STEM_PATHWAY	IL4	-0.322402	-0.322402	-0.322402	-0.322402	-0.322402	-0.322402	-0.322402	-0.322402	-0.322402	-0.322402	-0.322402	2.0469	-0.322402	-0.322402	-0.322402	-0.322402	-0.322402	-0.322402	-0.322402	-0.322402	-0.322402	-0.322402	1.35652	-0.322402	-0.322402	-0.322402	-0.322402	2.85309	-0.322402	-0.322402	-0.322402	-0.322402	-0.322402	-0.322402	-0.322402	-0.322402	1.66786	-0.322402	-0.322402	-0.322402	2.2133	1.5129	-0.322402	-0.322402	-0.322402	-0.322402	-0.322402	-0.322402
BIOCARTA_STEM_PATHWAY	IL9	-0.101524	-0.101524	-0.101524	-0.101524	-0.101524	-0.101524	-0.101524	-0.101524	-0.101524	-0.101524	-0.101524	-0.101524	-0.101524	-0.101524	-0.101524	-0.101524	-0.101524	-0.101524	-0.101524	-0.101524	-0.101524	-0.101524	-0.101524	-0.101524	-0.101524	-0.101524	-0.101524	-0.101524	-0.101524	-0.101524	-0.101524	-0.101524	-0.101524	-0.101524	-0.101524	-0.101524	-0.101524	-0.101524	-0.101524	-0.101524	-0.101524	-0.101524	-0.101524	-0.101524	-0.101524	-0.101524	-0.101524	-0.101524
BIOCARTA_STEM_PATHWAY	IL2	-0.473817	0.29757	-0.473817	-0.473817	0.592036	1.05007	-0.473817	-0.473817	-0.473817	-0.473817	-0.473817	2.25685	-0.473817	-0.473817	-0.473817	0.168425	0.530389	-0.473817	-0.473817	-0.473817	-0.473817	-0.473817	-0.473817	0.892044	-0.473817	-0.473817	-0.473817	4.14641	-0.473817	-0.473817	-0.473817	-0.473817	0.318731	-0.473817	-0.473817	-0.473817	0.591548	-0.473817	-0.473817	-0.473817	-0.473817	0.065425	-0.473817	-0.473817	-0.473817	-0.473817	-0.473817	-0.473817
BIOCARTA_STEM_PATHWAY	EPO	0.889903	-0.058592	-0.322542	-0.00635629	-0.242068	-1.0239	0.00966809	-0.0776866	1.31651	0.80731	0.363215	0.705084	1.11142	2.56456	-0.096168	-0.526175	1.77225	-1.0239	0.183715	-0.341088	-0.471419	-0.377683	-1.0239	-0.0549011	-0.492146	-0.46826	-1.0239	0.689982	-0.59604	0.0411799	-1.0239	0.603531	-1.0239	-1.0239	0.593555	-1.0239	-1.0239	-0.0287701	0.0306159	0.276198	-0.0601336	-0.599597	-1.0239	-0.459286	-1.0239	-1.0239	-0.369136	5.26135
BIOCARTA_CYTOKINE_PATHWAY	IL15	0.13579	-0.0658448	-1.31444	1.47712	-0.364967	1.14588	1.47388	1.03864	0.362935	1.48667	2.31063	0.948155	-0.386286	-1.11673	0.8713	-1.84255	0.0885645	0.706233	1.23425	0.0662193	0.958774	-1.65412	-0.617576	1.40842	1.43894	1.01474	1.00884	1.42129	1.37979	1.59281	0.703252	0.909416	0.449738	-1.17473	-0.289646	1.33208	1.35152	1.43718	-0.157591	1.05232	-0.212548	1.10424	0.921257	0.622312	1.40612	-0.57613	-0.513403	-2.93792
BIOCARTA_CYTOKINE_PATHWAY	IFNG	0.713163	-0.275102	-0.0551984	0.408925	-0.413217	-0.259787	0.518852	0.971708	-0.749287	1.82479	2.11825	1.52173	-0.579786	-0.793586	0.612608	-0.238104	-0.119789	1.11829	1.17301	0.407126	1.93181	0.089817	-0.824233	0.915055	0.55625	0.501966	1.20779	2.20139	2.00751	1.83465	1.81903	-0.753626	0.717154	-0.686916	-0.50745	2.056	2.60356	1.02188	-0.51419	-0.23951	-0.276213	2.19345	2.45208	-0.158939	0.619512	0.102102	-1.07311	-0.569073
BIOCARTA_CYTOKINE_PATHWAY	IL10	-0.610521	-0.0128779	-1.18868	-1.28555	-1.00649	0.66628	0.299784	0.121844	-0.189379	1.13134	1.15608	0.993822	-0.291314	0.743204	0.766691	-1.31727	0.165358	-0.278306	0.493313	0.473529	1.78162	-0.254578	1.25928	0.901401	-0.140733	1.3102	0.710029	1.67818	0.741881	1.11221	0.703571	-0.201988	0.438138	-0.236017	-0.210855	0.901323	1.36202	0.215022	0.463988	1.17989	-0.112058	1.42735	1.70741	0.0886208	-0.513731	-0.30257	-0.577919	-0.752104
BIOCARTA_CYTOKINE_PATHWAY	IL6	0.423491	0.487751	-1.7551	-1.5715	-0.917413	0.351419	-0.998592	-0.140413	0.153651	1.45051	0.308701	-0.763764	0.469961	1.2798	1.03161	0.0840122	-1.16349	0.243583	1.02104	1.58821	1.19525	-0.440923	0.829846	1.26418	1.17723	0.618797	0.222043	0.526491	0.782085	1.67337	1.8031	-0.0352141	0.589384	-1.61008	-1.40668	1.49463	1.72448	1.64399	0.817356	0.463781	-0.617968	1.01409	-0.55698	0.910651	0.573323	0.484587	1.23832	0.411911
BIOCARTA_CYTOKINE_PATHWAY	TNF	0.696233	-0.6935	-0.569121	-0.741435	-0.181287	1.68344	-0.921721	0.303827	1.40852	0.775677	-0.192736	-0.388937	-0.44858	1.14139	2.68764	-0.444452	1.05114	-0.887353	1.39795	0.0903748	1.84725	-1.43247	-1.31991	0.463747	2.80609	1.52854	0.818529	1.33668	2.26199	3.83336	0.0921222	-1.09411	0.762214	-1.67084	-0.653813	0.780577	0.647318	1.32037	0.338035	-0.683321	1.16334	-0.234646	0.911837	1.25881	0.216259	0.0162908	2.07946	-1.20931
BIOCARTA_CYTOKINE_PATHWAY	LTA	0.833446	-0.0711979	-1.44673	-0.576024	-1.0059	-0.144497	0.830376	0.424281	0.116317	1.41518	1.39512	1.99507	-0.847938	1.0613	0.881728	-0.856776	0.317587	0.163793	0.639399	0.564866	1.17995	-0.334448	-0.958975	1.67724	0.16948	0.661538	0.13836	2.48015	1.30167	1.78782	0.699831	-0.234561	0.502928	-1.59344	-0.439459	1.32661	2.4189	0.974854	-0.303262	0.42349	0.134945	1.5011	2.11253	-0.209068	-0.00373993	0.420159	-0.532001	-1.88673
BIOCARTA_CYTOKINE_PATHWAY	IL8	0.713324	0.907646	-0.769634	-0.087769	1.56801	1.36855	0.37426	0.774056	1.02394	1.18739	0.225982	1.40229	-0.809583	-0.73492	2.37363	-0.265629	-1.03615	1.78631	1.10417	0.31349	1.64833	-2.42043	-0.43019	-0.01252	1.50997	-0.15591	1.18529	-1.57352	0.388266	0.63076	0.61512	-0.478315	0.164547	-0.538636	-1.34418	1.28586	0.356214	0.664484	-0.0791374	0.509741	-0.0973455	-0.572775	-0.153167	2.06431	-0.0260217	0.384324	-0.0267259	-0.597568
BIOCARTA_CYTOKINE_PATHWAY	IL12A	-0.845961	-1.23315	0.236919	-0.962275	0.645027	-0.596387	-0.0636206	-0.117665	-0.551826	0.0821616	-0.485481	-0.165903	0.759423	-0.162969	0.290646	-0.0826699	0.670246	0.176753	-0.909599	-1.14386	0.273935	-0.530366	0.24825	0.433348	1.15976	-0.464502	-0.0916065	1.77639	-0.181192	2.64677	-0.378776	2.96742	-0.214714	-1.78215	0.524644	0.419597	1.73922	1.82569	0.667698	0.618316	-0.620335	1.43648	0.544386	0.206347	0.0706456	-0.59819	-1.43034	-0.00553196
BIOCARTA_CYTOKINE_PATHWAY	IL18	0.936559	0.917425	-3.27998	0.240081	0.30969	-1.43369	1.15023	0.977365	-0.276068	1.49436	0.500168	1.0735	0.363306	-1.43683	1.31985	0.598516	-1.14869	0.0821578	0.659494	0.961749	1.14992	-2.02719	-0.323414	0.526274	1.31611	2.1213	1.45536	0.783781	0.515616	0.823199	0.98578	-3.98369	-0.831271	-0.869844	0.91086	-1.28403	0.903787	0.960466	0.67609	-0.284238	0.0562914	-0.0659581	1.05451	0.851667	1.19694	1.88972	-1.82163	-2.03963
BIOCARTA_CYTOKINE_PATHWAY	IFNB1	-0.533985	0.00746208	0.301531	-0.533985	-0.533985	-0.10088	-0.533985	0.139203	0.286792	0.584521	0.933213	1.38271	2.5111	1.38693	0.599443	-0.533985	-0.533985	-0.533985	0.383825	-0.533985	1.18886	0.230871	-0.533985	2.41085	1.52097	2.05029	0.42179	1.86268	1.04424	4.78351	1.32585	-0.533985	-0.533985	-0.533985	-0.533985	-0.533985	1.46469	1.08328	-0.533985	-0.533985	0.418743	-0.155484	-0.533985	-0.0158388	-0.533985	-0.533985	0.0776622	0.218717
BIOCARTA_CYTOKINE_PATHWAY	IL16	-0.102819	0.55132	-3.01083	-1.27942	0.0631686	-1.15582	1.04974	1.64786	0.0147584	0.7448	1.15793	1.05107	-1.98272	-0.379217	-0.336715	-1.63552	-0.832642	0.0196331	0.537123	-0.0708735	0.899971	-0.873667	0.130298	1.1363	-0.495535	0.365703	0.660392	2.1967	1.1341	0.837314	0.0615284	-1.8821	0.138471	-1.46289	0.0345959	1.01828	1.87998	0.384841	0.0423745	-0.00599275	0.114347	1.36995	1.59304	-0.136977	0.666232	-0.182321	-0.83798	-0.986466
BIOCARTA_CYTOKINE_PATHWAY	IL13	0.340262	0.163019	-0.737996	-0.737996	-0.737996	-0.737996	-0.737996	-0.737996	-0.737996	3.05905	0.647054	-0.737996	-0.737996	-0.737996	-0.117884	-0.737996	-0.0725954	1.00617	0.128426	-0.737996	0.109616	-0.337816	2.77513	2.25231	-0.737996	0.674096	1.17352	-0.0807986	0.387144	-0.156286	-0.737996	-0.311926	0.185213	0.186064	-0.737996	2.72182	0.461083	1.09147	0.599358	-0.737996	-0.737996	4.57679	0.904267	0.917384	-0.737996	-0.737996	-0.737996	-0.737996
BIOCARTA_CYTOKINE_PATHWAY	IL12B	-0.141738	0.964007	-0.962249	0.22569	-0.962249	-0.962249	0.640535	-0.962249	0.0273123	0.677584	2.48004	2.54468	0.454751	0.188478	-0.490369	-0.638416	0.183831	-0.962249	-0.962249	-0.165094	-0.0872774	0.497477	-0.509101	1.90246	-0.117649	-0.313563	0.965775	2.95411	1.36581	2.60436	0.52849	0.443849	-0.962249	-0.962249	-0.615952	0.229649	0.842029	0.429901	-0.201822	-0.962249	0.961691	1.86296	0.527181	0.127261	-0.290628	-0.962249	-0.19784	-0.962249
BIOCARTA_CYTOKINE_PATHWAY	IFNA1	1.31993	-0.575219	-0.575219	-0.575219	1.37233	-0.575219	1.83029	3.13118	1.02876	-0.575219	-0.575219	1.14521	-0.575219	-0.575219	-0.575219	-0.575219	-0.575219	-0.575219	-0.575219	-0.575219	1.67144	0.315362	-0.575219	-0.575219	-0.0106559	1.16651	0.537664	-0.575219	-0.575219	1.44026	1.30433	-0.575219	-0.575219	0.960172	-0.575219	0.103174	0.295496	3.41393	-0.575219	-0.575219	-0.575219	-0.575219	-0.575219	3.13416	-0.575219	-0.575219	-0.575219	-0.575219
BIOCARTA_CYTOKINE_PATHWAY	IL3	-0.174459	-0.174459	-0.174459	-0.174459	-0.174459	-0.174459	-0.174459	-0.174459	-0.174459	-0.174459	-0.174459	-0.174459	-0.174459	-0.174459	-0.174459	-0.174459	-0.174459	-0.174459	-0.174459	-0.174459	-0.174459	-0.174459	-0.174459	-0.174459	-0.174459	-0.174459	-0.174459	-0.174459	-0.174459	-0.174459	-0.174459	-0.174459	-0.174459	-0.174459	-0.174459	-0.174459	-0.174459	-0.174459	-0.174459	-0.174459	-0.174459	-0.174459	-0.174459	-0.174459	-0.174459	-0.174459	3.71317	-0.174459
BIOCARTA_CYTOKINE_PATHWAY	IL5	-0.425139	-0.425139	2.9561	-0.425139	0.742365	-0.425139	-0.425139	-0.425139	-0.425139	-0.425139	-0.425139	-0.425139	-0.425139	-0.425139	0.599972	-0.425139	0.674839	1.10228	1.00715	-0.425139	-0.425139	0.236402	0.559278	1.07099	0.331513	0.984065	-0.425139	-0.425139	-0.425139	0.53649	-0.425139	2.04584	-0.425139	-0.425139	0.327157	6.46697	-0.425139	-0.425139	0.52377	-0.425139	-0.425139	-0.425139	1.64576	0.383453	-0.425139	-0.425139	-0.425139	-0.425139
BIOCARTA_CYTOKINE_PATHWAY	IL4	-0.322402	-0.322402	-0.322402	-0.322402	-0.322402	-0.322402	-0.322402	-0.322402	-0.322402	-0.322402	-0.322402	2.0469	-0.322402	-0.322402	-0.322402	-0.322402	-0.322402	-0.322402	-0.322402	-0.322402	-0.322402	-0.322402	1.35652	-0.322402	-0.322402	-0.322402	-0.322402	2.85309	-0.322402	-0.322402	-0.322402	-0.322402	-0.322402	-0.322402	-0.322402	-0.322402	1.66786	-0.322402	-0.322402	-0.322402	2.2133	1.5129	-0.322402	-0.322402	-0.322402	-0.322402	-0.322402	-0.322402
BIOCARTA_CYTOKINE_PATHWAY	IL9	-0.101524	-0.101524	-0.101524	-0.101524	-0.101524	-0.101524	-0.101524	-0.101524	-0.101524	-0.101524	-0.101524	-0.101524	-0.101524	-0.101524	-0.101524	-0.101524	-0.101524	-0.101524	-0.101524	-0.101524	-0.101524	-0.101524	-0.101524	-0.101524	-0.101524	-0.101524	-0.101524	-0.101524	-0.101524	-0.101524	-0.101524	-0.101524	-0.101524	-0.101524	-0.101524	-0.101524	-0.101524	-0.101524	-0.101524	-0.101524	-0.101524	-0.101524	-0.101524	-0.101524	-0.101524	-0.101524	-0.101524	-0.101524
BIOCARTA_CYTOKINE_PATHWAY	IL2	-0.473817	0.29757	-0.473817	-0.473817	0.592036	1.05007	-0.473817	-0.473817	-0.473817	-0.473817	-0.473817	2.25685	-0.473817	-0.473817	-0.473817	0.168425	0.530389	-0.473817	-0.473817	-0.473817	-0.473817	-0.473817	-0.473817	0.892044	-0.473817	-0.473817	-0.473817	4.14641	-0.473817	-0.473817	-0.473817	-0.473817	0.318731	-0.473817	-0.473817	-0.473817	0.591548	-0.473817	-0.473817	-0.473817	-0.473817	0.065425	-0.473817	-0.473817	-0.473817	-0.473817	-0.473817	-0.473817
BIOCARTA_CYTOKINE_PATHWAY	IL1A	0.945951	-1.59061	-2.27967	-0.333211	-0.00186688	1.8025	-1.08594	0.343052	1.00026	0.475453	-1.02587	-1.55139	-0.0113128	-0.1441	2.23246	0.933248	-1.58929	1.02621	0.964166	1.15428	0.534529	-2.08784	-1.57521	-1.56087	1.26579	-0.0320308	1.07362	-1.67842	1.13245	1.55899	0.32778	-1.9609	1.32115	-1.93109	-0.718337	0.972937	0.0917435	1.10166	0.21853	0.641508	-1.68365	-0.880199	-0.979439	1.82485	1.25836	0.189281	0.723283	-1.33908
BIOCARTA_CYTOKINE_PATHWAY	IL17A	-0.102252	-0.490299	-0.490299	-0.490299	0.895626	1.55264	-0.0853534	-0.490299	-0.490299	0.997541	0.241292	-0.490299	-0.490299	-0.490299	-0.490299	-0.490299	-0.490299	0.320709	0.2702	0.735128	3.34601	-0.490299	-0.490299	-0.490299	-0.0885413	0.257943	-0.490299	0.0865539	-0.490299	0.397266	-0.490299	-0.490299	-0.490299	-0.490299	-0.490299	-0.00753661	-0.490299	0.849774	-0.490299	-0.490299	-0.490299	-0.490299	-0.490299	-0.0609624	-0.490299	-0.490299	0.0165128	-0.490299
BIOCARTA_IL10_PATHWAY	STAT4	-0.24029	0.0781527	-1.00913	1.51897	-0.71504	-0.00119902	0.862155	0.527612	-0.194698	1.34275	1.73528	1.46327	-1.31427	-0.500069	0.689523	-0.773741	1.20956	0.633154	0.514336	0.799234	1.21312	-0.868852	-0.298651	1.19317	0.553676	1.25973	1.25092	2.3118	1.46099	1.32877	0.302331	-0.345101	0.908875	-1.76503	-0.449866	1.49764	1.56939	1.05399	0.340372	0.892656	-0.108417	1.40009	1.38045	0.354349	0.905146	-0.789775	-0.170807	-2.2305
BIOCARTA_IL10_PATHWAY	IL10RA	-0.684792	0.922018	-0.640609	-0.489553	-1.40318	0.978726	0.272538	0.862771	0.0431605	1.0382	1.49773	1.05141	-0.78491	-0.27342	0.732072	-1.04072	0.218144	0.236454	0.932828	0.615808	1.28123	-0.0156495	0.172851	1.35822	-0.0630514	1.02386	0.981651	1.91933	1.6419	1.6867	1.02491	-1.00112	0.744742	-0.747886	-0.585676	1.49224	2.0344	0.749703	0.15156	0.443439	0.746971	2.05682	2.13767	0.270776	-0.474638	0.0697689	-0.457172	-1.79574
BIOCARTA_IL10_PATHWAY	IL10	-0.610521	-0.0128779	-1.18868	-1.28555	-1.00649	0.66628	0.299784	0.121844	-0.189379	1.13134	1.15608	0.993822	-0.291314	0.743204	0.766691	-1.31727	0.165358	-0.278306	0.493313	0.473529	1.78162	-0.254578	1.25928	0.901401	-0.140733	1.3102	0.710029	1.67818	0.741881	1.11221	0.703571	-0.201988	0.438138	-0.236017	-0.210855	0.901323	1.36202	0.215022	0.463988	1.17989	-0.112058	1.42735	1.70741	0.0886208	-0.513731	-0.30257	-0.577919	-0.752104
BIOCARTA_IL10_PATHWAY	IL6	0.423491	0.487751	-1.7551	-1.5715	-0.917413	0.351419	-0.998592	-0.140413	0.153651	1.45051	0.308701	-0.763764	0.469961	1.2798	1.03161	0.0840122	-1.16349	0.243583	1.02104	1.58821	1.19525	-0.440923	0.829846	1.26418	1.17723	0.618797	0.222043	0.526491	0.782085	1.67337	1.8031	-0.0352141	0.589384	-1.61008	-1.40668	1.49463	1.72448	1.64399	0.817356	0.463781	-0.617968	1.01409	-0.55698	0.910651	0.573323	0.484587	1.23832	0.411911
BIOCARTA_IL10_PATHWAY	TNF	0.696233	-0.6935	-0.569121	-0.741435	-0.181287	1.68344	-0.921721	0.303827	1.40852	0.775677	-0.192736	-0.388937	-0.44858	1.14139	2.68764	-0.444452	1.05114	-0.887353	1.39795	0.0903748	1.84725	-1.43247	-1.31991	0.463747	2.80609	1.52854	0.818529	1.33668	2.26199	3.83336	0.0921222	-1.09411	0.762214	-1.67084	-0.653813	0.780577	0.647318	1.32037	0.338035	-0.683321	1.16334	-0.234646	0.911837	1.25881	0.216259	0.0162908	2.07946	-1.20931
BIOCARTA_IL10_PATHWAY	STAT1	1.03402	0.127147	0.66848	1.6371	0.207214	0.890345	1.46384	1.10376	0.396651	1.2818	1.20762	1.03799	0.236273	0.308872	0.392307	-0.521801	0.10179	1.08011	0.622357	0.95566	1.28035	0.28159	-0.0309016	0.929927	1.27947	0.244724	0.932596	1.06529	2.04533	1.93653	1.30799	-0.757517	0.619489	-0.694146	-0.395297	1.34904	1.66482	0.429635	-0.757229	0.871795	-0.693999	1.77457	2.08071	1.10561	1.39123	-0.583405	-0.383017	-1.57545
BIOCARTA_IL10_PATHWAY	BLVRA	-0.0321455	0.204618	-0.631821	0.815803	-0.323256	0.414163	1.00651	1.04107	0.442602	1.3637	1.53371	0.590254	-3.04671	-0.898686	0.718175	1.06127	-1.11312	-0.170137	1.31005	-0.115372	0.368895	-0.138128	0.468212	1.15692	0.745469	0.555309	0.645271	1.45727	0.694234	1.17196	-0.663579	0.178811	0.56554	-2.81433	-1.09212	0.932939	1.24312	0.413255	0.576525	0.532233	0.368692	1.444	2.05118	0.64427	0.37779	0.955502	0.405426	-3.66781
BIOCARTA_IL10_PATHWAY	STAT3	1.40931	1.73899	0.0289804	1.41969	1.31491	1.43273	0.929987	1.04199	-0.00536471	0.773181	0.327484	1.05588	-0.850337	0.194012	0.478817	-0.853841	-0.715759	0.681911	0.436242	1.44481	0.106727	0.280303	0.557687	-0.0839118	0.320382	-0.17559	-0.192531	0.451533	0.543666	0.0970466	0.942126	-2.50101	0.0251774	0.604289	1.47856	0.980309	0.497793	0.416176	-0.432031	0.422243	1.11625	-0.151819	1.60166	1.4442	1.45202	-0.799262	1.1442	-3.62602
BIOCARTA_IL10_PATHWAY	BLVRB	0.853017	1.35794	-4.88003	2.40078	1.16747	-0.268255	1.54459	-0.643278	1.65772	0.150893	2.16639	0.907206	0.116169	1.1996	-0.701207	0.738087	-0.771656	0.990084	1.1552	-1.03006	-0.710827	-3.25788	1.9765	0.54572	-1.68212	-0.222436	-0.417739	1.0889	0.00965082	-0.589055	0.544832	0.786021	-0.91666	0.0163329	-0.318378	0.0889309	-0.0955657	-0.381245	0.296039	0.00671888	2.28161	-0.698815	2.12806	0.457698	0.364949	1.56397	0.776621	0.253779
BIOCARTA_IL10_PATHWAY	JAK1	-0.23282	0.50038	-0.407897	-0.369992	-0.00503379	0.989561	1.42749	0.0476396	-0.65394	-0.344809	0.0437447	-0.265	2.41847	1.6631	1.14774	-1.82282	-0.919208	0.315592	-0.436876	1.13984	1.67423	-0.925721	0.0591153	0.122757	0.734661	-0.712591	-0.190819	0.464981	0.70656	0.817973	-0.94736	-0.0589075	0.805859	0.724054	-1.31381	0.867984	0.495644	-0.155733	-0.622631	0.744008	-1.45997	0.186413	0.0260297	1.06454	-1.39124	-1.6448	1.62205	-3.28154
BIOCARTA_IL10_PATHWAY	STAT2	0.333785	-0.565033	-0.486773	-0.269698	-0.743191	-0.703129	1.42389	1.80888	-0.536509	0.13784	1.18812	2.52645	-1.66283	-0.351274	-0.532586	-1.45198	0.885157	0.519258	0.488687	-1.21732	1.15913	0.103944	0.0929144	1.0166	-0.734966	0.517383	0.0593281	0.807609	1.89723	1.69684	-0.0507947	-1.36713	0.0149025	-1.07079	-0.251089	-0.00023422	1.23076	0.45451	-0.638406	0.613586	-0.569315	0.255834	0.956722	1.16445	0.0471122	-2.3294	-0.97578	-1.17117
BIOCARTA_IL10_PATHWAY	HMOX1	0.0621123	1.28334	-1.78496	-0.999867	-1.07443	-1.15057	-0.315767	0.658651	-0.171853	0.185172	-0.0215865	0.00791317	0.419257	0.23855	-0.464312	-1.19873	-0.488771	0.281219	1.49572	-0.211092	0.994654	-0.46424	0.214119	1.15873	0.0402471	0.747092	-0.21096	0.556893	0.52358	0.360441	0.0514648	-0.0349495	0.847739	-0.737766	-0.968663	0.951163	0.837613	0.102383	-0.185795	-0.233349	0.199635	0.174824	1.19809	-0.366677	-0.978183	-0.882374	1.06138	2.4142
BIOCARTA_IL10_PATHWAY	IL10RB	-1.19328	1.00992	-1.765	0.66502	-0.894241	-0.0193896	0.175307	-0.527839	0.775745	0.191896	0.178663	0.715702	0.377967	0.919405	-0.233116	0.226863	-0.42218	-0.988712	0.804778	-1.36481	-0.749235	-1.42713	0.519713	-0.479626	-0.525579	-0.409147	-0.741593	0.930876	1.13363	0.398379	-0.689332	-0.305171	-0.413081	-0.533057	-0.351493	0.279493	0.265115	-0.658169	-1.11705	0.729936	0.815353	-0.107623	0.60552	0.885913	0.508113	0.0989959	-1.17057	0.257995
BIOCARTA_IL10_PATHWAY	STAT5A	-1.34886	1.80361	-4.07286	-1.18625	-1.64362	-1.93827	-0.089077	-0.670036	-1.27934	0.135296	1.40188	1.00175	0.731879	-0.0373436	-0.0584101	-2.57164	-1.91154	-0.868103	-0.208195	-0.114288	0.941437	-1.463	0.0479196	0.938564	0.319686	0.324394	-0.284961	1.91433	0.523992	1.12347	-0.200569	-0.941866	-0.0879547	-1.14003	-0.851831	-0.0224511	1.98655	0.62185	0.67967	-1.34108	0.420086	0.542249	2.84208	0.173811	-1.01485	0.48751	-0.126171	-0.884567
BIOCARTA_IL10_PATHWAY	STAT5B	-1.66041	1.21873	0.165857	0.478166	-0.614981	0.872897	-0.862633	-0.795581	-1.34964	-1.32185	-0.635633	0.0113827	-0.511135	-0.0538133	-0.411047	-1.66025	1.20315	-0.990352	-1.18307	1.55578	0.00973157	0.848162	-0.0238774	-0.422863	-0.876598	-1.24711	-0.627279	1.10769	-0.664433	-0.636159	-3.18656	-1.40818	-0.335134	1.93311	0.0146241	0.611732	0.911931	-0.971537	0.779649	-0.575685	-0.5787	-0.417668	1.97848	-0.590293	0.867182	-0.618909	-0.904871	-0.867179
BIOCARTA_IL10_PATHWAY	IL1A	0.945951	-1.59061	-2.27967	-0.333211	-0.00186688	1.8025	-1.08594	0.343052	1.00026	0.475453	-1.02587	-1.55139	-0.0113128	-0.1441	2.23246	0.933248	-1.58929	1.02621	0.964166	1.15428	0.534529	-2.08784	-1.57521	-1.56087	1.26579	-0.0320308	1.07362	-1.67842	1.13245	1.55899	0.32778	-1.9609	1.32115	-1.93109	-0.718337	0.972937	0.0917435	1.10166	0.21853	0.641508	-1.68365	-0.880199	-0.979439	1.82485	1.25836	0.189281	0.723283	-1.33908
BIOCARTA_IL10_PATHWAY	STAT6	-0.184137	-0.0418673	-5.24589	0.270359	0.672185	-0.931929	1.30804	-0.383065	-1.01059	0.0469586	-1.02955	0.554964	-1.42753	-1.25168	-0.469075	-2.42186	-1.24865	0.292656	-0.700477	-1.63061	-1.06575	-3.4687	0.167088	-1.01805	-1.22569	-0.321258	-1.28402	1.412	-0.335704	-1.25179	-0.844648	-5.90515	0.059703	0.101276	0.65433	-1.82384	-0.148621	-0.0359418	-0.447434	-1.32702	-0.958558	-1.67834	-1.00765	1.02543	0.288314	-2.06284	-0.941811	-2.97169
BIOCARTA_ERYTH_PATHWAY	CCL3	1.00472	0.0874845	-0.756948	-0.230185	-0.888265	0.799507	0.0441721	0.942558	0.677149	1.09092	1.96337	0.919679	-0.342537	-0.103877	1.45006	-1.12508	0.187489	0.587179	1.29756	0.768963	1.95843	0.0550076	-0.0824135	0.698253	0.921068	0.762834	1.27684	1.04082	1.44582	1.96229	1.21983	0.594082	0.822681	-0.422423	0.0268388	1.54445	1.72702	1.00186	0.464535	0.215846	0.599	1.75508	1.51321	0.290479	0.340946	0.287303	0.130543	-0.904695
BIOCARTA_ERYTH_PATHWAY	TGFB2	0.354577	-0.0974335	-0.117352	-0.511158	-0.85583	0.912629	1.18559	-0.256938	-0.584926	1.61444	-1.02042	-1.31981	-1.22272	-0.840636	0.917236	-1.39803	1.76735	-0.160278	1.26055	0.512631	1.01276	2.3019	0.285497	-0.195147	1.70351	1.74574	1.67054	0.270807	0.324218	0.584778	0.819116	2.57178	0.962307	-2.03565	-2.23909	0.898881	1.84723	2.01726	0.760283	0.876091	0.926677	1.7668	-0.561823	0.486468	1.25068	0.696707	0.0963091	-0.794689
BIOCARTA_ERYTH_PATHWAY	TGFB3	-0.054892	-0.509385	0.348147	-1.05838	-1.10376	-0.446196	1.51298	0.316691	0.892357	0.688691	0.739083	0.22967	-0.283496	0.158165	0.754422	-0.224037	-0.216049	0.0738899	0.429532	0.208647	1.12407	0.569698	1.4455	0.828436	0.044265	0.733831	0.411776	1.00906	1.01847	1.59375	-0.647982	0.234036	1.03488	-0.470034	-1.08253	1.04313	1.74401	0.857747	0.904633	1.11899	0.595446	0.152462	-0.561268	-0.98899	-0.242772	0.731098	-0.0203379	-1.18796
BIOCARTA_ERYTH_PATHWAY	KITLG	0.740095	-0.667041	0.449369	0.268578	-0.0110658	-1.49347	2.02323	0.233841	0.337316	0.574314	-0.541587	-0.445144	-0.63474	-1.65445	0.49897	-0.554798	1.73935	0.941002	-0.419869	-0.506049	0.693301	2.99618	0.372711	-0.651687	0.00359861	0.737285	0.397504	0.687992	-0.165256	-1.11143	0.164909	1.49729	0.415521	-0.319466	0.231043	0.602518	0.168006	0.981379	-0.349668	0.209345	-0.339615	-0.845945	-0.749958	0.218938	-0.543831	-0.0452754	-1.54081	-1.24063
BIOCARTA_ERYTH_PATHWAY	IL6	0.423491	0.487751	-1.7551	-1.5715	-0.917413	0.351419	-0.998592	-0.140413	0.153651	1.45051	0.308701	-0.763764	0.469961	1.2798	1.03161	0.0840122	-1.16349	0.243583	1.02104	1.58821	1.19525	-0.440923	0.829846	1.26418	1.17723	0.618797	0.222043	0.526491	0.782085	1.67337	1.8031	-0.0352141	0.589384	-1.61008	-1.40668	1.49463	1.72448	1.64399	0.817356	0.463781	-0.617968	1.01409	-0.55698	0.910651	0.573323	0.484587	1.23832	0.411911
BIOCARTA_ERYTH_PATHWAY	CSF2	1.88806	-0.877886	-1.24194	-0.465107	-0.374361	1.42696	-0.90995	1.47832	1.75609	1.28484	-0.682311	-0.510861	-0.765002	0.145669	2.57684	-0.434665	-0.781869	-0.316689	2.03353	-0.677845	2.815	-1.24194	-0.824835	2.50005	2.20316	0.631619	0.945102	-0.327787	1.19763	2.15921	0.457619	-1.06979	0.906717	-0.868574	-1.05807	2.13077	3.45372	2.08858	0.734476	1.02062	0.486319	0.258174	0.804727	1.91996	-0.287285	0.994393	0.456247	-1.24194
BIOCARTA_ERYTH_PATHWAY	IL11	0.790991	0.285543	-1.70955	-1.59524	-1.28554	-0.0180469	0.22895	0.741271	0.604538	1.29434	0.0574712	0.503287	0.388855	0.344136	0.699953	-0.644852	-0.7463	0.225022	0.715448	-0.0492984	1.90175	0.262328	0.857185	2.80218	-0.358557	1.74161	0.155596	0.040715	0.726879	0.495728	3.19749	0.660146	0.58558	0.253961	-0.152015	0.322447	0.835947	1.02669	1.09121	0.961282	0.306007	2.17079	-2.16348	1.43912	-0.510247	1.23835	0.136042	-0.92751
BIOCARTA_ERYTH_PATHWAY	CSF3	0.461411	-0.0645742	-1.28606	-0.965932	-0.172903	1.57174	-1.28606	-1.28606	1.13929	2.10131	-0.402819	-1.28606	0.0695506	0.497474	2.21119	0.138784	-1.28606	1.21895	1.88073	1.12597	1.24213	-0.996926	-0.613416	-0.475332	2.41872	0.589651	0.656464	0.225224	1.18957	2.25768	0.439426	-1.28606	0.279042	-0.92303	-0.963925	2.42781	-0.059825	1.79302	0.902617	0.116367	-1.02377	0.0272726	0.428418	2.31735	2.58882	0.912927	0.570328	-0.435716
BIOCARTA_ERYTH_PATHWAY	TGFB1	0.243988	-1.3076	-2.26	0.678543	0.583703	0.920695	0.58986	1.31407	0.710292	0.415676	0.610168	-0.855556	0.921664	-0.825437	0.686629	1.04579	-0.820474	0.633392	0.71472	-0.397168	0.564305	-0.988523	-0.535401	1.59965	0.944378	1.39173	-0.486107	-0.0110328	0.341094	0.441446	0.768353	-0.873466	0.997811	-3.20023	-1.50587	1.16465	1.18801	0.987843	0.92157	0.118722	-0.215835	1.57954	0.964192	0.778277	0.0194117	0.844546	0.108406	-0.118289
BIOCARTA_ERYTH_PATHWAY	IGF1	-0.208885	0.615093	-0.784491	-0.998229	-0.958894	-1.38527	0.609446	-0.866495	-0.657415	0.334926	-0.687017	0.433536	-0.641347	0.447253	0.241378	-1.10645	-0.107389	-1.01117	-0.787616	-0.0122283	-0.442563	2.25452	2.47501	1.57271	0.0982093	0.0690423	-0.724884	1.33768	0.364335	-0.333161	-0.528089	0.00994272	0.0267846	-0.675254	-0.533829	1.53791	0.988409	0.601922	1.69322	-0.198585	0.802137	0.847444	0.710283	-0.660271	-1.16631	-0.645922	-0.720726	-1.64776
BIOCARTA_ERYTH_PATHWAY	FLT3	-0.194126	1.25954	-1.17458	-0.806298	-0.749223	-0.609035	0.43854	0.110031	0.5262	0.52353	0.841834	1.55707	-0.759924	-0.573856	0.308057	-0.151665	-0.142705	-1.12703	-0.382911	-0.11468	0.936223	-0.0724895	-1.08792	1.59123	-0.430314	1.01299	0.928432	2.64793	1.48283	1.15935	-0.130278	2.53009	-0.0554863	-0.723805	-0.802439	1.40687	1.74086	0.852716	0.16989	-1.06574	0.248658	1.11807	0.864032	0.451555	-0.926921	-0.725422	-0.51066	-1.0234
BIOCARTA_ERYTH_PATHWAY	IL3	-0.174459	-0.174459	-0.174459	-0.174459	-0.174459	-0.174459	-0.174459	-0.174459	-0.174459	-0.174459	-0.174459	-0.174459	-0.174459	-0.174459	-0.174459	-0.174459	-0.174459	-0.174459	-0.174459	-0.174459	-0.174459	-0.174459	-0.174459	-0.174459	-0.174459	-0.174459	-0.174459	-0.174459	-0.174459	-0.174459	-0.174459	-0.174459	-0.174459	-0.174459	-0.174459	-0.174459	-0.174459	-0.174459	-0.174459	-0.174459	-0.174459	-0.174459	-0.174459	-0.174459	-0.174459	-0.174459	3.71317	-0.174459
BIOCARTA_ERYTH_PATHWAY	IL9	-0.101524	-0.101524	-0.101524	-0.101524	-0.101524	-0.101524	-0.101524	-0.101524	-0.101524	-0.101524	-0.101524	-0.101524	-0.101524	-0.101524	-0.101524	-0.101524	-0.101524	-0.101524	-0.101524	-0.101524	-0.101524	-0.101524	-0.101524	-0.101524	-0.101524	-0.101524	-0.101524	-0.101524	-0.101524	-0.101524	-0.101524	-0.101524	-0.101524	-0.101524	-0.101524	-0.101524	-0.101524	-0.101524	-0.101524	-0.101524	-0.101524	-0.101524	-0.101524	-0.101524	-0.101524	-0.101524	-0.101524	-0.101524
BIOCARTA_ERYTH_PATHWAY	IL1A	0.945951	-1.59061	-2.27967	-0.333211	-0.00186688	1.8025	-1.08594	0.343052	1.00026	0.475453	-1.02587	-1.55139	-0.0113128	-0.1441	2.23246	0.933248	-1.58929	1.02621	0.964166	1.15428	0.534529	-2.08784	-1.57521	-1.56087	1.26579	-0.0320308	1.07362	-1.67842	1.13245	1.55899	0.32778	-1.9609	1.32115	-1.93109	-0.718337	0.972937	0.0917435	1.10166	0.21853	0.641508	-1.68365	-0.880199	-0.979439	1.82485	1.25836	0.189281	0.723283	-1.33908
BIOCARTA_ERYTH_PATHWAY	EPO	0.889903	-0.058592	-0.322542	-0.00635629	-0.242068	-1.0239	0.00966809	-0.0776866	1.31651	0.80731	0.363215	0.705084	1.11142	2.56456	-0.096168	-0.526175	1.77225	-1.0239	0.183715	-0.341088	-0.471419	-0.377683	-1.0239	-0.0549011	-0.492146	-0.46826	-1.0239	0.689982	-0.59604	0.0411799	-1.0239	0.603531	-1.0239	-1.0239	0.593555	-1.0239	-1.0239	-0.0287701	0.0306159	0.276198	-0.0601336	-0.599597	-1.0239	-0.459286	-1.0239	-1.0239	-0.369136	5.26135
BIOCARTA_CELLCYCLE_PATHWAY	CDK6	1.51611	-0.616906	0.418263	0.753056	0.991117	0.704503	1.71576	1.68967	1.56562	1.52336	0.579868	0.766601	-1.54074	-0.427662	1.7027	-0.282705	2.24156	1.49821	0.0526397	0.498729	0.733166	1.27951	-0.412408	0.447008	1.09564	0.682566	0.565392	0.3484	0.595643	1.09717	1.30476	0.141031	0.806564	0.263818	0.925839	1.29513	0.64211	1.05579	-0.164574	0.316891	-0.694542	1.17356	-0.183989	0.773222	0.523638	1.42434	-0.710133	-0.632919
BIOCARTA_CELLCYCLE_PATHWAY	CCNA1	-0.853876	-0.853876	2.20449	-0.853876	-0.625138	2.53199	0.989495	-0.853876	1.93878	1.80439	-0.40529	-0.402125	-0.094894	-0.364108	2.00121	-0.716047	-0.638368	1.64454	0.758075	0.132282	-0.579354	1.60269	0.193499	-0.233299	-0.705632	0.747448	-0.561654	1.34372	-0.853876	-0.178446	-0.447693	2.63874	1.50943	-0.683596	1.94485	2.19615	0.133961	1.22547	-0.420738	1.21208	0.361451	1.38112	-0.448145	-0.473965	1.7676	-0.853876	-0.853876	-0.46327
BIOCARTA_CELLCYCLE_PATHWAY	CCNB1	0.991896	-0.383403	1.16659	0.685326	0.630756	1.58078	0.280943	0.908568	0.993324	1.26213	0.873383	0.596662	0.14158	0.459462	0.522339	1.27142	0.532637	0.971826	0.865793	1.26176	0.363233	1.41928	-0.39718	0.30234	0.396414	1.36053	1.58409	-0.121295	0.713555	0.627097	1.29421	-0.581753	0.270492	1.82754	-0.0475592	0.545114	-0.246041	1.04152	-0.868103	0.374454	-0.719552	0.590296	1.50124	-0.0952446	2.37403	0.48392	1.13991	2.48872
BIOCARTA_CELLCYCLE_PATHWAY	RBL1	1.46642	1.35757	0.871964	0.544439	0.360111	1.56511	-0.107975	1.79895	1.29049	-1.59675	-1.51996	-0.481185	-0.129786	0.219673	-0.367284	-0.516685	0.322909	0.0769534	-1.40496	1.60691	0.461299	1.41615	0.410454	-1.64158	0.942101	-1.80566	0.520895	0.606956	0.176428	0.0461311	0.908429	-0.666296	1.39089	1.63086	2.03666	1.34489	-0.659437	-0.428084	-0.680896	0.288319	-0.687271	0.188086	0.925131	-0.160411	1.0574	-0.346866	0.554323	-0.357836
BIOCARTA_CELLCYCLE_PATHWAY	CDKN2A	1.37587	0.91826	0.694549	-1.57941	0.618839	-1.35174	0.332033	1.27721	0.914221	0.949693	-0.574479	1.03802	1.30231	0.663602	0.986979	1.16096	0.364479	0.614195	-0.953599	0.765462	1.07478	0.832692	0.974431	1.57903	1.45526	1.532	1.26877	1.10827	1.2218	1.36854	1.25753	0.842161	0.8397	1.21442	1.01517	0.939161	1.09344	1.22135	1.45033	0.939696	0.896262	1.1448	1.13393	0.884184	1.25916	1.45423	0.756535	0.692947
BIOCARTA_CELLCYCLE_PATHWAY	CDKN2B	1.56894	1.25214	0.447578	-1.94535	0.581763	-1.54451	1.1032	1.96725	0.996127	0.598108	-1.70226	0.876015	1.02559	0.933619	0.616363	0.878434	-0.209165	1.24619	-0.910711	1.04059	0.802572	0.368817	1.52177	0.99399	1.23463	1.40223	-0.137344	-0.0173528	0.542687	0.0949513	0.780081	-0.391616	0.487726	1.21658	1.97745	0.312339	0.748927	0.620992	1.4836	0.838294	1.44419	0.731016	1.16435	1.38712	0.753558	0.925543	0.231521	-1.3278
BIOCARTA_CELLCYCLE_PATHWAY	CDKN2C	0.538678	1.39383	2.49497	1.52626	0.58896	-0.0177159	-0.609247	1.29937	-0.336422	1.31609	1.0131	0.16449	-0.813231	0.387204	-1.2983	0.0421795	0.165022	-1.07871	0.950461	-1.5276	0.43644	-0.327392	1.87585	0.708956	0.138378	0.977966	0.191224	0.659086	-0.254977	1.01684	-1.08926	1.33131	-0.931379	2.80609	0.107314	-0.277125	0.386707	1.04741	0.0407177	0.488502	1.61024	1.64519	1.92766	-0.665012	1.05137	0.539284	0.353736	-0.915233
BIOCARTA_CELLCYCLE_PATHWAY	CCND2	-0.754701	-0.278799	-1.08373	-1.00455	-0.991418	-1.08099	0.892605	-0.277408	-0.353973	1.32024	0.419947	0.15855	0.199601	1.45518	0.950344	-1.31159	1.82862	-0.2608	0.715535	-0.483165	0.428345	-0.572229	0.242276	0.187673	0.692896	0.0453797	0.40157	0.854278	0.292449	0.256012	-0.190194	1.31782	1.50837	-2.22681	-1.92887	0.749899	1.13223	0.762214	0.133722	0.292711	-0.492853	0.317384	0.0602107	0.345309	0.612531	-0.592033	-0.784059	-1.61986
BIOCARTA_CELLCYCLE_PATHWAY	CDC25A	0.571766	-0.207836	1.18508	-0.748321	0.541474	-0.689784	-1.78005	0.514468	0.129035	-0.189053	0.531139	0.36562	0.536919	1.2181	-0.378577	1.88383	1.4487	0.141117	0.565913	0.633893	0.734521	0.665226	0.350706	-0.247122	0.237589	1.01742	0.155332	0.238937	0.690435	1.04907	0.463703	2.35202	0.699181	1.35897	0.988206	0.437672	0.120487	0.475891	0.508562	-0.0103437	-0.259461	0.72615	-0.228598	-0.415214	0.400082	0.919944	-0.304315	3.02913
BIOCARTA_CELLCYCLE_PATHWAY	E2F1	0.499434	0.89271	1.68889	-0.566832	-0.464637	-0.381547	-1.75882	1.874	0.639129	-0.211555	1.38712	0.468834	0.351342	0.304015	-0.685519	0.954155	0.607248	-0.654264	-0.293955	0.790179	0.992334	0.864206	0.117592	0.942894	-0.101664	0.347842	0.492112	0.772415	0.598716	1.8831	0.790916	0.871444	0.272501	1.11809	1.12504	-0.0384152	0.0205324	0.0863227	1.13905	0.34377	1.39336	1.56746	0.601859	-0.906457	0.363524	0.741623	1.26677	0.747557
BIOCARTA_CELLCYCLE_PATHWAY	CDK1	2.37505	0.136072	1.7475	-0.151799	0.60962	0.115565	0.148209	0.0225679	1.57972	0.5795	1.11522	-0.212648	0.779903	-0.602207	-0.863095	1.35252	0.838413	1.04861	0.246465	0.746851	0.704581	1.08424	-0.557827	-0.439647	1.10299	-0.19507	1.07076	-0.124313	0.406882	0.345664	0.894727	0.482473	-0.00701287	1.69147	1.09835	-0.202315	0.696593	0.13118	-0.573917	0.573134	0.191015	1.1682	1.35504	-0.719228	1.0549	0.143071	0.814994	1.17515
BIOCARTA_CELLCYCLE_PATHWAY	TFDP1	2.15203	1.17242	2.44724	0.310907	-0.519315	0.950197	-0.114377	2.67282	2.76799	-0.112702	-1.22779	-0.387909	0.250391	-0.103054	-1.78822	-0.141487	0.204637	0.73108	-0.676285	1.79179	1.15662	2.07614	-0.620116	-0.39753	0.972122	0.18585	2.44497	0.682363	-0.446867	0.960537	1.54726	-0.858209	-0.144615	2.8315	2.4179	1.26549	-0.120448	0.573899	0.187414	-0.121647	0.976122	0.851495	0.355921	-0.12557	1.43625	1.04081	1.23422	2.77691
BIOCARTA_CELLCYCLE_PATHWAY	CCND3	0.694304	0.119481	-0.123029	-0.123755	-1.27757	-0.160169	-1.17862	-0.667511	0.783132	0.423797	2.19554	0.606202	-0.129318	1.70956	-0.705852	0.61835	-1.8365	-1.37873	2.86934	-0.800189	-0.215788	-0.908329	-0.352999	1.34719	0.622604	1.94206	2.59473	0.584829	0.675564	1.28155	0.065104	-2.76711	0.75441	-0.430173	0.406604	0.450441	0.889633	1.47413	1.49489	-0.112024	1.53634	1.6357	0.928881	-0.322295	0.556131	1.21474	2.05647	1.29247
BIOCARTA_CELLCYCLE_PATHWAY	CDKN2D	0.888206	1.17975	1.31328	-2.14922	-0.253054	0.860922	1.53857	1.24165	0.546848	0.756297	1.15264	0.714566	1.29153	-0.112872	-0.778295	-0.162384	-0.343013	-0.262911	0.00284576	-0.939744	-0.236773	0.952309	-0.51187	1.37498	-1.27775	0.706684	1.80068	0.939666	-0.394042	0.770783	-0.471891	0.976063	-0.711426	2.53365	1.40859	-0.0762816	1.31575	0.768603	0.858193	-0.710579	-0.211089	1.31133	-0.759522	-0.204123	0.566336	0.00576771	0.814447	-0.0952294
BIOCARTA_CELLCYCLE_PATHWAY	CDKN1A	1.76788	-0.152665	-1.29636	-0.122091	-0.351965	0.551114	-1.05114	1.86829	1.33084	1.27341	0.593584	0.738323	-2.12649	-0.985868	0.0197428	-0.828523	-2.69677	1.38805	0.677172	-0.319996	0.17486	-1.23891	0.519622	0.987323	0.355689	0.682396	0.78698	-0.80294	0.0832351	0.486077	-0.656479	-1.72121	-0.656732	-0.810232	-0.461479	-0.437231	0.140077	0.0420464	0.210128	0.608492	-0.603002	0.881759	-1.18686	1.32494	-0.161939	1.08281	-1.24669	-2.93434
BIOCARTA_CELLCYCLE_PATHWAY	CDK4	0.28124	-1.75587	1.6542	-0.0595242	-0.455201	-2.00281	-1.23139	0.749202	0.31721	-0.31691	1.32476	0.665106	0.0651564	-1.01313	-0.411297	-0.589544	1.41855	0.279651	1.92157	-2.06075	-0.322248	1.4172	0.968089	1.12181	0.194109	1.31653	0.596386	1.02476	0.936692	0.0274399	-0.150204	2.34819	0.0746941	0.393078	0.0901763	0.237289	0.564097	0.756737	1.14256	0.556581	0.505071	0.704718	0.0777458	0.126573	1.15033	0.359839	-0.211825	2.01994
BIOCARTA_CELLCYCLE_PATHWAY	CDK7	-0.779385	-0.765729	0.0658032	0.112965	1.01635	1.41413	0.148896	-0.36171	0.577233	1.62602	0.038145	0.447076	2.1261	-0.274382	1.89811	0.0190847	-0.836678	2.70471	1.36326	0.503114	-0.258596	1.09708	-0.316466	1.18599	-0.417513	0.637357	1.68121	-0.358878	-0.232356	0.651795	0.0300878	-3.13178	-0.908134	-0.66321	-2.3549	-0.287529	-1.58215	-0.382206	-0.936647	-0.750922	-1.71548	-0.403767	-0.120521	-0.0431116	1.3008	-0.970203	-0.0150758	3.09844
BIOCARTA_CELLCYCLE_PATHWAY	CCNH	-1.58435	0.279249	0.441851	0.00563567	-0.361402	0.788982	-0.364911	0.167768	-0.769443	1.42145	0.531718	-1.51197	2.25624	0.538673	1.34619	-1.53885	-0.0990878	0.898963	-0.0498459	-0.292031	-0.424475	1.20584	0.45066	2.00644	-0.744492	1.07951	1.17868	0.0778737	0.0680594	1.05262	0.571589	0.336936	-1.12487	-0.106938	-1.21341	-0.0867749	-0.632264	-0.262224	-0.759647	-0.724767	0.09152	0.352907	1.26673	0.536	1.51905	-0.316583	-1.3044	2.04383
BIOCARTA_CELLCYCLE_PATHWAY	CDK2	1.41052	-0.648698	0.825659	-0.806448	-0.806624	-0.792174	-0.269697	0.584333	1.21273	-0.273643	-0.695557	0.0510811	-0.745014	0.372101	-0.564044	-0.774606	1.21517	-0.959404	0.0563163	-0.236212	0.0746687	0.942374	1.19177	-0.633959	-0.166691	0.233879	1.33707	0.554484	1.12154	-0.456028	-0.497676	1.06152	0.82949	0.172984	0.734801	-0.180232	-0.362317	0.0850711	0.994791	2.12152	0.32498	0.151507	-0.265475	0.165844	0.312773	-1.6167	0.184851	2.85673
BIOCARTA_CELLCYCLE_PATHWAY	CDKN1B	-0.58004	-0.196387	2.54409	-0.636778	0.728554	0.203629	-0.00579066	0.124617	0.175691	-0.416391	-0.380975	-0.23009	0.374118	0.642246	-2.50599	-1.13769	0.6314	-0.241129	0.17374	-3.00469	0.343812	-0.998145	0.626728	-0.161415	0.395388	-0.528496	2.28974	1.10349	-0.0622607	0.505484	-0.230128	0.197224	-0.873729	1.90583	-0.0172329	-1.34056	0.790723	-0.00540166	1.5267	0.173052	2.79111	0.824743	1.51218	-1.00498	0.527582	-0.98943	-0.114655	0.545526
BIOCARTA_CELLCYCLE_PATHWAY	CCNE1	1.51909	0.849311	0.399481	-0.541351	-0.618788	0.0470323	-1.44193	0.250861	1.55727	-0.490823	-0.0763086	1.06575	0.710138	2.75287	0.113662	1.10351	0.224209	-0.541224	-0.514518	0.100964	0.476457	0.634686	-0.0120104	0.366096	-1.04807	0.342509	0.0425489	0.0363217	-0.0576144	1.28583	0.88903	1.25067	0.0463733	0.376421	1.4338	0.0423175	-0.390624	-0.0753956	0.383142	1.04764	-0.105982	0.29475	-0.0949604	-0.351316	0.28492	1.67979	0.607136	3.69895
BIOCARTA_CELLCYCLE_PATHWAY	CCND1	-0.150804	0.106176	-2.39552	1.20588	0.260658	0.579766	0.854802	-1.29071	-0.383159	-0.62047	-0.118225	-1.90054	-0.011885	0.00693834	1.029	-0.314379	-0.298207	1.33425	0.269662	-0.174778	0.0706007	-0.226773	-0.549321	0.443116	0.187009	0.479099	-0.13889	-1.08069	-0.461147	-0.814446	0.978231	-1.89328	-0.20121	-1.77469	-0.433607	0.317381	0.603768	-0.419621	0.0378407	-0.833468	-2.24821	-0.451664	-1.32802	0.489805	-0.532555	0.412907	-1.32451	-0.375896
BIOCARTA_CELLCYCLE_PATHWAY	RB1	-2.06561	-1.26448	-1.07935	-0.353117	0.765377	1.43337	0.964888	-0.949026	1.62792	0.625518	-0.842063	-0.821166	-1.53371	0.362425	-0.0522124	-0.997282	-0.70928	0.393123	-0.0747936	-0.753808	-0.523099	-1.74777	-0.840295	-1.42945	-1.08656	-0.00320558	-1.18951	0.700826	-0.494461	-0.0912825	0.572909	-1.43445	-0.737403	-3.02217	-0.73733	-0.155079	-0.145653	-0.710631	-1.27107	-0.713038	-1.95697	-0.110853	-0.0133382	0.332444	-1.42481	-0.479665	-1.66954	-3.15729
BIOCARTA_G1_PATHWAY	CDK6	1.51611	-0.616906	0.418263	0.753056	0.991117	0.704503	1.71576	1.68967	1.56562	1.52336	0.579868	0.766601	-1.54074	-0.427662	1.7027	-0.282705	2.24156	1.49821	0.0526397	0.498729	0.733166	1.27951	-0.412408	0.447008	1.09564	0.682566	0.565392	0.3484	0.595643	1.09717	1.30476	0.141031	0.806564	0.263818	0.925839	1.29513	0.64211	1.05579	-0.164574	0.316891	-0.694542	1.17356	-0.183989	0.773222	0.523638	1.42434	-0.710133	-0.632919
BIOCARTA_G1_PATHWAY	TGFB2	0.354577	-0.0974335	-0.117352	-0.511158	-0.85583	0.912629	1.18559	-0.256938	-0.584926	1.61444	-1.02042	-1.31981	-1.22272	-0.840636	0.917236	-1.39803	1.76735	-0.160278	1.26055	0.512631	1.01276	2.3019	0.285497	-0.195147	1.70351	1.74574	1.67054	0.270807	0.324218	0.584778	0.819116	2.57178	0.962307	-2.03565	-2.23909	0.898881	1.84723	2.01726	0.760283	0.876091	0.926677	1.7668	-0.561823	0.486468	1.25068	0.696707	0.0963091	-0.794689
BIOCARTA_G1_PATHWAY	CCNA1	-0.853876	-0.853876	2.20449	-0.853876	-0.625138	2.53199	0.989495	-0.853876	1.93878	1.80439	-0.40529	-0.402125	-0.094894	-0.364108	2.00121	-0.716047	-0.638368	1.64454	0.758075	0.132282	-0.579354	1.60269	0.193499	-0.233299	-0.705632	0.747448	-0.561654	1.34372	-0.853876	-0.178446	-0.447693	2.63874	1.50943	-0.683596	1.94485	2.19615	0.133961	1.22547	-0.420738	1.21208	0.361451	1.38112	-0.448145	-0.473965	1.7676	-0.853876	-0.853876	-0.46327
BIOCARTA_G1_PATHWAY	TGFB3	-0.054892	-0.509385	0.348147	-1.05838	-1.10376	-0.446196	1.51298	0.316691	0.892357	0.688691	0.739083	0.22967	-0.283496	0.158165	0.754422	-0.224037	-0.216049	0.0738899	0.429532	0.208647	1.12407	0.569698	1.4455	0.828436	0.044265	0.733831	0.411776	1.00906	1.01847	1.59375	-0.647982	0.234036	1.03488	-0.470034	-1.08253	1.04313	1.74401	0.857747	0.904633	1.11899	0.595446	0.152462	-0.561268	-0.98899	-0.242772	0.731098	-0.0203379	-1.18796
BIOCARTA_G1_PATHWAY	TGFB1	0.243988	-1.3076	-2.26	0.678543	0.583703	0.920695	0.58986	1.31407	0.710292	0.415676	0.610168	-0.855556	0.921664	-0.825437	0.686629	1.04579	-0.820474	0.633392	0.71472	-0.397168	0.564305	-0.988523	-0.535401	1.59965	0.944378	1.39173	-0.486107	-0.0110328	0.341094	0.441446	0.768353	-0.873466	0.997811	-3.20023	-1.50587	1.16465	1.18801	0.987843	0.92157	0.118722	-0.215835	1.57954	0.964192	0.778277	0.0194117	0.844546	0.108406	-0.118289
BIOCARTA_G1_PATHWAY	CDKN2A	1.37587	0.91826	0.694549	-1.57941	0.618839	-1.35174	0.332033	1.27721	0.914221	0.949693	-0.574479	1.03802	1.30231	0.663602	0.986979	1.16096	0.364479	0.614195	-0.953599	0.765462	1.07478	0.832692	0.974431	1.57903	1.45526	1.532	1.26877	1.10827	1.2218	1.36854	1.25753	0.842161	0.8397	1.21442	1.01517	0.939161	1.09344	1.22135	1.45033	0.939696	0.896262	1.1448	1.13393	0.884184	1.25916	1.45423	0.756535	0.692947
BIOCARTA_G1_PATHWAY	CDKN2B	1.56894	1.25214	0.447578	-1.94535	0.581763	-1.54451	1.1032	1.96725	0.996127	0.598108	-1.70226	0.876015	1.02559	0.933619	0.616363	0.878434	-0.209165	1.24619	-0.910711	1.04059	0.802572	0.368817	1.52177	0.99399	1.23463	1.40223	-0.137344	-0.0173528	0.542687	0.0949513	0.780081	-0.391616	0.487726	1.21658	1.97745	0.312339	0.748927	0.620992	1.4836	0.838294	1.44419	0.731016	1.16435	1.38712	0.753558	0.925543	0.231521	-1.3278
BIOCARTA_G1_PATHWAY	CDC25A	0.571766	-0.207836	1.18508	-0.748321	0.541474	-0.689784	-1.78005	0.514468	0.129035	-0.189053	0.531139	0.36562	0.536919	1.2181	-0.378577	1.88383	1.4487	0.141117	0.565913	0.633893	0.734521	0.665226	0.350706	-0.247122	0.237589	1.01742	0.155332	0.238937	0.690435	1.04907	0.463703	2.35202	0.699181	1.35897	0.988206	0.437672	0.120487	0.475891	0.508562	-0.0103437	-0.259461	0.72615	-0.228598	-0.415214	0.400082	0.919944	-0.304315	3.02913
BIOCARTA_G1_PATHWAY	E2F1	0.499434	0.89271	1.68889	-0.566832	-0.464637	-0.381547	-1.75882	1.874	0.639129	-0.211555	1.38712	0.468834	0.351342	0.304015	-0.685519	0.954155	0.607248	-0.654264	-0.293955	0.790179	0.992334	0.864206	0.117592	0.942894	-0.101664	0.347842	0.492112	0.772415	0.598716	1.8831	0.790916	0.871444	0.272501	1.11809	1.12504	-0.0384152	0.0205324	0.0863227	1.13905	0.34377	1.39336	1.56746	0.601859	-0.906457	0.363524	0.741623	1.26677	0.747557
BIOCARTA_G1_PATHWAY	CDK1	2.37505	0.136072	1.7475	-0.151799	0.60962	0.115565	0.148209	0.0225679	1.57972	0.5795	1.11522	-0.212648	0.779903	-0.602207	-0.863095	1.35252	0.838413	1.04861	0.246465	0.746851	0.704581	1.08424	-0.557827	-0.439647	1.10299	-0.19507	1.07076	-0.124313	0.406882	0.345664	0.894727	0.482473	-0.00701287	1.69147	1.09835	-0.202315	0.696593	0.13118	-0.573917	0.573134	0.191015	1.1682	1.35504	-0.719228	1.0549	0.143071	0.814994	1.17515
BIOCARTA_G1_PATHWAY	TFDP1	2.15203	1.17242	2.44724	0.310907	-0.519315	0.950197	-0.114377	2.67282	2.76799	-0.112702	-1.22779	-0.387909	0.250391	-0.103054	-1.78822	-0.141487	0.204637	0.73108	-0.676285	1.79179	1.15662	2.07614	-0.620116	-0.39753	0.972122	0.18585	2.44497	0.682363	-0.446867	0.960537	1.54726	-0.858209	-0.144615	2.8315	2.4179	1.26549	-0.120448	0.573899	0.187414	-0.121647	0.976122	0.851495	0.355921	-0.12557	1.43625	1.04081	1.23422	2.77691
BIOCARTA_G1_PATHWAY	ABL1	0.338959	0.185016	0.154105	-0.35968	-1.1042	-0.267989	0.99641	1.04448	1.03525	-1.16262	-1.56904	-0.908228	0.271442	-0.798963	-0.558323	0.137232	1.56081	-0.816279	-0.086339	0.957713	1.13673	0.14684	0.783673	0.00523271	-0.236077	0.744194	0.292789	0.437578	0.493007	0.0359439	-0.15391	1.92247	0.877714	-0.563365	0.469386	0.386313	0.573066	0.804982	0.702592	0.670173	-1.91368	1.51886	0.531166	0.0316151	0.508524	-1.31842	-0.00787863	-0.288938
BIOCARTA_G1_PATHWAY	CDKN1A	1.76788	-0.152665	-1.29636	-0.122091	-0.351965	0.551114	-1.05114	1.86829	1.33084	1.27341	0.593584	0.738323	-2.12649	-0.985868	0.0197428	-0.828523	-2.69677	1.38805	0.677172	-0.319996	0.17486	-1.23891	0.519622	0.987323	0.355689	0.682396	0.78698	-0.80294	0.0832351	0.486077	-0.656479	-1.72121	-0.656732	-0.810232	-0.461479	-0.437231	0.140077	0.0420464	0.210128	0.608492	-0.603002	0.881759	-1.18686	1.32494	-0.161939	1.08281	-1.24669	-2.93434
BIOCARTA_G1_PATHWAY	CDK4	0.28124	-1.75587	1.6542	-0.0595242	-0.455201	-2.00281	-1.23139	0.749202	0.31721	-0.31691	1.32476	0.665106	0.0651564	-1.01313	-0.411297	-0.589544	1.41855	0.279651	1.92157	-2.06075	-0.322248	1.4172	0.968089	1.12181	0.194109	1.31653	0.596386	1.02476	0.936692	0.0274399	-0.150204	2.34819	0.0746941	0.393078	0.0901763	0.237289	0.564097	0.756737	1.14256	0.556581	0.505071	0.704718	0.0777458	0.126573	1.15033	0.359839	-0.211825	2.01994
BIOCARTA_G1_PATHWAY	SKP2	1.82143	-0.992857	1.29632	-0.604022	0.257401	0.593034	-0.372142	0.425738	1.83039	-1.08082	-1.36223	-0.721826	-1.31328	1.18338	-1.40882	0.650532	1.56119	0.276091	-1.00473	1.9652	1.32087	1.37676	-0.446055	-1.89119	1.61039	0.11953	0.585309	0.845554	0.962909	-0.898871	-0.30061	1.69927	1.5918	0.838638	0.716403	-0.0206126	0.00224616	0.356489	-0.329112	0.940153	-1.52942	0.612591	-0.111196	-0.202946	0.476225	0.340356	1.50051	3.54675
BIOCARTA_G1_PATHWAY	DHFR	0.0722877	1.72866	2.24012	0.093644	0.50942	0.70105	-0.0748227	0.752697	0.0341169	0.391705	-0.171918	-0.590688	-0.801971	-0.63953	-0.418437	-0.317251	1.45721	2.34688	-0.577262	1.25909	-0.934915	1.45317	0.395275	-0.108048	0.55628	-0.0933076	1.10796	0.152395	0.589066	1.5506	0.0723702	1.52559	-1.00918	1.9025	1.46127	0.131263	-1.17782	-0.721169	-2.28988	-0.269415	-0.952985	0.727404	1.84748	-0.40293	-0.962569	-1.52921	0.332806	0.749924
BIOCARTA_G1_PATHWAY	CDK2	1.41052	-0.648698	0.825659	-0.806448	-0.806624	-0.792174	-0.269697	0.584333	1.21273	-0.273643	-0.695557	0.0510811	-0.745014	0.372101	-0.564044	-0.774606	1.21517	-0.959404	0.0563163	-0.236212	0.0746687	0.942374	1.19177	-0.633959	-0.166691	0.233879	1.33707	0.554484	1.12154	-0.456028	-0.497676	1.06152	0.82949	0.172984	0.734801	-0.180232	-0.362317	0.0850711	0.994791	2.12152	0.32498	0.151507	-0.265475	0.165844	0.312773	-1.6167	0.184851	2.85673
BIOCARTA_G1_PATHWAY	GSK3B	1.21916	-0.0907763	1.74515	1.75382	3.08339	1.2339	0.933676	-0.786838	0.542066	0.725238	-0.578174	0.181386	-0.282676	-0.526674	0.44524	-0.843569	1.55009	-0.479434	-0.5234	-0.577541	-0.676164	1.32066	-0.166418	-1.23528	0.677318	-1.31759	-1.20266	-0.429045	-0.0908346	-0.574565	0.520257	0.682028	0.109031	1.70694	1.48116	0.181878	-1.2655	-1.20766	-0.985489	-0.439115	0.165027	0.421428	-0.293723	-0.230851	-1.26941	-0.166728	0.406349	1.29292
BIOCARTA_G1_PATHWAY	CDKN1B	-0.58004	-0.196387	2.54409	-0.636778	0.728554	0.203629	-0.00579066	0.124617	0.175691	-0.416391	-0.380975	-0.23009	0.374118	0.642246	-2.50599	-1.13769	0.6314	-0.241129	0.17374	-3.00469	0.343812	-0.998145	0.626728	-0.161415	0.395388	-0.528496	2.28974	1.10349	-0.0622607	0.505484	-0.230128	0.197224	-0.873729	1.90583	-0.0172329	-1.34056	0.790723	-0.00540166	1.5267	0.173052	2.79111	0.824743	1.51218	-1.00498	0.527582	-0.98943	-0.114655	0.545526
BIOCARTA_G1_PATHWAY	CCNE1	1.51909	0.849311	0.399481	-0.541351	-0.618788	0.0470323	-1.44193	0.250861	1.55727	-0.490823	-0.0763086	1.06575	0.710138	2.75287	0.113662	1.10351	0.224209	-0.541224	-0.514518	0.100964	0.476457	0.634686	-0.0120104	0.366096	-1.04807	0.342509	0.0425489	0.0363217	-0.0576144	1.28583	0.88903	1.25067	0.0463733	0.376421	1.4338	0.0423175	-0.390624	-0.0753956	0.383142	1.04764	-0.105982	0.29475	-0.0949604	-0.351316	0.28492	1.67979	0.607136	3.69895
BIOCARTA_G1_PATHWAY	SMAD4	1.37257	1.2593	2.43734	-0.243113	0.497607	0.587256	-2.17891	0.592035	0.430207	-1.47342	-2.6868	-0.813449	0.247177	-0.0741384	0.361919	-1.01784	2.35996	0.341202	-1.67768	-0.402595	-0.164266	2.67229	-0.229362	0.087851	0.362525	-1.44388	-0.93005	0.218931	0.737138	0.0829851	1.22041	2.51398	-0.877449	1.29555	1.5529	-1.01362	-1.01819	-0.550777	0.205557	-0.433323	-0.347337	-0.193716	-1.90653	0.622536	-0.433777	-0.96534	-0.405852	0.686134
BIOCARTA_G1_PATHWAY	ATR	-0.322558	0.688344	-0.303944	0.601355	2.12389	1.73185	0.796641	-1.59306	0.392409	-0.459136	-0.708043	0.316939	1.29897	-1.32953	1.17001	-0.871128	0.410245	1.27147	-1.10033	0.609871	0.359959	0.924859	-0.70085	-1.994	0.386292	-1.1805	-0.716162	0.226314	-0.502094	0.00420269	-0.2502	-1.02142	-0.122314	-0.754465	0.661668	-0.192095	-1.02113	-0.771013	-1.20279	-0.222001	-1.36266	-0.173425	0.804761	0.381796	0.72676	-0.998444	0.0422737	-0.877598
BIOCARTA_G1_PATHWAY	CCND1	-0.150804	0.106176	-2.39552	1.20588	0.260658	0.579766	0.854802	-1.29071	-0.383159	-0.62047	-0.118225	-1.90054	-0.011885	0.00693834	1.029	-0.314379	-0.298207	1.33425	0.269662	-0.174778	0.0706007	-0.226773	-0.549321	0.443116	0.187009	0.479099	-0.13889	-1.08069	-0.461147	-0.814446	0.978231	-1.89328	-0.20121	-1.77469	-0.433607	0.317381	0.603768	-0.419621	0.0378407	-0.833468	-2.24821	-0.451664	-1.32802	0.489805	-0.532555	0.412907	-1.32451	-0.375896
BIOCARTA_G1_PATHWAY	RB1	-2.06561	-1.26448	-1.07935	-0.353117	0.765377	1.43337	0.964888	-0.949026	1.62792	0.625518	-0.842063	-0.821166	-1.53371	0.362425	-0.0522124	-0.997282	-0.70928	0.393123	-0.0747936	-0.753808	-0.523099	-1.74777	-0.840295	-1.42945	-1.08656	-0.00320558	-1.18951	0.700826	-0.494461	-0.0912825	0.572909	-1.43445	-0.737403	-3.02217	-0.73733	-0.155079	-0.145653	-0.710631	-1.27107	-0.713038	-1.95697	-0.110853	-0.0133382	0.332444	-1.42481	-0.479665	-1.66954	-3.15729
BIOCARTA_G1_PATHWAY	ATM	-0.465287	0.73098	0.734499	-1.37969	0.875448	-0.247096	0.13032	-0.915278	-0.72894	-0.914003	-1.85065	0.213654	0.282056	-1.31612	0.409094	-1.60706	0.731409	-1.80777	-2.50413	0.182722	0.356982	0.700561	0.183963	-0.470998	1.62744	-0.849444	0.282365	1.38552	-0.183673	-0.528163	-0.680929	-1.14075	0.207982	0.0900831	-0.844495	-0.0660995	-0.390701	-0.443562	-0.776847	-1.25412	-1.38651	0.297049	1.43976	0.598188	-1.56396	-2.35753	-1.34099	-1.30279
BIOCARTA_G1_PATHWAY	HDAC1	-0.529212	0.300308	2.28313	0.349538	1.10484	0.0907435	-0.323425	-0.198668	-1.51661	0.580181	-1.15565	-0.0139821	-1.52814	-1.00253	-1.99153	-0.801866	0.472169	1.59285	-1.17441	-0.0468532	-1.7144	0.885891	-0.974247	0.271257	0.90693	0.184055	-0.757526	-0.343476	-0.498203	-1.00431	-0.189334	-0.732616	0.842304	2.65248	1.14826	-2.50236	-0.179284	-0.557741	-0.819589	0.519571	-0.308471	-0.852718	-0.691201	-0.310014	-1.14471	0.642883	-0.278667	0.484401
BIOCARTA_G1_PATHWAY	TP53	0.369012	-0.192176	-1.4761	0.0178431	-0.0650953	-0.553967	-1.61778	-0.615596	0.359603	-0.422765	0.305418	0.175938	1.13882	1.09116	0.26702	-1.44381	-1.93353	0.2568	-0.274956	-1.21327	0.454534	0.873777	0.53348	0.199473	0.741427	0.79326	-1.51146	0.461379	1.32698	1.21247	-0.0412522	1.10125	0.981142	0.376446	0.592576	0.375897	-0.699403	-0.299456	-1.29476	0.293761	-0.190852	1.15987	-1.08835	-0.157214	-0.351689	-0.269997	0.652319	0.0196157
BIOCARTA_G1_PATHWAY	SMAD3	-0.464498	-0.357883	-3.47067	1.3763	0.845606	0.0709791	1.59098	0.0298505	0.119902	-0.170773	-0.299778	0.388991	-3.12595	-0.429028	-1.37469	-1.24149	-1.09698	0.399243	-1.90704	-0.306315	-0.632717	-1.75157	-1.28886	-0.232299	-1.46599	-0.721657	-1.42309	-0.923867	-1.67768	-0.72047	-0.342997	-0.785405	0.0776789	-0.571071	1.32946	-0.0385929	-1.61501	-0.476211	-1.28235	-0.332099	-1.45979	-0.794763	-1.92288	1.11272	0.556904	-0.704901	-1.4612	-1.82513
BIOCARTA_IL22BP_PATHWAY	STAT4	-0.24029	0.0781527	-1.00913	1.51897	-0.71504	-0.00119902	0.862155	0.527612	-0.194698	1.34275	1.73528	1.46327	-1.31427	-0.500069	0.689523	-0.773741	1.20956	0.633154	0.514336	0.799234	1.21312	-0.868852	-0.298651	1.19317	0.553676	1.25973	1.25092	2.3118	1.46099	1.32877	0.302331	-0.345101	0.908875	-1.76503	-0.449866	1.49764	1.56939	1.05399	0.340372	0.892656	-0.108417	1.40009	1.38045	0.354349	0.905146	-0.789775	-0.170807	-2.2305
BIOCARTA_IL22BP_PATHWAY	IL22RA2	1.59321	-0.82999	-1.07354	0.103608	-0.501999	0.447328	0.603434	0.769513	1.6444	0.487951	2.70906	0.288894	-0.74316	-1.07354	3.74017	-0.0553135	1.81609	-1.07354	1.81062	0.0371757	1.68477	-0.729498	-1.07354	0.251078	1.73051	2.42355	0.774202	0.761934	1.50387	1.17904	2.07441	-1.07354	1.127	-1.07354	0.650632	1.53608	3.12241	1.54658	0.647622	1.21783	-1.07354	-0.903285	1.94871	1.42128	-0.093578	0.536345	1.77914	-0.317491
BIOCARTA_IL22BP_PATHWAY	IL10RA	-0.684792	0.922018	-0.640609	-0.489553	-1.40318	0.978726	0.272538	0.862771	0.0431605	1.0382	1.49773	1.05141	-0.78491	-0.27342	0.732072	-1.04072	0.218144	0.236454	0.932828	0.615808	1.28123	-0.0156495	0.172851	1.35822	-0.0630514	1.02386	0.981651	1.91933	1.6419	1.6867	1.02491	-1.00112	0.744742	-0.747886	-0.585676	1.49224	2.0344	0.749703	0.15156	0.443439	0.746971	2.05682	2.13767	0.270776	-0.474638	0.0697689	-0.457172	-1.79574
BIOCARTA_IL22BP_PATHWAY	STAT1	1.03402	0.127147	0.66848	1.6371	0.207214	0.890345	1.46384	1.10376	0.396651	1.2818	1.20762	1.03799	0.236273	0.308872	0.392307	-0.521801	0.10179	1.08011	0.622357	0.95566	1.28035	0.28159	-0.0309016	0.929927	1.27947	0.244724	0.932596	1.06529	2.04533	1.93653	1.30799	-0.757517	0.619489	-0.694146	-0.395297	1.34904	1.66482	0.429635	-0.757229	0.871795	-0.693999	1.77457	2.08071	1.10561	1.39123	-0.583405	-0.383017	-1.57545
BIOCARTA_IL22BP_PATHWAY	JAK2	1.21178	0.986548	0.0524178	0.450528	0.252358	0.0609059	1.41729	1.10419	-0.122015	0.488791	0.85665	1.04397	-0.602551	-0.324167	0.774318	0.0374098	-0.770551	0.771838	0.251345	0.852922	0.897907	0.151844	0.51135	0.0136286	1.56866	0.156719	0.76123	2.32343	0.918259	1.78044	0.478457	-1.73343	0.259285	-0.984791	0.82738	0.954897	2.01188	0.244255	0.943893	-0.612192	-0.891608	1.01643	1.64834	0.980082	-0.599824	-0.596546	-0.267318	-2.81291
BIOCARTA_IL22BP_PATHWAY	SOCS3	0.208675	0.298392	-1.1085	-0.400818	-1.04977	1.22136	-0.619859	0.839599	0.643086	1.13207	0.747923	0.169249	0.0855841	0.352128	0.554484	-0.26969	-1.54236	0.73767	0.796104	0.956558	0.812417	-1.45345	0.900965	1.00915	0.71242	0.0898593	0.176658	0.299355	1.19165	0.94861	0.806793	-0.44443	-0.213166	0.254386	-2.29754	0.541807	1.30605	0.479362	0.418097	0.614663	0.756014	1.12084	0.479498	1.14266	0.850125	-0.250731	0.96479	-1.03176
BIOCARTA_IL22BP_PATHWAY	IL22RA1	2.17921	-0.911253	-0.764422	-0.982087	-0.553473	0.60011	0.446677	2.20069	1.38541	1.42259	1.14947	1.28108	-1.45621	1.05053	0.141001	-1.46011	1.26564	1.00326	1.46545	1.12069	0.803575	0.132734	0.91118	0.158473	-0.110042	1.13543	0.830305	-2.43813	0.91755	0.410315	-0.223713	0.196232	1.04561	-0.209043	1.48982	-1.11187	0.404884	0.781777	0.960714	1.291	-0.244004	-1.30328	-1.04989	0.478066	1.29894	1.42489	0.891352	-3.90747
BIOCARTA_IL22BP_PATHWAY	JAK3	-1.69044	0.0431512	-2.72863	-0.612025	-1.74835	0.0409242	-0.100344	-0.354454	-1.0718	0.964719	2.14338	1.54383	0.444654	0.210626	0.534267	-0.241681	-0.367402	-0.428163	0.291951	-0.051224	0.850607	-1.00952	-0.586118	1.01436	-0.361024	0.615484	0.391403	1.87589	1.47557	1.37581	0.421828	-0.19114	0.355166	-2.9246	-1.69035	1.15444	2.22433	0.374274	-0.00836777	0.0520682	0.300769	1.52078	1.50635	-0.148957	-0.00462961	0.189158	-0.575908	-1.60569
BIOCARTA_IL22BP_PATHWAY	STAT3	1.40931	1.73899	0.0289804	1.41969	1.31491	1.43273	0.929987	1.04199	-0.00536471	0.773181	0.327484	1.05588	-0.850337	0.194012	0.478817	-0.853841	-0.715759	0.681911	0.436242	1.44481	0.106727	0.280303	0.557687	-0.0839118	0.320382	-0.17559	-0.192531	0.451533	0.543666	0.0970466	0.942126	-2.50101	0.0251774	0.604289	1.47856	0.980309	0.497793	0.416176	-0.432031	0.422243	1.11625	-0.151819	1.60166	1.4442	1.45202	-0.799262	1.1442	-3.62602
BIOCARTA_IL22BP_PATHWAY	JAK1	-0.23282	0.50038	-0.407897	-0.369992	-0.00503379	0.989561	1.42749	0.0476396	-0.65394	-0.344809	0.0437447	-0.265	2.41847	1.6631	1.14774	-1.82282	-0.919208	0.315592	-0.436876	1.13984	1.67423	-0.925721	0.0591153	0.122757	0.734661	-0.712591	-0.190819	0.464981	0.70656	0.817973	-0.94736	-0.0589075	0.805859	0.724054	-1.31381	0.867984	0.495644	-0.155733	-0.622631	0.744008	-1.45997	0.186413	0.0260297	1.06454	-1.39124	-1.6448	1.62205	-3.28154
BIOCARTA_IL22BP_PATHWAY	STAT2	0.333785	-0.565033	-0.486773	-0.269698	-0.743191	-0.703129	1.42389	1.80888	-0.536509	0.13784	1.18812	2.52645	-1.66283	-0.351274	-0.532586	-1.45198	0.885157	0.519258	0.488687	-1.21732	1.15913	0.103944	0.0929144	1.0166	-0.734966	0.517383	0.0593281	0.807609	1.89723	1.69684	-0.0507947	-1.36713	0.0149025	-1.07079	-0.251089	-0.00023422	1.23076	0.45451	-0.638406	0.613586	-0.569315	0.255834	0.956722	1.16445	0.0471122	-2.3294	-0.97578	-1.17117
BIOCARTA_IL22BP_PATHWAY	STAT5A	-1.34886	1.80361	-4.07286	-1.18625	-1.64362	-1.93827	-0.089077	-0.670036	-1.27934	0.135296	1.40188	1.00175	0.731879	-0.0373436	-0.0584101	-2.57164	-1.91154	-0.868103	-0.208195	-0.114288	0.941437	-1.463	0.0479196	0.938564	0.319686	0.324394	-0.284961	1.91433	0.523992	1.12347	-0.200569	-0.941866	-0.0879547	-1.14003	-0.851831	-0.0224511	1.98655	0.62185	0.67967	-1.34108	0.420086	0.542249	2.84208	0.173811	-1.01485	0.48751	-0.126171	-0.884567
BIOCARTA_IL22BP_PATHWAY	IL22	-0.247686	-0.247686	-0.247686	-0.247686	-0.247686	0.474971	-0.247686	-0.247686	-0.247686	-0.247686	-0.247686	-0.247686	-0.247686	-0.247686	-0.247686	-0.247686	-0.247686	-0.247686	-0.247686	-0.247686	-0.247686	-0.247686	-0.247686	-0.247686	-0.247686	-0.247686	1.34707	-0.247686	-0.247686	-0.247686	-0.247686	-0.247686	-0.247686	-0.247686	-0.247686	-0.247686	-0.247686	-0.247686	-0.247686	-0.247686	-0.247686	-0.247686	-0.247686	-0.247686	-0.247686	-0.247686	-0.247686	-0.247686
BIOCARTA_IL22BP_PATHWAY	STAT5B	-1.66041	1.21873	0.165857	0.478166	-0.614981	0.872897	-0.862633	-0.795581	-1.34964	-1.32185	-0.635633	0.0113827	-0.511135	-0.0538133	-0.411047	-1.66025	1.20315	-0.990352	-1.18307	1.55578	0.00973157	0.848162	-0.0238774	-0.422863	-0.876598	-1.24711	-0.627279	1.10769	-0.664433	-0.636159	-3.18656	-1.40818	-0.335134	1.93311	0.0146241	0.611732	0.911931	-0.971537	0.779649	-0.575685	-0.5787	-0.417668	1.97848	-0.590293	0.867182	-0.618909	-0.904871	-0.867179
BIOCARTA_IL22BP_PATHWAY	TYK2	0.550358	2.64106	-0.0563423	-2.17649	-0.390181	0.456691	-1.4385	-0.264411	0.529694	-1.21141	-0.0368379	2.58621	0.327473	-0.595404	-0.959261	-0.968034	-0.240189	-0.954745	-1.33366	-1.46641	0.0410987	0.958974	-1.32123	0.765742	-0.0688845	0.535226	1.80698	1.83681	0.0547029	0.874447	-1.05645	0.0423901	-0.0945474	0.311185	-0.0819525	0.280424	0.852222	0.977231	0.943353	0.206635	-0.181538	1.85578	-0.00851927	0.285868	-0.461651	-1.94628	-0.0148072	-0.379727
BIOCARTA_IL22BP_PATHWAY	STAT6	-0.184137	-0.0418673	-5.24589	0.270359	0.672185	-0.931929	1.30804	-0.383065	-1.01059	0.0469586	-1.02955	0.554964	-1.42753	-1.25168	-0.469075	-2.42186	-1.24865	0.292656	-0.700477	-1.63061	-1.06575	-3.4687	0.167088	-1.01805	-1.22569	-0.321258	-1.28402	1.412	-0.335704	-1.25179	-0.844648	-5.90515	0.059703	0.101276	0.65433	-1.82384	-0.148621	-0.0359418	-0.447434	-1.32702	-0.958558	-1.67834	-1.00765	1.02543	0.288314	-2.06284	-0.941811	-2.97169
BIOCARTA_LAIR_PATHWAY	ITGB2	0.259145	0.700957	-1.8221	-0.241422	-0.918191	0.397506	0.680761	0.954009	0.495415	0.756111	1.28423	0.86708	-0.175583	-0.00407226	1.2424	-0.777356	0.678058	0.578348	1.40066	0.771882	0.924728	0.242088	0.96626	1.05266	0.819479	1.13414	0.553537	1.57442	1.38013	1.69978	1.40283	-1.29544	0.811271	-0.745064	-0.566138	1.25419	2.09212	0.875819	0.236737	0.472752	0.666798	1.60117	2.0502	0.489692	-0.261026	0.0745565	0.0652569	-1.65958
BIOCARTA_LAIR_PATHWAY	SELPLG	-0.230669	0.65412	-1.46505	-0.498901	-1.26812	-0.197084	0.526179	0.778768	0.0488415	0.893575	1.97334	1.19112	-0.555102	0.258049	0.93662	-0.771402	0.242667	0.351216	1.20505	0.56829	1.19674	-0.427063	0.189611	1.68741	0.209175	1.019	0.839267	1.67101	1.24528	1.5694	1.1203	-1.52583	0.940525	-1.38504	-1.06096	1.55392	2.32986	1.2691	0.261154	0.261409	1.0381	1.77011	1.67764	0.176637	-0.736315	0.0276999	0.565225	-1.78004
BIOCARTA_LAIR_PATHWAY	ICAM1	0.115738	-0.121115	-2.47332	-0.154287	-0.898836	1.1626	0.583143	0.47691	0.063512	0.994595	1.12852	0.72429	0.515849	-0.390322	1.10253	0.411984	-0.63508	0.870386	1.05031	-0.091478	1.09771	-0.988334	1.46515	1.2299	1.32727	0.956265	1.29618	1.7668	1.18588	1.73376	0.847944	-1.32445	0.789611	-2.02552	-1.19615	1.32198	1.8027	1.19312	2.05373	0.359927	0.952004	1.36817	1.21192	1.3852	-0.490226	0.000874833	0.427287	-0.608794
BIOCARTA_LAIR_PATHWAY	ITGA4	-0.742248	0.486019	-0.0543638	-0.249433	-0.750822	1.55428	1.14071	0.448048	0.121541	1.79162	0.115679	0.387507	2.23386	-1.17808	0.88868	-1.02038	0.564587	0.608883	0.536522	0.682808	1.04788	0.506231	-0.00467152	0.257344	0.553503	0.528412	0.865357	1.76373	1.19713	1.14239	0.195118	-0.557609	1.54186	-1.38989	-0.96707	1.71213	1.38016	0.530722	-0.205078	0.59323	-0.310633	1.24377	1.65443	0.477273	1.80412	-0.917556	-0.629985	-1.27148
BIOCARTA_LAIR_PATHWAY	IL6	0.423491	0.487751	-1.7551	-1.5715	-0.917413	0.351419	-0.998592	-0.140413	0.153651	1.45051	0.308701	-0.763764	0.469961	1.2798	1.03161	0.0840122	-1.16349	0.243583	1.02104	1.58821	1.19525	-0.440923	0.829846	1.26418	1.17723	0.618797	0.222043	0.526491	0.782085	1.67337	1.8031	-0.0352141	0.589384	-1.61008	-1.40668	1.49463	1.72448	1.64399	0.817356	0.463781	-0.617968	1.01409	-0.55698	0.910651	0.573323	0.484587	1.23832	0.411911
BIOCARTA_LAIR_PATHWAY	TNF	0.696233	-0.6935	-0.569121	-0.741435	-0.181287	1.68344	-0.921721	0.303827	1.40852	0.775677	-0.192736	-0.388937	-0.44858	1.14139	2.68764	-0.444452	1.05114	-0.887353	1.39795	0.0903748	1.84725	-1.43247	-1.31991	0.463747	2.80609	1.52854	0.818529	1.33668	2.26199	3.83336	0.0921222	-1.09411	0.762214	-1.67084	-0.653813	0.780577	0.647318	1.32037	0.338035	-0.683321	1.16334	-0.234646	0.911837	1.25881	0.216259	0.0162908	2.07946	-1.20931
BIOCARTA_LAIR_PATHWAY	IL8	0.713324	0.907646	-0.769634	-0.087769	1.56801	1.36855	0.37426	0.774056	1.02394	1.18739	0.225982	1.40229	-0.809583	-0.73492	2.37363	-0.265629	-1.03615	1.78631	1.10417	0.31349	1.64833	-2.42043	-0.43019	-0.01252	1.50997	-0.15591	1.18529	-1.57352	0.388266	0.63076	0.61512	-0.478315	0.164547	-0.538636	-1.34418	1.28586	0.356214	0.664484	-0.0791374	0.509741	-0.0973455	-0.572775	-0.153167	2.06431	-0.0260217	0.384324	-0.0267259	-0.597568
BIOCARTA_LAIR_PATHWAY	ITGAL	-0.125497	0.812536	-0.521758	0.00752408	-0.841933	-0.0449437	0.459983	0.748902	0.0811079	0.874545	1.5556	1.37772	-1.0242	-0.102474	0.127998	-1.17668	0.260754	0.208511	0.802555	0.380785	1.18859	0.122781	-0.411268	1.10157	0.293144	0.757607	0.996114	1.92296	1.6054	1.67913	1.03708	-1.56918	0.604275	-2.26801	-0.675143	1.51717	2.14571	0.541798	-0.304461	0.118359	0.489143	1.99804	2.0405	0.0448444	-0.373141	-0.0917211	-0.823511	-2.25288
BIOCARTA_LAIR_PATHWAY	C5	0.767108	1.50296	-0.571349	0.177479	-0.761859	0.478628	0.930221	0.242065	0.121769	-0.737162	0.495866	1.7171	2.20092	0.508951	-0.116698	0.181467	-0.0344892	-1.7099	0.0509964	-0.135836	0.0109149	1.14124	0.554201	0.316219	0.403173	1.30274	0.25322	0.509462	1.07965	0.444494	0.386767	1.37056	0.421094	0.0282303	0.267455	0.262015	0.599778	-0.741364	0.234712	1.32989	-0.298271	0.467824	2.75543	1.12893	-1.18324	-1.38032	0.0007449	-3.24587
BIOCARTA_LAIR_PATHWAY	VCAM1	-1.51314	0.371769	-0.98906	-1.26762	-1.41134	0.932311	1.07743	-1.04221	-0.654349	0.507534	0.776887	0.340575	-0.814144	0.19555	0.19887	-0.814609	0.915871	0.0502443	-0.144431	0.453552	0.715744	-0.612648	1.15686	1.23629	-1.17179	1.28204	0.274872	1.4107	0.699835	0.773696	-0.394552	-1.09236	0.294205	-1.27287	-1.5269	1.23622	1.24264	0.30282	0.520568	0.512679	0.382847	1.98	2.18982	-0.398946	-1.38857	-0.409825	-0.32345	-1.51877
BIOCARTA_LAIR_PATHWAY	C3	-0.853914	0.51964	-1.97107	0.45144	-0.256687	-1.13923	0.151995	-0.984981	-0.821954	0.455606	0.107513	0.232532	-0.567058	-0.021438	2.14303	-1.02269	-1.13096	0.42636	-0.0696812	0.508015	0.107381	-0.124216	1.16534	1.14242	0.79848	0.736118	0.586822	1.43069	1.14371	0.0981545	1.38947	-2.10505	0.417951	-1.44057	-1.8752	1.13652	1.42886	0.748236	0.544836	-0.20233	1.54077	0.754233	1.26907	0.660782	0.779395	-0.405242	0.766396	-1.63389
BIOCARTA_LAIR_PATHWAY	ITGB1	0.0173873	-0.745937	-1.69324	0.512265	-0.87039	0.551962	0.811439	-0.956606	0.459666	-0.959525	-1.42802	-0.728199	0.611972	0.0190025	-0.202544	0.500729	-1.57829	1.3431	0.980256	0.219439	0.769864	-0.381019	1.86485	0.018869	2.13365	-0.358956	0.13103	-0.381909	1.18393	1.21647	0.833259	-1.80142	1.68247	-1.84089	-2.36007	1.16051	0.106907	-0.298297	1.40617	1.54496	-0.216775	1.03051	0.952353	0.764192	-0.518647	-0.939701	1.34674	0.186095
BIOCARTA_LAIR_PATHWAY	IL1A	0.945951	-1.59061	-2.27967	-0.333211	-0.00186688	1.8025	-1.08594	0.343052	1.00026	0.475453	-1.02587	-1.55139	-0.0113128	-0.1441	2.23246	0.933248	-1.58929	1.02621	0.964166	1.15428	0.534529	-2.08784	-1.57521	-1.56087	1.26579	-0.0320308	1.07362	-1.67842	1.13245	1.55899	0.32778	-1.9609	1.32115	-1.93109	-0.718337	0.972937	0.0917435	1.10166	0.21853	0.641508	-1.68365	-0.880199	-0.979439	1.82485	1.25836	0.189281	0.723283	-1.33908
BIOCARTA_LAIR_PATHWAY	C7	-1.5704	1.01846	-1.36446	-1.11304	-0.67663	-1.37813	0.668303	-1.5704	-0.859922	0.68782	-0.942955	0.475349	-0.0995077	1.01292	-1.12282	-1.23516	-0.878688	-1.5704	-0.864266	-1.06681	-0.56042	1.01977	1.73378	0.561386	-1.21542	-1.00578	-0.429083	1.99424	-1.03742	-0.736338	-1.5704	0.412879	-0.309037	-1.06209	-0.529779	0.351962	1.04456	0.639021	1.42606	-0.820359	0.755358	0.493656	-0.990297	-0.926584	-0.540101	0.191497	-0.826859	-0.736151
BIOCARTA_LAIR_PATHWAY	C6	-0.819911	0.143293	-0.819911	-0.59206	-0.819911	-0.819911	-0.587187	-0.819911	-0.819911	0.267145	-0.399462	-0.819911	0.630161	-0.0570867	-0.819911	-0.819911	-0.0601676	-0.819911	-0.819911	-0.819911	-0.819911	2.26027	2.16178	-0.819911	-0.819911	-0.819911	-0.364769	2.10202	-0.819911	-0.52647	-0.819911	-0.604982	-0.354202	-0.819911	-0.590348	0.28539	0.906521	0.749632	2.74713	-0.819911	0.141952	-0.365785	-0.445453	-0.819911	-0.819911	-0.819911	-0.819911	-0.819911
BIOCARTA_LAIR_PATHWAY	KNG1	-0.411706	-0.411706	-0.411706	-0.411706	1.19733	-0.411706	-0.411706	-0.411706	-0.411706	-0.411706	-0.411706	-0.411706	-0.411706	-0.411706	-0.411706	-0.411706	-0.411706	-0.411706	-0.411706	-0.411706	-0.411706	-0.411706	-0.411706	-0.411706	-0.411706	-0.411706	-0.411706	-0.411706	-0.411706	-0.411706	-0.411706	-0.144885	-0.0828353	-0.411706	-0.411706	-0.411706	-0.411706	3.44557	-0.411706	-0.411706	0.514249	-0.411706	0.0531603	-0.411706	-0.411706	-0.411706	-0.411706	-0.411706
BIOCARTA_LAIR_PATHWAY	SELP	-2.22136	0.568975	-2.0881	-1.87404	-0.74855	-1.70068	-0.563489	-1.83326	-1.34524	0.806092	0.105706	0.448238	-0.105956	0.57124	-0.0231065	-1.00003	-0.431955	-0.761991	-1.35164	-0.420076	-1.25002	0.102446	0.962644	0.120447	-1.64557	-0.0444818	0.717729	1.20843	0.0265089	-0.691823	-0.702917	-1.39151	1.45686	-1.2274	-0.728825	0.77591	0.624659	0.269489	0.732937	-0.904925	-0.313076	0.665456	-0.960309	-0.0479772	-1.66887	0.723002	-0.610752	-1.33182
BIOCARTA_NKCELLS_PATHWAY	KLRD1	0.167249	0.149942	-0.369281	0.74987	-0.879345	0.0965013	-0.140835	0.911959	-0.816614	1.1586	2.35552	1.41637	0.905995	-0.169308	0.317177	-0.446163	-0.693603	0.63478	0.81866	1.47797	1.09079	0.137165	0.720824	0.768346	0.463733	0.883358	1.27633	1.85356	1.68504	1.66333	1.39987	0.774025	1.19149	-1.66777	-1.31425	1.7587	1.66916	1.37527	-0.0144217	0.649892	0.872606	2.20804	2.24266	0.268279	-0.16253	-0.399832	0.47559	-1.89233
BIOCARTA_NKCELLS_PATHWAY	KLRC2	0.0512696	-0.544718	-0.832519	0.526081	-0.871313	0.560226	0.30027	1.50912	-1.32175	0.635683	2.23825	1.32937	-0.166868	-1.32175	0.619569	-0.299785	-0.804041	1.39922	0.88444	-0.0509411	1.37636	0.390363	0.41711	0.0998695	0.689676	0.873424	0.665746	1.573	1.39257	2.10298	1.10745	0.0951222	-0.756272	-0.755776	-0.819532	-0.122827	0.706439	1.61464	-1.00754	1.38557	-0.0628093	2.09098	1.24437	0.769658	0.848282	-0.215098	-1.32175	-1.32175
BIOCARTA_NKCELLS_PATHWAY	KLRC1	0.950168	-0.491778	-0.51167	0.809736	-0.728519	0.496295	0.202526	1.56225	-0.672912	1.04284	2.1633	1.39976	-0.199999	-1.4626	0.203557	-0.533719	-0.504518	0.784279	0.403632	-0.300042	1.82496	-0.507464	-0.477665	0.572569	0.652825	1.37565	1.07474	1.88787	1.95122	1.60577	1.81839	-1.4626	-0.0109748	-1.4626	-0.732791	-0.862091	0.389008	1.51418	-0.415276	1.19937	0.642208	1.57708	1.8817	0.97162	-0.190462	-1.4626	-0.995577	-1.4626
BIOCARTA_NKCELLS_PATHWAY	KLRC3	-0.471689	-0.116622	-0.634668	0.434797	-0.299068	-0.159937	-0.575141	0.612887	-1.07867	0.502829	3.70896	1.66219	1.14468	-1.07867	0.161305	-0.810063	-1.07867	-0.377978	-0.00691306	-0.737881	1.93264	0.00437978	0.113906	0.737076	0.634119	1.04287	0.886419	2.35321	1.42542	2.04675	1.58829	-0.355194	0.440129	-1.07867	-1.07867	0.724577	1.61389	1.3799	-0.369901	1.05004	1.03368	2.26916	2.23341	-0.146812	0.396686	-1.07867	-1.07867	-1.07867
BIOCARTA_NKCELLS_PATHWAY	KLRC4	-0.222932	1.25033	-0.780248	-0.21207	-0.780248	0.0968316	-0.780248	0.779515	-0.780248	-0.0359107	2.36163	1.46582	-0.780248	-0.780248	-0.703341	-0.480253	-0.780248	1.35405	-0.780248	0.203928	0.842467	0.668011	-0.360457	-0.780248	0.126445	-0.780248	0.807078	2.37135	2.16545	1.54081	2.2137	-0.479893	-0.410044	-0.40962	-0.208139	1.08329	0.763099	0.98355	0.162512	-0.780248	-0.780248	2.90477	2.84484	-0.169607	0.544553	-0.780248	-0.780248	-0.780248
BIOCARTA_NKCELLS_PATHWAY	IL18	0.936559	0.917425	-3.27998	0.240081	0.30969	-1.43369	1.15023	0.977365	-0.276068	1.49436	0.500168	1.0735	0.363306	-1.43683	1.31985	0.598516	-1.14869	0.0821578	0.659494	0.961749	1.14992	-2.02719	-0.323414	0.526274	1.31611	2.1213	1.45536	0.783781	0.515616	0.823199	0.98578	-3.98369	-0.831271	-0.869844	0.91086	-1.28403	0.903787	0.960466	0.67609	-0.284238	0.0562914	-0.0659581	1.05451	0.851667	1.19694	1.88972	-1.82163	-2.03963
BIOCARTA_NKCELLS_PATHWAY	VAV1	-0.856317	1.71776	-2.93202	-0.647928	-1.36521	-0.643047	0.895126	0.0247327	0.525747	0.614321	1.39718	0.873179	0.251837	-0.788598	0.6266	0.071259	0.280075	-0.204586	0.462728	0.206082	0.675431	-0.445565	0.0290169	0.859562	-0.176504	0.837989	0.112879	1.86324	1.3254	1.04545	0.90757	-0.880599	0.426262	-1.89979	-0.29815	0.729576	1.78379	0.784867	0.213139	0.173113	0.373232	1.40137	1.49585	0.425176	-0.702426	-0.0950992	1.02346	-1.7636
BIOCARTA_NKCELLS_PATHWAY	HLA-A	0.807969	-0.431498	-0.260872	1.3273	-0.867264	0.855944	0.738999	1.1124	-0.15074	1.06621	1.91046	0.57394	-0.967868	0.205492	-0.76182	-2.02923	-1.53611	0.215726	1.62647	-0.216541	0.697802	-0.23335	-0.820612	1.36251	1.12056	1.24403	0.820618	1.16797	0.918487	1.64194	1.1384	-1.20461	-0.386441	-1.57195	-1.44893	1.01882	1.66213	1.43397	-0.588336	0.797416	0.299688	1.61327	1.60639	0.689652	1.31482	0.478278	-0.603388	-2.2824
BIOCARTA_NKCELLS_PATHWAY	B2M	0.743646	-0.0324586	-1.48884	0.970419	-0.605571	1.3084	1.70419	1.02525	-0.0904317	1.37044	0.994721	0.712599	-0.780616	0.323505	0.170031	-0.862386	-1.87247	1.00505	1.9952	0.449398	1.44675	-0.640571	-0.204712	1.13849	1.09125	0.913312	0.615978	1.65419	1.39773	1.31205	0.726747	-1.84502	-0.343557	-1.68336	-1.05031	0.690738	1.65072	0.9583	-0.561729	0.443292	-0.2224	1.51887	1.99156	1.10295	1.109	-0.935549	-0.829304	-2.84144
BIOCARTA_NKCELLS_PATHWAY	LAT	-1.20582	-0.205408	-1.16448	-0.237125	-1.33589	-1.236	0.30853	-0.402861	-0.0165555	0.567222	2.09684	1.44453	-0.480008	-0.251461	-0.342415	-1.35673	0.418938	-0.504494	0.174182	-0.692533	0.663987	-0.836006	-0.707316	1.0754	-0.582006	0.432025	0.337797	1.86608	2.08128	1.01871	1.12928	-0.197312	-0.760621	-2.10587	0.00235343	1.11565	2.66899	0.66315	0.21364	0.158506	-0.0520155	1.54511	1.58689	-0.540889	0.561361	-0.149709	-1.12208	-1.53432
BIOCARTA_NKCELLS_PATHWAY	PIK3CA	0.774983	0.18469	0.795275	0.806817	1.68686	3.0767	1.51816	1.28312	1.06997	-0.0370208	-1.87496	0.579108	0.677791	-0.382257	0.036744	-1.35789	0.00399116	-0.112821	-0.296729	0.739607	0.500291	0.12941	0.759346	-1.07243	1.60052	-1.08407	0.609971	0.376882	-0.187803	-0.731641	-0.165484	2.23733	0.789954	0.547678	1.83305	0.457672	-0.916074	-0.342397	0.173773	1.29567	-1.25629	0.159627	0.30731	0.00407127	1.12508	-0.470299	-0.115127	-2.06455
BIOCARTA_NKCELLS_PATHWAY	ITGB1	0.0173873	-0.745937	-1.69324	0.512265	-0.87039	0.551962	0.811439	-0.956606	0.459666	-0.959525	-1.42802	-0.728199	0.611972	0.0190025	-0.202544	0.500729	-1.57829	1.3431	0.980256	0.219439	0.769864	-0.381019	1.86485	0.018869	2.13365	-0.358956	0.13103	-0.381909	1.18393	1.21647	0.833259	-1.80142	1.68247	-1.84089	-2.36007	1.16051	0.106907	-0.298297	1.40617	1.54496	-0.216775	1.03051	0.952353	0.764192	-0.518647	-0.939701	1.34674	0.186095
BIOCARTA_NKCELLS_PATHWAY	MAP2K1	1.98081	0.741872	-0.897916	0.604284	1.83457	0.799841	1.69637	0.820971	1.25601	-0.293532	-0.389375	0.446199	1.0854	-1.31568	-0.487665	-1.39258	-0.568946	1.62499	-0.850213	2.24768	1.59146	2.16805	0.477751	-0.608744	0.418049	-0.468216	-0.51624	0.823311	-0.152736	-0.566949	0.820975	0.214745	0.0439832	0.560456	0.876597	0.782013	-0.285609	0.0384377	-0.384032	0.251193	-1.60566	-0.574976	0.419022	0.650833	2.09879	-1.46374	1.55849	-0.615537
BIOCARTA_NKCELLS_PATHWAY	PAK1	0.925156	-0.00951198	1.23758	0.927588	1.33475	-0.122434	0.277265	0.596989	0.254511	-0.166047	0.310798	0.827174	-1.02384	-0.389392	0.591905	0.468033	0.132206	2.0123	0.13965	0.0132694	0.540682	-0.00732749	0.409985	-0.408098	0.81679	0.240846	0.868436	0.505516	0.209997	-0.0906068	0.257022	0.824824	-1.04696	0.369709	1.30636	-0.648016	0.504861	0.74642	-0.560075	-0.384233	0.356157	-0.381941	-0.505092	0.648484	1.05172	0.678602	0.150287	0.948673
BIOCARTA_NKCELLS_PATHWAY	SYK	-0.303118	1.5053	-1.52159	0.326706	0.544144	0.107069	0.626168	0.912494	0.595829	0.98387	0.460744	1.3397	0.998829	-2.45987	-0.0190569	-3.06034	-0.938172	0.782322	-0.371718	0.487577	-0.744616	2.92265	0.655501	0.649116	-1.74989	-0.219374	-0.29229	1.44141	-0.0345695	-0.0148936	-0.906223	0.200167	0.0847248	0.28523	1.21326	-0.11129	1.05593	0.691317	-0.861994	-1.11113	-0.132679	0.203919	0.553278	0.645324	0.732691	-1.25554	0.833578	-4.36313
BIOCARTA_NKCELLS_PATHWAY	MAPK3	0.6138	1.26973	0.381133	0.793931	-0.715635	-0.330368	-0.789872	-1.0968	-0.279495	0.329346	0.772835	-1.60695	0.0931924	2.20386	0.207594	-0.000674656	0.141705	-1.55233	-0.332219	0.948397	-0.813719	-0.10156	1.57878	1.62305	-1.15479	-1.46221	0.104324	-0.238951	2.01214	-0.246248	0.230888	1.7015	-0.259051	0.380946	0.0913027	0.451505	-0.298657	-0.269716	0.414552	0.332694	2.24797	-0.850642	-0.723361	-0.357543	0.484861	1.37392	1.21148	0.271952
BIOCARTA_NKCELLS_PATHWAY	RAC1	2.66046	-0.0313342	-1.12801	0.265191	-0.001498	0.610522	1.85847	0.18472	0.228764	0.73099	-0.36247	0.52225	0.0928439	0.807316	0.229233	-1.15721	-3.94473	1.64333	0.614158	-0.48511	-0.491972	-1.71786	-0.337692	1.88857	-0.629538	-0.126848	0.401472	-0.80548	-0.376064	-0.648332	1.63198	0.401838	-0.365726	0.467834	1.43061	0.559463	-0.769424	1.19985	0.486775	0.429854	-1.38365	0.613152	-0.950853	1.16863	-0.220332	0.809436	0.832028	-0.682685
BIOCARTA_NKCELLS_PATHWAY	PTK2B	-0.293449	0.226724	-0.983022	-0.281832	-1.23629	-0.752715	1.12327	0.279306	-0.125078	0.874983	0.501513	-0.210225	-0.670766	0.68292	0.608338	-1.09601	-1.02768	1.11272	-0.7364	-1.27277	0.431728	-2.04425	-1.28021	0.273409	-0.0214537	-0.120931	-0.934536	1.21606	0.487357	0.296277	0.693682	-1.67894	0.799866	-1.19146	-0.529541	0.667627	1.45373	0.159	-0.245686	-0.156116	-0.949432	0.361906	0.571793	0.367654	0.86337	-1.07981	-0.112487	-4.15865
BIOCARTA_NKCELLS_PATHWAY	PIK3R1	-2.24104	0.693784	-0.165679	1.91719	2.7601	0.520447	1.36415	-0.976552	-0.389044	-0.772403	-1.52554	-1.27222	-1.77303	-0.0584657	-0.585522	-1.19124	-0.986895	-0.98074	-0.388097	-0.869628	-0.305171	-0.280468	0.516983	-1.35973	-0.694586	-1.11609	-0.42061	0.374928	-0.432944	-1.01138	-1.08804	-0.04912	-0.347919	2.48038	-2.02283	-0.0594922	-0.545188	-0.765086	-0.768987	-0.749781	-1.21319	-0.193244	0.863737	-0.745271	-1.05555	-1.85583	-0.669159	-0.140691
BIOCARTA_NKCELLS_PATHWAY	PTPN6	-1.43212	-0.978759	-2.05158	0.137393	-1.12546	-0.61951	-0.2608	-0.349481	-1.43048	0.311431	0.626489	0.114021	0.0687223	0.224769	0.52868	-1.41034	-0.771868	-1.69442	0.104237	-0.517194	0.484904	-0.722104	-0.723561	0.210005	-0.293654	0.00774465	-0.255779	1.19208	0.60394	0.438592	0.438541	-2.61498	-0.593283	-0.664981	-0.615622	-0.790717	1.53964	0.612789	0.333828	-0.563021	1.29843	-0.240548	0.674652	-0.274062	-1.06379	-1.65104	-1.08193	-1.9744
BIOCARTA_STATHMIN_PATHWAY	CAMK2A	0.138853	-0.207143	-0.246978	-0.846248	-1.03888	-0.673138	1.21616	0.479414	1.62451	0.226242	0.013714	-0.197345	-0.620642	-0.260165	0.333646	-0.107445	-0.645271	-0.057941	0.841981	0.801074	1.01296	-0.104442	0.735749	0.724652	-0.220801	0.573481	0.331441	0.990966	0.336648	0.978402	-0.422382	-0.27092	0.674649	-0.931697	-0.289223	0.639033	1.15911	0.573422	1.33646	1.19769	-0.0238223	2.40604	-1.02113	-0.809186	-0.0398858	0.333203	0.468836	0.303571
BIOCARTA_STATHMIN_PATHWAY	CAMK4	-1.15318	1.76482	3.21638	-0.515795	0.108478	2.04452	2.35466	-0.340771	-0.307923	0.176239	0.850365	0.00148685	-0.830224	2.18389	1.51809	1.37886	1.53011	-0.6544	-0.391768	-0.619796	0.945351	-1.60376	-0.633817	0.318909	2.13229	-0.653542	0.315506	1.45762	0.73766	0.0897578	-0.571449	2.62948	-0.225469	-0.328164	0.276711	0.752681	0.695483	-0.355213	-0.756921	0.807772	-0.948313	1.17069	0.640864	0.189056	2.07912	-1.59663	-1.10426	2.36143
BIOCARTA_STATHMIN_PATHWAY	CD2	0.0579527	0.266748	-1.20162	0.101033	-1.02084	-0.209818	0.506311	0.941383	0.0238326	1.17645	2.2063	1.40823	-1.15921	0.0942293	0.737107	-0.739805	0.290719	0.459158	0.838648	0.242809	1.45508	-0.0566489	-0.738515	1.48236	0.526596	1.04269	1.02302	1.99419	1.64811	1.4012	1.0856	-1.55587	0.531832	-2.4207	-0.811365	1.45851	2.26949	0.818889	-0.120939	0.347832	0.517925	1.65401	1.80606	0.16748	0.0724746	-0.0652115	-0.665064	-2.23442
BIOCARTA_STATHMIN_PATHWAY	CD3E	-0.0663881	0.421916	-1.47648	0.220257	-1.2138	0.00864459	0.359682	1.01747	-0.15662	1.12519	2.04678	1.47167	-1.35554	0.0245355	0.418325	-0.872732	-0.340598	0.432485	0.655864	0.118817	1.33732	-0.155503	-0.282918	1.33482	0.521099	0.698692	1.00465	1.91906	1.63351	1.29246	1.05787	-1.68805	0.30565	-1.73024	-1.04457	1.60885	2.25544	0.772293	-0.133177	0.425441	0.512329	1.81074	1.84439	0.121353	0.0187576	-0.0993751	-0.713562	-2.15818
BIOCARTA_STATHMIN_PATHWAY	CD3G	0.299485	0.483283	-1.1953	-0.303878	-1.07342	0.416914	0.566923	1.42947	-1.01699	0.724181	2.05117	1.35773	-1.26146	-1.27877	-0.0142546	-0.592163	0.0459148	0.522216	0.121541	0.15178	1.71559	-0.46683	-0.730182	0.80026	0.868087	-0.0960751	1.3539	2.24819	1.99161	1.30152	1.08788	-1.61736	0.702192	-1.57033	-1.1798	2.06457	2.00967	0.276337	-0.605186	-0.193856	-0.108554	1.92863	2.08196	0.225756	-0.341159	-0.90161	-1.05175	-1.48314
BIOCARTA_STATHMIN_PATHWAY	CD247	-0.300144	0.391011	-1.77304	-0.249872	-0.879948	-0.0325686	0.233821	0.870496	-0.596049	1.12743	2.16196	1.31484	-0.483309	-0.630465	0.111844	-1.19504	0.0286318	0.10399	0.621797	-0.0384714	1.35713	-0.48999	-0.644891	1.36086	0.222927	1.40043	0.934533	2.01027	1.37951	1.39338	1.06523	-0.504996	0.215972	-2.25514	-1.26671	1.23483	2.14561	0.683444	-0.29581	0.890399	0.246735	1.5734	1.73886	0.139851	-0.356937	-0.479286	-1.1154	-2.20901
BIOCARTA_STATHMIN_PATHWAY	CD3D	-0.231693	0.208191	-1.14379	0.0590049	-1.49978	-0.136209	0.0827035	0.87177	-0.416842	1.3935	2.42046	1.25951	-1.56983	-0.00318483	0.483388	-0.766834	-0.259519	0.347612	0.696414	-0.0920235	1.31168	-0.390587	-0.572357	1.40916	0.536422	0.650287	0.944555	1.7859	1.68174	1.31857	0.865205	-1.94383	0.168943	-2.02523	-1.29101	1.45623	2.19332	0.901868	-0.0337211	0.405654	0.797651	1.50861	1.56796	0.198526	0.0615713	0.16752	-0.740832	-2.17813
BIOCARTA_STATHMIN_PATHWAY	CAMK2B	0.322889	-0.0447733	3.35049	0.448159	2.5024	-0.239754	0.450364	0.757081	0.178875	0.493152	-0.799256	-0.523234	-1.0749	-0.493339	0.137579	-0.280664	0.365746	-1.60179	-0.0774221	-1.33157	-1.08855	0.212201	0.595945	-0.267024	0.514266	0.497524	0.225258	1.12181	1.54636	-0.222399	0.206815	2.40521	-0.208085	2.21058	0.482417	2.02624	0.210473	0.240179	-0.2817	0.187958	2.69259	0.919121	0.832605	-0.110583	0.528614	0.706893	-0.876493	-0.639254
BIOCARTA_STATHMIN_PATHWAY	CCNB1	0.991896	-0.383403	1.16659	0.685326	0.630756	1.58078	0.280943	0.908568	0.993324	1.26213	0.873383	0.596662	0.14158	0.459462	0.522339	1.27142	0.532637	0.971826	0.865793	1.26176	0.363233	1.41928	-0.39718	0.30234	0.396414	1.36053	1.58409	-0.121295	0.713555	0.627097	1.29421	-0.581753	0.270492	1.82754	-0.0475592	0.545114	-0.246041	1.04152	-0.868103	0.374454	-0.719552	0.590296	1.50124	-0.0952446	2.37403	0.48392	1.13991	2.48872
BIOCARTA_STATHMIN_PATHWAY	PRKAR2A	1.01049	1.2545	1.09469	-0.325763	1.39406	1.14083	0.680756	1.21896	0.265095	-1.76939	-2.10657	0.1682	0.548066	0.325526	-0.454012	0.615158	0.888473	0.243723	-0.538164	1.45567	0.736578	0.505786	0.572398	-1.41688	0.730301	-1.00063	-0.323203	0.311517	-0.0483377	-0.116248	0.597081	0.235429	1.74529	2.0878	1.26294	1.4283	-1.04176	-0.125622	-0.189294	-0.362997	-1.42595	0.278431	0.993007	0.60939	-0.187964	-1.33017	0.357485	0.13532
BIOCARTA_STATHMIN_PATHWAY	CDK1	2.37505	0.136072	1.7475	-0.151799	0.60962	0.115565	0.148209	0.0225679	1.57972	0.5795	1.11522	-0.212648	0.779903	-0.602207	-0.863095	1.35252	0.838413	1.04861	0.246465	0.746851	0.704581	1.08424	-0.557827	-0.439647	1.10299	-0.19507	1.07076	-0.124313	0.406882	0.345664	0.894727	0.482473	-0.00701287	1.69147	1.09835	-0.202315	0.696593	0.13118	-0.573917	0.573134	0.191015	1.1682	1.35504	-0.719228	1.0549	0.143071	0.814994	1.17515
BIOCARTA_STATHMIN_PATHWAY	PRKAR1B	1.57195	-0.709543	1.36057	-1.16286	-0.427711	0.00714257	0.489108	0.676724	-0.0725129	0.133659	-0.549709	-0.902732	1.15885	0.41159	1.78731	1.89173	-0.161752	-0.379794	-0.460301	0.790958	0.56233	0.0655751	-0.815672	2.47294	-1.81977	0.235761	-0.475611	1.03053	-1.70055	-1.31921	1.16367	2.56131	0.289674	-0.352672	-0.519269	1.86899	0.503157	0.212722	0.516256	0.177352	-3.31928	0.233596	0.0121993	-0.185943	1.97905	1.09378	-0.775628	0.704354
BIOCARTA_STATHMIN_PATHWAY	CAMK2D	1.21862	-0.180371	-0.985136	-0.0812477	0.712972	1.7311	1.28553	0.745105	0.946123	0.257625	-0.299555	-0.297297	-0.0450153	-1.30048	0.587389	-1.22464	0.49358	0.959982	1.27351	-1.72398	-0.476595	0.730108	1.44124	-0.957255	0.552856	-1.80416	-0.0914799	1.53136	-0.0551248	-1.44444	-0.888919	0.193824	-1.33646	-0.60994	-1.19657	0.187138	-0.319832	-1.15505	0.188049	0.0594338	0.633209	-0.351109	-0.479495	0.0025787	-0.270369	0.800821	-2.98892	-0.522671
BIOCARTA_STATHMIN_PATHWAY	PRKAR2B	-1.48359	0.0364856	1.55027	-0.681718	-0.935437	-0.46581	-0.0223279	-0.934981	0.241955	-0.643517	-0.398777	0.232379	-0.525867	0.974423	1.17641	-1.80748	2.21164	-1.09743	-0.569165	-1.31433	-0.298727	0.29899	0.919305	0.0338621	-1.22138	0.441428	-0.804005	1.16086	-0.17122	-0.0349236	-0.625866	1.74764	-0.614143	0.873473	-0.362941	0.0573954	0.6134	0.228299	0.605167	-0.608316	-0.161807	0.710303	2.72238	0.715979	-1.25975	-0.0323917	-0.434025	-1.45967
BIOCARTA_STATHMIN_PATHWAY	PRKAR1A	-1.15926	0.897917	1.01747	1.1169	-0.591166	1.59495	0.477277	-0.0889419	0.597833	-0.0245533	-1.86576	0.513786	-1.17311	-1.0187	0.0780129	1.81319	0.171676	0.23219	-0.124798	-0.135701	-0.00067593	0.76962	0.674314	-0.884942	-0.627173	-0.220754	-0.2614	-0.0591613	-0.621345	-0.493497	0.541568	1.47741	-0.570954	0.207865	-1.39989	1.16428	-0.694206	-0.835462	0.106037	-0.401154	0.870424	0.647785	0.365531	2.00197	-0.540105	-1.82848	1.09797	-1.70686
BIOCARTA_STATHMIN_PATHWAY	PRKACG	-0.382806	-0.382806	1.25983	-0.382806	-0.382806	1.14025	-0.382806	3.69043	-0.382806	-0.382806	-0.382806	2.7477	-0.382806	-0.382806	-0.382806	-0.382806	-0.382806	-0.382806	-0.382806	-0.382806	1.39608	-0.382806	-0.382806	-0.382806	-0.382806	-0.382806	-0.382806	-0.382806	-0.382806	-0.382806	-0.382806	1.20438	3.05631	-0.382806	-0.382806	1.66605	-0.382806	-0.382806	-0.382806	-0.382806	-0.382806	0.948231	-0.382806	-0.382806	-0.382806	-0.382806	1.76811	-0.382806
BIOCARTA_STATHMIN_PATHWAY	PRKACB	-0.125564	0.546877	-0.379883	0.737826	-1.0892	0.318781	0.307619	-0.345465	0.0359507	0.226878	-0.739195	0.19787	-3.5241	-3.03997	0.127939	1.40838	-0.950885	-2.2469	-0.812755	-0.406358	0.524612	0.150318	0.265698	-0.804518	-0.248591	-0.527829	-0.895597	0.333692	-0.243027	-0.367314	-0.73688	0.706431	1.70959	-0.225883	-0.571405	0.150435	0.0272593	-0.47377	-1.00436	0.319434	-0.802134	0.172009	0.526958	0.640565	-1.78113	-0.445915	-0.0944763	-3.01034
BIOCARTA_STATHMIN_PATHWAY	MAPK13	1.89364	0.153135	0.323286	0.21789	0.985877	1.06446	-1.97767	1.09777	-1.36824	1.53356	1.21403	1.39168	-1.20409	-1.70811	-1.56697	1.07572	-1.98187	-0.805355	0.0141019	0.425487	0.283196	-0.210941	-0.770234	0.132134	1.62207	-0.208357	0.264205	-0.885604	-0.127941	-0.660378	-0.202192	-2.86881	1.31528	-1.10075	1.18327	-0.0423733	-0.622873	0.926824	0.790045	0.372232	0.893054	-2.23906	-1.7213	-0.178718	-0.549293	1.42198	0.861172	-0.877202
BIOCARTA_STATHMIN_PATHWAY	CAMK2G	0.92354	0.530062	-1.6425	-0.215847	0.49474	-2.15761	-0.195163	-0.916137	-0.493784	-1.65182	0.136527	2.15114	0.211268	1.30034	-1.86628	-1.13757	-1.09955	-1.14055	-0.902049	-0.434501	-0.0860279	-1.46009	-1.45742	1.16121	0.284538	-1.71609	-0.917142	-0.626876	-0.80579	-1.68046	1.87924	-0.270177	-0.556376	1.17593	1.28416	-1.39051	-1.34826	-0.659335	-0.628904	0.148709	0.172286	-1.10966	-1.59064	-0.755295	-1.55069	-0.903733	-0.709499	-0.122858
BIOCARTA_RAC1_PATHWAY	NCF2	1.39367	0.544207	-1.58069	-0.260984	0.306426	0.418481	0.703838	1.33807	0.8297	1.40048	0.863816	0.611629	-0.689316	-0.764356	1.3846	-0.855607	0.449141	1.41926	1.63514	0.723812	1.69031	-0.141334	1.20561	0.911396	0.895895	1.3334	1.61223	0.77535	1.24129	1.85066	1.01133	-1.51367	0.752962	-0.30671	0.374435	1.30637	1.60109	1.0153	0.386447	0.773177	0.87251	1.58638	1.43874	1.05442	0.357136	0.823229	0.225498	-2.12611
BIOCARTA_RAC1_PATHWAY	CDK5R1	2.18474	0.308789	2.70456	-1.02518	0.955106	0.185013	-0.489198	1.88412	4.95301	0.841291	-0.56859	1.1315	0.448738	-0.721363	1.10102	-0.758588	1.71673	0.836616	-0.231503	1.35371	2.93494	2.77974	0.0988406	1.28129	0.726401	1.13573	0.359125	-0.076811	0.627712	0.126923	1.84519	2.55842	0.59189	1.02777	0.905153	0.444064	0.246992	0.0620994	1.4783	0.850275	-0.814315	0.284004	-0.758953	0.57927	1.81016	0.952389	-0.0857861	-0.544937
BIOCARTA_RAC1_PATHWAY	PIK3CG	-0.419294	0.903923	-1.55708	1.01605	0.107003	-0.035375	1.23807	0.814775	0.555438	0.143739	0.44335	0.654018	-0.844127	-0.4505	0.938132	-1.47065	0.405572	-0.128601	0.166739	0.739316	0.946342	0.145923	-0.0203902	0.270492	0.14846	0.257448	1.53168	1.61276	0.931872	0.812578	0.444229	0.00364396	1.02613	-0.832875	-0.0610832	1.99375	1.49328	0.41265	-0.470291	-0.102712	-0.738727	1.54469	1.53403	0.530992	-1.28742	-1.12412	-0.929405	-2.20746
BIOCARTA_RAC1_PATHWAY	VAV1	-0.856317	1.71776	-2.93202	-0.647928	-1.36521	-0.643047	0.895126	0.0247327	0.525747	0.614321	1.39718	0.873179	0.251837	-0.788598	0.6266	0.071259	0.280075	-0.204586	0.462728	0.206082	0.675431	-0.445565	0.0290169	0.859562	-0.176504	0.837989	0.112879	1.86324	1.3254	1.04545	0.90757	-0.880599	0.426262	-1.89979	-0.29815	0.729576	1.78379	0.784867	0.213139	0.173113	0.373232	1.40137	1.49585	0.425176	-0.702426	-0.0950992	1.02346	-1.7636
BIOCARTA_RAC1_PATHWAY	CHN1	-0.813119	-0.814997	-0.423866	-1.73858	-1.14181	0.109611	1.17137	0.360161	0.155768	0.128927	-0.0843234	-0.734739	-0.405252	-0.0364322	1.13205	-0.262606	1.13261	1.02422	0.440943	0.205303	1.26625	1.32321	0.454133	1.38503	0.0961523	0.460914	0.67133	0.890577	0.831807	0.837861	1.11831	2.05798	0.241098	-0.81298	-1.10971	0.880418	0.465647	-0.0613329	0.413336	1.27151	-1.2335	1.32643	0.824004	-0.78883	-0.703267	0.011567	0.558214	-0.83444
BIOCARTA_RAC1_PATHWAY	MYLK	0.295748	-0.253069	-1.1033	-0.96623	-0.275464	-0.0709768	1.29022	-0.476362	0.0618092	-0.101742	-0.43995	0.00935015	-0.717339	0.238965	-0.0239292	-1.04357	0.307594	0.141699	1.90144	0.331993	0.74827	0.0320409	0.648533	-0.299641	0.334804	-0.560841	0.800316	1.22021	0.288531	0.849986	-0.18655	-0.383403	0.361295	-1.73114	-0.558047	0.169738	0.531023	-0.33203	1.4874	0.716522	-0.107758	1.05357	0.212188	-0.717972	-0.320634	-0.116451	0.107811	0.240445
BIOCARTA_RAC1_PATHWAY	PLD1	1.68831	0.873937	-2.09235	1.34857	1.03235	1.00171	1.82165	1.53566	0.805257	0.412015	-0.451211	0.373825	-0.260929	-0.0687226	0.306057	0.334904	-1.032	0.538821	0.257061	0.874358	0.420311	-2.023	1.33875	-1.2666	0.337092	0.110103	1.03786	0.309665	-0.178167	-0.399339	-0.969584	-1.29965	0.0616304	-0.892611	2.28095	0.170508	-0.080861	1.06046	-0.244849	0.953511	-0.125621	-0.129893	1.0089	0.627461	-0.804303	0.178963	-0.467579	-0.176125
BIOCARTA_RAC1_PATHWAY	WASF1	0.735029	-1.81428	3.18677	-1.56393	1.13846	1.35551	0.0866075	1.14816	1.10579	0.366883	-2.26198	-0.80773	1.25448	-0.449518	0.371585	0.134651	2.3741	-1.91992	0.6064	1.3367	0.0792802	1.48243	0.3326	0.258695	1.03819	0.832716	1.13105	0.303688	0.722827	0.10504	-0.0352079	4.06006	-0.303955	1.10063	0.63385	0.931274	0.447334	1.35861	0.909935	1.57894	-0.416154	0.742118	0.993471	0.223875	1.80529	-1.07873	0.374464	-0.298663
BIOCARTA_RAC1_PATHWAY	MAP3K1	0.781369	3.01272	0.166415	-0.241171	1.98891	3.43782	1.95509	1.93536	1.92355	-0.657264	-0.197496	0.945505	1.80294	1.1106	0.121512	-0.377705	0.548297	0.156652	0.183275	1.32641	-0.106137	0.361451	2.02474	-1.56218	-0.414922	-0.161386	1.43968	1.08325	0.694105	0.412263	0.969669	-2.05934	-0.10772	-0.241762	1.22125	1.15235	-0.178192	0.379984	0.854827	0.162448	0.655195	-0.149137	0.804934	0.243421	0.909887	-1.17709	2.15025	-0.683108
BIOCARTA_RAC1_PATHWAY	LIMK1	0.246727	-1.03678	-1.9658	1.45698	0.0922544	0.549158	1.38191	0.555097	1.65974	0.287494	1.55985	1.33036	0.852253	2.116	0.478584	1.35347	0.164263	-0.207003	2.085	0.673362	0.80502	-1.37158	0.384088	0.666867	0.110071	0.671085	-1.09778	0.796852	0.529272	0.526397	1.01954	0.613263	1.60692	-0.254279	-0.043336	0.165974	1.17535	0.479696	0.375114	1.47505	-1.19441	1.20104	-0.0807376	-0.372237	-1.19826	0.188199	1.46379	-0.985422
BIOCARTA_RAC1_PATHWAY	MYL2	0.831504	-0.340002	-0.340002	-0.340002	-0.340002	-0.340002	-0.340002	-0.340002	0.34598	-0.340002	-0.340002	0.894894	-0.340002	1.49091	-0.340002	-0.340002	-0.340002	-0.340002	-0.340002	0.195971	0.410424	0.0142937	1.13239	0.461265	-0.340002	-0.340002	-0.340002	0.657169	-0.340002	1.10668	-0.340002	0.797841	-0.340002	-0.340002	0.637929	1.59989	0.284982	-0.340002	0.168197	-0.340002	-0.340002	-0.340002	-0.340002	0.0930491	-0.340002	-0.340002	0.171195	-0.340002
BIOCARTA_RAC1_PATHWAY	TRIO	1.88984	0.00442218	0.735889	-0.642955	0.318886	0.965036	1.00108	0.712224	1.98741	-1.07488	-1.81387	-1.75062	0.326319	-0.406534	-0.554182	-0.17663	0.555074	-0.335752	-0.580527	1.34345	1.92007	0.719755	-0.103138	0.014507	1.45294	-0.3542	0.279616	0.71674	0.975196	1.14956	-0.910241	1.08597	1.80919	-0.263819	-0.00278735	0.843535	-0.141489	-0.242825	0.00743247	0.959526	-1.69314	1.76494	-0.437777	0.105358	-0.55356	-1.16132	2.00481	0.474847
BIOCARTA_RAC1_PATHWAY	PDGFRA	-0.480576	1.11221	-2.78693	-1.98861	-0.327434	-0.249173	1.11155	-1.35151	-1.10883	-0.620947	-0.247205	0.743713	-0.288306	-0.406206	-0.160398	-0.83218	0.567909	-0.394111	0.445611	0.709955	1.18486	-0.617444	1.50443	1.00837	-1.38301	0.170138	0.158531	0.741933	0.234312	0.236843	-0.606402	0.511704	1.59933	-1.38205	0.124244	1.54197	0.848562	0.851536	0.932897	0.82684	0.525834	-0.0162538	-0.448512	-0.0567361	-1.63954	-0.650616	0.43723	-1.45998
BIOCARTA_RAC1_PATHWAY	PIK3CA	0.774983	0.18469	0.795275	0.806817	1.68686	3.0767	1.51816	1.28312	1.06997	-0.0370208	-1.87496	0.579108	0.677791	-0.382257	0.036744	-1.35789	0.00399116	-0.112821	-0.296729	0.739607	0.500291	0.12941	0.759346	-1.07243	1.60052	-1.08407	0.609971	0.376882	-0.187803	-0.731641	-0.165484	2.23733	0.789954	0.547678	1.83305	0.457672	-0.916074	-0.342397	0.173773	1.29567	-1.25629	0.159627	0.30731	0.00407127	1.12508	-0.470299	-0.115127	-2.06455
BIOCARTA_RAC1_PATHWAY	ARFIP2	-0.245718	0.566193	0.21147	0.399274	0.178644	-1.17339	-1.8551	0.888619	-1.09681	-0.0681319	-0.981971	0.298958	-0.344206	0.484906	1.10755	-0.744465	1.24008	-0.807031	0.709425	1.79849	-0.685942	0.268553	-0.28691	2.46107	0.356144	0.966032	0.588301	-0.0899996	1.10995	0.513502	1.65672	4.11985	-0.52428	-0.522287	-0.290207	-0.381812	-0.471863	-0.566187	0.402432	0.536032	-0.433989	0.517103	0.578637	0.697661	0.107538	1.19317	0.967032	0.725943
BIOCARTA_RAC1_PATHWAY	PAK1	0.925156	-0.00951198	1.23758	0.927588	1.33475	-0.122434	0.277265	0.596989	0.254511	-0.166047	0.310798	0.827174	-1.02384	-0.389392	0.591905	0.468033	0.132206	2.0123	0.13965	0.0132694	0.540682	-0.00732749	0.409985	-0.408098	0.81679	0.240846	0.868436	0.505516	0.209997	-0.0906068	0.257022	0.824824	-1.04696	0.369709	1.30636	-0.648016	0.504861	0.74642	-0.560075	-0.384233	0.356157	-0.381941	-0.505092	0.648484	1.05172	0.678602	0.150287	0.948673
BIOCARTA_RAC1_PATHWAY	CFL1	-0.226104	-1.27787	-0.357677	0.623096	-1.13708	-0.838101	-1.81979	0.256228	-0.41461	3.4525	1.57427	-0.584087	-1.19875	-0.0276793	0.641619	1.09252	-1.17696	-0.197438	1.4804	-0.436449	-0.0209123	-1.6059	0.0558633	0.656123	0.505509	0.714505	0.343687	-0.0227467	0.931777	0.909045	0.934678	1.53036	-0.363716	-1.13572	-0.946539	0.966825	1.32639	0.395598	-0.4807	-0.440965	0.767669	0.154993	-0.0504587	-0.853655	1.04033	1.51345	1.40105	-0.40687
BIOCARTA_RAC1_PATHWAY	RAC1	2.66046	-0.0313342	-1.12801	0.265191	-0.001498	0.610522	1.85847	0.18472	0.228764	0.73099	-0.36247	0.52225	0.0928439	0.807316	0.229233	-1.15721	-3.94473	1.64333	0.614158	-0.48511	-0.491972	-1.71786	-0.337692	1.88857	-0.629538	-0.126848	0.401472	-0.80548	-0.376064	-0.648332	1.63198	0.401838	-0.365726	0.467834	1.43061	0.559463	-0.769424	1.19985	0.486775	0.429854	-1.38365	0.613152	-0.950853	1.16863	-0.220332	0.809436	0.832028	-0.682685
BIOCARTA_RAC1_PATHWAY	RPS6KB1	-0.0895118	1.10528	1.19432	0.11289	-0.523654	0.900575	-1.10864	0.122471	0.797	0.0415013	-1.13671	1.25087	1.62233	-0.957403	0.0917307	-0.134265	1.29847	0.541372	-1.10688	1.52538	3.03318	0.794117	0.629363	0.073896	-1.30175	-0.606767	0.601781	-0.755546	-1.03854	-0.436304	-0.126695	0.0946219	-1.36532	1.74768	0.51613	-0.0814983	-0.40576	-0.335954	-0.958024	-0.401243	-1.15476	0.664981	0.345623	0.5995	0.67857	-0.567381	0.220828	0.202038
BIOCARTA_RAC1_PATHWAY	CDK5	-0.298775	0.274823	0.37191	0.730083	-1.0008	-0.55493	-0.992661	0.361543	-1.50993	0.902878	1.6402	0.606584	1.39205	-0.175454	2.61762	-0.380882	1.09628	-1.61671	0.276554	-0.153153	0.357842	1.13453	-0.0119036	2.03921	-0.660765	1.95268	-0.804375	0.811304	-0.363416	1.36817	-0.151179	3.18712	0.130453	-0.327483	-1.98798	-0.74969	0.583626	1.15969	0.0211815	-0.678639	0.722404	0.282096	0.272479	-0.690204	-2.39661	1.20481	0.173207	-0.919936
BIOCARTA_RAC1_PATHWAY	PPP1R12B	-0.064607	0.972147	-0.488594	-0.480049	-0.292396	-1.06118	2.04197	-1.46421	-1.0181	0.575235	-0.0571859	0.000400862	-1.1644	0.213164	-1.2432	-1.49061	-0.371134	-0.0654103	-0.869361	-0.540775	-0.673568	-0.520464	0.226526	-0.955039	-2.01027	-0.511274	1.48105	1.06889	-1.28997	0.0915	-1.43017	-0.482207	-0.631342	-0.237434	-1.09804	-0.624873	-0.131245	-0.427449	1.46811	0.59838	-0.158146	-0.441731	-0.376641	0.436948	-0.576514	-0.668312	-1.16933	-1.42018
BIOCARTA_RAC1_PATHWAY	PIK3R1	-2.24104	0.693784	-0.165679	1.91719	2.7601	0.520447	1.36415	-0.976552	-0.389044	-0.772403	-1.52554	-1.27222	-1.77303	-0.0584657	-0.585522	-1.19124	-0.986895	-0.98074	-0.388097	-0.869628	-0.305171	-0.280468	0.516983	-1.35973	-0.694586	-1.11609	-0.42061	0.374928	-0.432944	-1.01138	-1.08804	-0.04912	-0.347919	2.48038	-2.02283	-0.0594922	-0.545188	-0.765086	-0.768987	-0.749781	-1.21319	-0.193244	0.863737	-0.745271	-1.05555	-1.85583	-0.669159	-0.140691
BIOCARTA_RAC1_PATHWAY	RALBP1	0.562733	-0.361327	-0.725195	-1.13648	-0.631965	-0.224555	-1.06908	0.39708	0.244622	-1.21132	-1.68433	-0.572372	1.31166	-0.916335	-0.659541	-0.266787	-0.11809	-0.290954	0.47926	0.0864943	1.26726	0.0650813	-0.227262	-0.621891	0.254503	-0.881352	-0.0169543	-0.970984	-0.497041	-0.837759	-0.565378	-1.48236	0.302894	-0.637116	0.147001	-1.26006	-0.900875	-0.828308	0.158679	-0.76915	-1.1529	0.294974	-1.88793	-0.357294	-0.0382572	-0.845658	-0.0543962	-1.21617
[truncated: 340 more columns]
