# Supplementary material for: Integrative multi-omics analysis of muscle-invasive bladder cancer identifies prognostic biomarkers for frontline chemotherapy and immunotherapy
Source: Commun Biol. 2020 Dec 17;3:784. doi: 10.1038/s42003-020-01491-2 (PMC7746703; doi:10.1038/s42003-020-01491-2)
Supplement: Supplementary file 10 — Supplementary Data 7 [file 42003_2020_1491_MOESM10_ESM.xlsx]

## Sheet: Up-regulated pathways in iBasal
ImmuneCell	Symbol	TCGA.FD.A3N5.01	TCGA.XF.AAN0.01	TCGA.G2.A2EL.01	TCGA.E5.A2PC.01	TCGA.ZF.A9RE.01	TCGA.CU.A3KJ.01	TCGA.DK.A1AB.01	TCGA.GC.A3RC.01	TCGA.CF.A1HS.01	TCGA.ZF.A9RD.01	TCGA.4Z.AA7W.01	TCGA.4Z.AA7Q.01	TCGA.4Z.AA84.01	TCGA.BT.A2LD.01	TCGA.DK.A2I2.01	TCGA.DK.A2I6.01	TCGA.DK.AA6W.01	TCGA.G2.A2ES.01	TCGA.ZF.AA53.01	TCGA.FD.A3SO.01	TCGA.4Z.AA86.01	TCGA.BL.A3JM.01	TCGA.BT.A20R.01	TCGA.XF.A9SX.01	TCGA.BT.A3PJ.01	TCGA.DK.AA6M.01	TCGA.LC.A66R.01	TCGA.XF.A9SI.01	TCGA.XF.A9SM.01	TCGA.ZF.AA58.01	TCGA.FD.A3B6.01	TCGA.BT.A2LA.01	TCGA.DK.A3IN.01	TCGA.DK.A3X2.01	TCGA.E5.A4TZ.01	TCGA.FD.A3B7.01	TCGA.FD.A62N.01	TCGA.FD.A6TD.01	TCGA.FD.A6TF.01	TCGA.GC.A3YS.01	TCGA.GU.AATO.01	TCGA.K4.A5RH.01	TCGA.K4.A5RJ.01	TCGA.K4.A6FZ.01	TCGA.PQ.A6FI.01	TCGA.PQ.A6FN.01	TCGA.UY.A78L.01	TCGA.XF.A9ST.01
MACROPHAGES	CLEC5A	1.21915	0.534081	-2.14045	0.176697	-0.274379	1.7016	1.0957	1.69388	1.35824	0.348424	1.48256	0.402943	-1.47771	-0.273647	2.32841	-0.636113	1.42527	0.821114	1.9751	0.916369	2.13486	-0.58709	0.761837	0.931752	1.64582	0.963901	0.88079	-0.039675	0.497405	1.00307	1.34179	-1.69098	0.280842	-0.555312	-0.506613	1.37802	1.63879	1.24243	1.00435	1.49883	0.820763	0.394113	0.898219	0.930274	0.0828192	0.367949	0.714151	-2.43024
MACROPHAGES	CD163	-0.316768	0.671255	-1.7873	-0.499989	-0.947353	0.238328	0.709823	0.741945	0.600454	0.798389	1.0262	0.683812	0.109256	0.254884	0.590104	-0.533811	0.454186	0.825596	1.1068	1.21809	1.38035	0.287664	0.715731	1.41649	0.33377	1.17049	0.636656	1.24117	1.72442	1.7573	1.1112	-0.775181	1.3633	-0.064796	-0.384982	1.39043	1.7167	1.01248	0.814786	0.544329	0.576014	1.96389	2.00793	0.443632	-0.216183	-0.000628511	0.207205	-1.26968
MACROPHAGES	CYBB	0.02169	0.588628	-1.31466	-0.0970315	-0.781285	0.460451	0.893737	0.797814	0.666785	0.945277	1.25292	0.960017	-1.02361	-0.261984	1.38789	-0.557802	0.791684	0.798348	1.20877	0.956936	1.02836	0.167737	0.0334272	1.30102	0.847229	1.00347	0.637478	1.61129	1.74351	1.93025	1.22958	-0.86896	1.06671	-1.16147	-0.574373	1.50789	1.95649	1.04912	0.21238	0.681928	0.43354	1.94861	2.13722	0.595776	-0.715933	0.114801	-0.102359	-1.97774
MACROPHAGES	CCL7	1.05286	0.140199	-0.818143	-0.813224	-1.0203	0.188706	-0.205163	0.297277	-0.0945917	0.267681	1.8529	0.374773	0.0540464	0.452946	1.0147	-1.0203	-0.498284	1.02492	1.12039	0.320516	2.72377	-0.689284	1.3743	1.79632	-0.0596178	-0.62949	0.983731	-0.719007	-0.504478	1.21697	2.03441	-1.0203	0.0288803	0.493204	-0.0631915	1.20217	1.17254	0.609823	1.87925	0.0814406	0.507605	-0.341814	1.26068	-0.623178	0.654676	-0.683379	0.854922	-1.0203
MACROPHAGES	MS4A4A	-0.536444	0.627831	-1.44036	-0.621386	-1.48801	-0.0105369	0.457647	0.863637	0.499978	1.01906	1.04702	0.812406	-0.0542529	-0.330098	0.900261	-0.239166	0.365155	0.46686	1.2945	0.724408	1.29963	0.129341	0.966729	1.36499	0.403392	1.14742	0.444244	1.24017	1.69363	1.68396	1.12035	0.290014	1.385	-0.451358	-0.140366	1.36845	1.64057	1.23528	0.737697	0.880448	0.71635	1.95457	2.29855	0.511408	-0.296456	-0.284425	0.068427	-1.32191
MACROPHAGES	PCOLCE2	0.300292	0.0126012	1.47526	-0.207718	-0.23604	-0.395948	0.792003	0.379479	0.293822	0.422312	-0.587297	-0.764385	-0.516697	0.0203214	1.14607	0.200671	1.33285	-0.243104	1.87565	-1.21534	0.545662	1.0042	1.38618	-0.528475	0.516296	0.19977	-1.17471	2.12638	-0.0764204	-0.607038	-0.39782	1.16245	1.07168	-0.493711	0.302456	1.09251	0.0480367	0.496966	1.1633	0.803391	-0.836053	-0.29335	1.18718	0.932706	0.477135	-0.327392	1.38738	2.07584
MACROPHAGES	MSR1	-0.203661	1.10149	-1.42712	-0.261205	-1.1494	0.415911	1.14711	0.566999	0.714761	-0.0480409	0.855083	0.651003	0.0238898	-0.059809	0.553794	-0.22683	0.649145	0.869492	1.47736	1.10169	1.34613	0.462841	1.74844	1.1672	0.16124	0.735009	0.455777	0.963937	1.58331	1.19839	1.39599	0.326925	1.30067	0.0463721	0.244757	1.33423	1.18458	0.711054	0.711578	0.891382	0.822348	1.74541	1.73788	0.0962936	-0.28716	-0.324884	0.0554974	-1.76911
MACROPHAGES	CXCL5	1.59734	-1.50679	0.31165	-0.680308	-0.0118285	1.4011	-0.305582	1.1011	-0.17589	1.0338	-0.638047	-0.543372	1.15832	0.128277	2.57166	0.0786867	-0.495514	0.520025	0.176182	0.492951	2.63134	-0.881398	-0.269782	0.417842	2.29831	-0.196476	1.20664	-0.424918	1.13396	2.03778	2.48014	0.547007	0.815391	-0.732392	-0.90794	2.00862	0.583099	1.58068	0.825925	0.71502	0.0307386	1.39371	0.586843	1.69704	0.368626	0.11681	0.50808	-0.338637
MACROPHAGES	CD84	0.162056	1.14342	-1.2239	-0.354044	-0.62852	0.482617	1.1781	0.912427	0.946541	0.351857	0.755921	0.804983	-0.443086	-0.211199	0.731694	-0.956825	0.834839	0.514302	0.872576	1.24188	1.20918	0.63531	0.970259	0.541157	0.446135	0.419408	0.766593	1.62612	1.66105	1.72612	1.11392	-0.996906	1.49882	-0.274144	-0.181759	1.52029	1.93625	0.489152	-0.109561	0.602806	0.181338	1.75049	2.18068	0.337188	-0.574161	-0.87551	-0.355449	-1.23697
MACROPHAGES	ME1	1.04082	-1.27464	-0.162473	1.97155	2.15669	0.98585	0.232212	0.378447	0.868791	1.62405	0.598834	0.545545	0.398383	-1.16785	0.206839	0.128111	-0.968039	0.310697	0.865243	1.17077	-0.129883	0.516284	0.294361	0.610101	0.437224	0.5075	0.190147	0.553041	0.435739	-0.473157	-0.0698143	0.383108	0.506162	0.195747	0.356137	-0.407486	0.69818	0.917761	0.791371	1.23147	0.190872	0.135898	1.13164	0.116244	-1.06674	0.0118107	1.29577	0.101941
MACROPHAGES	MARCO	0.681257	0.819649	-1.50152	-0.27987	-0.157379	0.97594	0.274671	0.140231	0.55542	-0.291009	1.12811	0.761481	-0.202969	-0.62165	1.14015	-1.05741	0.00291111	0.363967	1.56021	1.17924	0.877544	-0.409528	0.76224	0.669111	-0.0656845	0.15988	0.340732	1.41028	0.294008	0.928972	1.56333	-1.37481	0.296968	-0.0354391	0.492692	0.681202	1.91284	-0.254253	1.10241	-0.647232	1.23242	0.664323	1.6285	0.311254	0.716287	1.07032	1.6873	-1.14287
MACROPHAGES	COL8A2	1.27282	0.13092	-1.56452	-0.344958	-0.687232	0.161788	2.01073	0.0751181	0.521313	-0.159658	0.0432892	1.05614	-0.28544	0.0363751	-0.123316	-0.536445	-0.0780081	0.297176	1.18925	0.605407	0.972095	-0.762253	1.21203	1.34811	-1.30153	0.490145	0.448899	0.37493	0.36122	1.12637	-0.0298771	1.1887	0.106536	-0.039556	-1.07423	1.48927	0.956985	0.271878	0.823178	1.33721	0.746782	1.48073	0.555487	0.563322	-0.522636	-0.0157912	0.144335	-1.85659
MACROPHAGES	CHI3L1	0.0490855	-0.142707	-0.374261	-1.28678	-0.484747	1.20276	0.561056	-0.789665	-0.401813	0.703132	0.292552	0.634981	-0.18346	0.635197	1.46773	-0.970835	-0.385421	0.36162	0.901991	0.760853	1.23565	-0.13999	1.34472	0.859526	-0.349686	-0.218523	0.917583	0.471827	0.842069	0.803161	0.751313	-1.24897	0.879416	-0.276539	0.117862	0.837524	0.965874	0.951795	1.07985	0.978998	0.592409	0.225179	1.99887	-0.280122	-0.124588	0.535971	0.299332	-0.671251
MACROPHAGES	FN1	0.185336	-0.0462742	-0.509494	-0.501307	-1.28881	-0.150161	1.27944	1.08123	0.456153	-0.293939	-0.358481	-0.565891	0.53037	1.82738	0.789408	0.688776	-0.663966	0.445578	0.986561	1.25847	1.41182	0.372807	1.39646	1.22747	0.844164	1.3851	0.202956	0.394579	0.657373	1.41868	0.24253	-0.219334	1.4593	-0.977815	-1.21842	1.33294	0.763998	0.584169	1.22771	0.855826	0.240716	1.31841	-0.197494	-0.484846	-0.564965	0.317011	0.785593	-0.880921
MACROPHAGES	KAL1	1.05352	0.13586	1.05894	-0.75172	1.17563	1.24073	1.90747	1.13253	-0.484099	-0.393314	-0.233387	-0.238523	-0.909189	-0.119095	1.0234	-0.355319	1.66648	0.672506	1.57766	1.24441	-0.00604939	0.56961	1.20587	0.9995	-1.07713	1.59511	-1.39961	-0.11867	0.947836	0.308506	-0.0240578	2.17433	1.0699	-0.93626	-0.847267	0.881274	0.506388	0.989773	-0.320023	1.27474	0.0553291	1.7777	1.32425	0.550074	-0.930189	0.434034	0.102335	-0.838882
MACROPHAGES	BCAT1	0.319632	1.93806	0.467997	0.628292	-0.185886	-0.466719	1.40733	-0.0322015	1.23039	-0.548269	-0.343205	-0.865486	-0.559677	1.16319	0.99951	-0.890244	0.491086	0.938757	0.986753	0.450277	1.07549	0.156577	1.56543	0.49253	1.05874	0.297709	0.960824	0.227255	1.16041	0.138495	1.29973	0.510136	0.214196	-1.17075	-1.37463	1.39797	0.458777	0.183485	0.818567	0.621791	-0.437742	1.30844	0.423362	0.158032	0.385887	-0.236944	-0.197572	1.23928
MACROPHAGES	EMP1	-0.0562974	1.74734	-2.19614	0.619247	1.45015	0.678065	1.63237	-0.386442	0.404553	1.10135	-0.522841	-0.405989	-0.363034	-0.180074	0.358548	-0.250257	0.145407	1.80636	-0.11924	-0.442814	0.487764	-0.753112	2.0258	0.0797412	0.365526	-0.294245	1.68802	0.0568309	-0.0966503	0.00132516	1.14054	-1.29313	0.0641742	0.567107	1.11764	0.95233	-0.0859382	0.150692	2.82525	0.245299	0.316985	0.293554	-1.12915	0.733088	0.132849	0.337415	-0.24014	-1.38183
MACROPHAGES	COLEC12	-0.0932015	0.696685	-1.9684	-1.75607	-1.36703	-0.104519	1.60594	0.377647	0.405283	0.159233	0.169908	0.168632	-0.143882	0.0275942	0.482901	-0.410727	0.268694	0.00160239	0.520064	-0.167099	1.18485	-0.134349	1.85171	1.54171	-0.624895	-0.328276	0.238581	0.809235	0.261144	0.481647	0.386873	-1.09053	0.919171	-0.165747	-1.00923	1.01316	1.25326	0.361887	1.24686	0.684252	0.466653	1.45403	1.64317	-0.826342	-1.04422	-0.447665	0.0952488	0.701903
MACROPHAGES	APOE	0.0810621	0.778482	-1.37765	-0.527678	-1.66871	1.11439	0.811891	1.07698	0.128738	0.425738	1.56229	1.28127	0.250917	-0.293645	0.313888	0.410691	0.44775	-0.0715092	2.02655	0.509335	0.53353	0.105758	1.4577	0.863985	-1.25073	0.86379	-0.226095	1.54715	1.63323	1.00734	0.571383	-0.713033	0.906545	-0.696908	0.0121913	0.562638	1.59161	0.409588	0.213939	0.516797	1.07294	1.65019	3.23595	-0.420888	-0.203253	1.28561	0.0797071	1.11392
MACROPHAGES	CD68	-0.136653	0.335747	-2.63043	0.0938624	-0.046736	0.663562	0.411114	0.742086	0.192295	0.541881	0.919359	2.12135	-0.44605	-1.18589	0.76483	-1.19623	-0.123217	0.790243	1.18738	0.54962	0.773227	-0.420392	0.785934	0.762028	0.595257	0.650371	0.259988	1.01849	1.65882	1.64532	1.0105	-2.01102	0.658193	0.918661	-0.553163	1.39854	1.99557	0.78825	-0.0543851	0.503829	0.6468	1.5107	1.77092	0.776421	0.766974	0.108623	-0.0100528	-2.66897
MACROPHAGES	CTSK	-0.904935	0.0726904	-1.48321	-1.33932	-1.28972	-0.165181	1.50527	0.11275	-0.0402024	0.187994	0.445169	0.0611859	0.178635	-0.400877	0.626169	0.0929686	0.0113333	0.740697	0.889463	0.921654	1.37744	-0.329804	1.59825	1.49562	-0.127173	0.346334	0.12503	0.595834	1.29127	0.927353	0.439903	-1.51518	0.92084	-1.07302	-1.21996	1.42082	1.47302	0.769072	0.793299	1.6243	0.673149	0.410948	-0.636271	-0.69209	-0.560875	0.309605	0.831035	-1.05852
TH1_CELLS	IL12RB2	2.13287	-0.261275	1.48649	0.0960255	-0.00746215	1.40828	0.728016	1.55245	1.30392	1.5391	1.39501	1.11272	-0.00274623	-0.366422	-0.152855	-0.32476	0.476249	1.18271	1.25035	1.18369	2.34617	1.57004	-0.745054	0.172917	2.36675	-1.08868	2.22945	0.915805	1.38872	0.760799	0.09639	1.36817	0.400071	0.387866	0.510794	1.50365	1.05411	1.52229	0.572592	1.6578	-0.832952	0.0916892	0.562979	-0.203768	0.822861	2.2518	0.153953	-1.31685
TH1_CELLS	CCL4	0.826167	0.344239	-0.601326	0.140755	-0.534464	0.599443	0.359563	1.09038	0.579068	1.26606	2.34751	1.32271	-0.368975	-0.0492789	1.35697	-0.651328	0.21447	0.764541	1.17082	0.56767	1.80843	0.214585	0.335607	1.01377	0.78037	0.75211	1.10313	1.70463	1.67289	1.95948	1.18624	0.149622	0.684991	-0.460626	-0.555136	1.75843	2.09735	1.06347	0.186607	0.482182	0.691129	1.85543	1.76159	0.356017	0.409308	0.126462	-0.288091	-1.70712
TH1_CELLS	CD70	-0.034417	0.695891	-0.50245	-0.591771	-1.01242	0.134686	0.557527	0.275944	0.300371	1.92416	1.18125	0.586708	0.4717	-0.410948	0.365116	-0.74558	0.495523	0.41418	0.49806	-0.300686	0.700536	-0.325448	-0.82116	0.799631	-0.389753	0.885758	0.424157	1.15213	1.29652	2.69716	-0.0728744	2.4033	1.06835	-1.12605	0.0323686	3.35009	1.38804	0.543923	-0.389117	-0.0114489	-0.132326	3.67459	1.0484	-0.266576	0.572967	0.574421	3.72082	-1.50727
TH1_CELLS	DPP4	1.33666	0.165217	-1.01352	-1.13978	-1.1617	1.24608	0.689812	-0.387896	1.12365	0.0147274	0.292727	-0.0822066	1.54174	2.70746	0.745261	-0.937037	0.402572	0.151436	2.59215	0.410751	1.36374	-0.852996	1.05749	0.511694	1.00387	-0.306716	1.00495	0.527448	0.808991	0.522796	1.76304	-0.243071	0.800662	-0.654676	-0.592499	0.613702	0.792385	1.40022	0.308881	0.984533	-0.401419	0.563907	0.232116	0.611322	1.31053	-0.368153	1.75918	-0.956068
TH1_CELLS	CD38	0.329375	0.653113	-0.801011	-0.787157	-0.810956	0.822764	1.48498	0.184993	-0.068734	1.14409	1.48572	1.23091	-0.129905	-0.0713956	-0.471611	-0.471744	-0.299477	0.406904	0.495836	0.710825	0.736583	0.182653	-0.15211	0.883415	0.289768	0.401133	1.4669	1.76497	1.71182	1.63906	0.922734	-0.73303	0.668658	-1.09839	-0.394719	1.41512	1.77402	1.01339	-0.132253	0.0312858	0.738996	1.71305	2.23661	0.0410885	-0.0422401	0.528632	-0.832216	-1.6218
TH1_CELLS	IFNG	0.713163	-0.275102	-0.0551984	0.408925	-0.413217	-0.259787	0.518852	0.971708	-0.749287	1.82479	2.11825	1.52173	-0.579786	-0.793586	0.612608	-0.238104	-0.119789	1.11829	1.17301	0.407126	1.93181	0.089817	-0.824233	0.915055	0.55625	0.501966	1.20779	2.20139	2.00751	1.83465	1.81903	-0.753626	0.717154	-0.686916	-0.50745	2.056	2.60356	1.02188	-0.51419	-0.23951	-0.276213	2.19345	2.45208	-0.158939	0.619512	0.102102	-1.07311	-0.569073
TH1_CELLS	LRP8	0.691695	0.840142	2.14213	2.43469	1.58597	1.15058	0.0910475	0.063291	0.701663	0.907413	0.345655	0.618439	1.78713	0.26021	0.846418	0.944807	0.827838	1.07872	-0.339309	1.35786	0.679438	0.841141	-0.424526	-0.818955	-0.107792	0.562656	0.389425	-0.0953169	0.451998	-0.499689	-0.066192	0.171016	-0.146934	2.02496	0.271409	-1.49381	0.388133	0.381363	0.744417	1.56286	-0.613461	0.644418	0.217014	-0.186994	1.30495	1.09834	-0.20463	0.741691
TH1_CELLS	CTLA4	0.586489	0.634831	-1.23729	0.310189	-1.21046	0.694315	0.218103	1.54984	0.082789	1.17582	2.43394	1.44491	-0.569571	-0.715381	0.776475	-0.851188	0.37441	0.709829	0.98411	0.265091	1.59983	1.60816	-1.06637	1.70888	1.45909	0.704691	0.928101	1.89887	1.69587	1.29561	0.714173	-1.26058	0.639448	-1.821	-0.60497	0.990857	2.02999	1.39466	0.00300749	1.1162	0.629581	1.1186	1.51063	0.470451	0.777673	0.130447	-0.665633	-2.17305
TH1_CELLS	CSF2	1.88806	-0.877886	-1.24194	-0.465107	-0.374361	1.42696	-0.90995	1.47832	1.75609	1.28484	-0.682311	-0.510861	-0.765002	0.145669	2.57684	-0.434665	-0.781869	-0.316689	2.03353	-0.677845	2.815	-1.24194	-0.824835	2.50005	2.20316	0.631619	0.945102	-0.327787	1.19763	2.15921	0.457619	-1.06979	0.906717	-0.868574	-1.05807	2.13077	3.45372	2.08858	0.734476	1.02062	0.486319	0.258174	0.804727	1.91996	-0.287285	0.994393	0.456247	-1.24194
TH1_CELLS	GGT1	0.318407	-0.0295438	-1.14178	0.985329	0.793552	1.30113	-0.0521172	-0.248631	-0.0755037	-0.235306	0.724372	0.917063	-0.410607	-1.7365	-0.807192	0.892518	-0.657557	-0.24438	1.39552	-0.899391	0.592216	-1.077	-0.902851	-0.121005	-0.583638	0.217524	0.0514837	2.89013	0.38954	1.32176	-0.397247	0.0783485	0.782658	0.0383771	-0.106785	1.17294	1.61949	0.950238	0.50394	-0.821698	0.201935	2.05029	0.349884	0.120525	-0.320576	-0.611773	-0.490112	2.44111
TH1_CELLS	LTA	0.833446	-0.0711979	-1.44673	-0.576024	-1.0059	-0.144497	0.830376	0.424281	0.116317	1.41518	1.39512	1.99507	-0.847938	1.0613	0.881728	-0.856776	0.317587	0.163793	0.639399	0.564866	1.17995	-0.334448	-0.958975	1.67724	0.16948	0.661538	0.13836	2.48015	1.30167	1.78782	0.699831	-0.234561	0.502928	-1.59344	-0.439459	1.32661	2.4189	0.974854	-0.303262	0.42349	0.134945	1.5011	2.11253	-0.209068	-0.00373993	0.420159	-0.532001	-1.88673
TH1_CELLS	CMAH	-0.980586	1.60723	-0.189023	-0.943665	-0.202513	-1.89966	0.435145	-1.01138	-1.40148	1.04794	0.0864595	0.486111	-0.33438	2.47805	-0.246796	-0.448296	0.21912	0.12557	-0.337653	0.128255	0.877683	-0.431015	0.772139	0.983155	-0.789017	-0.22664	0.746904	1.22918	0.522422	0.562627	-0.501332	-1.08152	0.321311	-0.885063	-0.439719	1.41059	1.30309	0.58575	0.735287	0.509632	0.303948	1.27101	1.60252	0.330155	-0.753327	-0.381125	-0.355816	1.33583
TH1_CELLS	SGCB	0.674951	-1.05205	1.88734	-0.410815	-0.30273	1.83495	1.37801	0.48175	1.07823	0.0722921	-0.475198	0.256557	-0.636178	-1.47082	0.881961	-0.27189	1.06163	0.591982	0.977705	0.170952	1.47433	1.16224	0.950301	1.1806	0.883539	0.809866	0.755857	0.710326	0.736768	2.32309	-0.241833	1.29621	1.19311	1.10641	-0.525611	1.14041	1.03658	1.24441	-0.0214331	0.868305	-0.25451	1.97085	1.28218	0.415434	0.322536	0.0936071	-0.352538	1.38655
TH1_CELLS	DGKI	1.02357	0.418096	2.65203	-0.0697099	0.302461	-0.809879	1.47887	0.526087	1.71353	0.238227	-1.643	0.783395	-0.396099	-1.643	0.634942	-1.13168	0.650665	0.31585	2.93213	0.607272	0.567326	-0.688103	0.116994	0.791767	0.416045	0.149409	0.214858	-0.888807	0.563468	0.0925758	-0.622626	2.8699	0.621358	-0.629698	0.779987	1.97548	-1.1703	0.149343	0.546753	0.368279	0.949473	3.17689	-1.643	-0.1783	-1.30857	-1.643	-0.743257	-0.373423
TH1_CELLS	SYNGR3	-0.766559	-0.562977	1.14961	0.21798	-0.266597	-0.72986	0.580676	-0.0320352	-0.490399	0.0861317	1.82013	0.495907	2.75399	2.11133	-0.108483	0.365976	0.914122	-0.317411	-0.119795	-0.717557	0.438076	-0.0294119	-0.895512	0.418197	-0.920789	-0.108624	-0.107262	1.5278	0.661045	1.10358	0.508316	1.82335	0.619264	0.314699	-0.996966	0.498017	1.08624	-0.209491	-0.198967	0.0489079	-0.306827	0.62137	0.407617	-0.290901	-0.466019	0.0733275	0.544265	1.47405
TH1_CELLS	BST2	0.59051	-0.16904	-0.798864	0.885349	0.764963	0.445288	0.957166	0.820439	0.387905	0.581734	1.47199	1.30513	0.539227	1.07762	-0.692282	0.465513	-1.3233	0.987689	1.59041	0.0148413	0.515924	-1.12243	-0.716922	1.18969	0.932768	1.13251	0.485758	0.835956	1.12999	0.978244	0.309123	-2.07748	0.793152	0.151786	0.552046	-0.00690467	1.30066	0.585234	-0.788106	-0.154442	0.614813	0.386472	0.654309	0.724805	1.08825	0.460438	0.774907	-2.42035
TH1_CELLS	HBEGF	0.850131	-0.515749	-2.60916	-0.394407	1.08998	1.67123	-0.184329	0.717598	0.965653	1.59455	0.897046	0.243093	-0.796526	-1.7545	1.33917	0.00234191	-1.73134	1.72639	1.39557	0.950271	1.09932	-1.55542	0.232497	1.60283	0.948193	0.862183	0.876274	-0.313074	0.82566	0.795094	1.76278	-0.115175	0.125783	0.0661269	-0.91525	0.857726	1.11522	0.807601	0.262604	0.561554	-1.02958	0.492178	-0.890905	1.7742	1.72006	0.920438	-1.07658	-1.10794
TH1_CELLS	ZBTB32	-0.772354	0.822134	-1.6123	-0.818339	-1.09246	0.060161	-0.45056	0.44021	-0.337093	1.44683	1.52895	0.925361	-0.460112	-0.220021	0.173257	-1.78613	-0.110115	1.34148	0.651299	-0.329392	1.0986	-0.415793	0.532019	1.60635	0.480365	0.829502	1.37932	2.22904	1.28637	1.08266	0.17112	0.49548	-0.0129116	-1.8617	0.300758	1.73324	1.98654	1.30989	0.227433	0.161594	0.451905	1.02307	1.39584	0.112475	0.618394	1.11682	-1.02079	-1.68437
TH1_CELLS	DOK5	-0.696644	3.73581	-1.42693	-1.41691	-1.05195	-1.09394	1.02874	-0.535482	-0.508042	0.664691	-0.151227	0.265574	-0.750323	1.81651	-0.614557	-0.0932864	0.163838	-0.11065	0.473255	0.793719	0.273495	0.350354	1.77338	1.63381	-0.773467	-0.237147	-0.381222	0.91411	0.152042	0.56194	0.218602	1.32636	0.768364	-1.22485	2.56708	1.4201	1.33647	0.822954	0.586871	0.560142	0.168078	0.470317	-0.0403334	-1.15917	-1.05569	0.299261	0.579965	-1.04798
TH1_CELLS	LRRN3	-0.28266	-0.11153	1.1544	-0.710384	-1.40941	-0.176439	1.8883	1.19365	0.021908	0.236466	-0.312627	-0.496516	-1.68777	0.0669244	0.680666	-0.970254	1.0889	0.429215	-0.467126	-0.121134	1.01782	1.38893	0.50964	0.384258	0.433421	-0.0613879	-0.00190927	1.14298	0.309371	0.388439	0.270957	3.12584	0.0559324	2.76861	-1.10057	0.577791	1.93203	0.433438	-0.654868	0.173059	-1.2559	-0.125202	-0.343875	-0.365664	0.185654	-1.17295	-0.733479	-1.40581
NEUTROPHILS	HPSE	1.98655	1.45313	1.26305	0.280848	0.599683	0.712228	0.819276	1.08022	0.776855	1.49737	1.00448	1.50841	-0.387454	1.5333	1.50622	-0.448886	1.03155	0.869777	1.03785	0.471695	0.98592	0.677905	0.50842	0.61234	1.54103	1.27331	1.64046	0.747848	1.73139	1.79043	1.22709	0.785874	0.740325	0.56279	1.01226	0.745569	1.01394	1.24763	0.241141	1.30999	1.18358	1.0913	1.15581	0.994671	1.24924	0.381863	0.199488	0.758515
NEUTROPHILS	CREB5	0.62468	0.679421	-0.374619	-0.70638	1.23843	1.94464	1.59645	0.486968	2.35237	1.6177	-0.302378	0.0390754	0.122843	2.18098	1.80798	-1.22075	0.103765	1.44395	1.34098	0.49342	0.80127	0.0745834	0.823876	0.0865786	0.870593	1.35142	1.54172	0.885081	0.213228	1.53955	1.54998	0.540545	0.9426	0.655826	-1.41584	0.968839	0.71789	0.936361	0.602824	1.4297	-0.628035	3.10019	0.623588	1.01719	1.28063	-0.663363	-0.173014	-0.125458
NEUTROPHILS	LILRB2	-0.00905246	0.460879	-1.56665	-0.149768	-1.05672	0.294867	0.354998	0.876284	0.353741	1.13075	1.31768	0.723279	-0.844418	0.251414	1.16496	-0.399162	0.321913	0.924552	1.21369	1.14493	1.45943	-0.012736	0.294409	1.29919	0.900958	0.976435	1.14833	0.932021	1.55027	2.00371	1.28768	-0.894989	0.890413	-0.963819	-0.426043	1.44637	1.61364	1.34256	0.555331	0.747299	0.671598	1.58537	1.74532	0.504385	0.232056	0.268099	0.255339	-1.74371
NEUTROPHILS	FPR1	0.060136	0.854213	-1.90196	-0.643749	-0.48028	-0.129016	0.615068	0.0827957	0.403347	0.870103	1.25358	0.549548	-0.351308	-0.0681563	1.72656	-0.576136	-0.284092	0.292387	0.896878	1.00676	0.819003	0.135074	0.605589	1.29155	-0.242363	1.10045	0.573663	1.31021	1.49864	1.58232	1.27987	-0.806377	1.1561	-0.542378	-0.987393	1.78281	1.73274	1.1408	0.821208	0.839346	0.958611	1.83447	0.847529	0.855079	-0.0687391	0.178651	0.72079	-1.43115
NEUTROPHILS	G0S2	1.48413	-0.087293	-1.72607	-1.2611	0.494226	0.315154	-0.238515	0.199004	-0.430063	1.31847	-0.370701	-0.152036	-0.872521	-0.571772	2.68736	1.2535	-0.891066	0.194615	1.38605	-0.337811	2.17406	0.61728	1.58916	2.33983	2.05745	0.966924	1.11055	0.634854	1.44879	2.17234	1.41839	-0.464664	0.603326	-1.16763	-1.90504	2.04682	2.38399	2.3427	1.10039	0.418642	-0.287439	-0.181376	1.421	1.9774	-0.75401	0.936675	0.694032	-1.06905
NEUTROPHILS	FCAR	-0.230214	1.18188	-1.06584	-1.06584	-0.0687183	0.813787	0.983024	-0.375327	0.378834	0.708326	0.60064	-0.184999	-0.627977	1.22586	1.83035	-1.06584	-0.645634	-0.482349	0.890351	3.5949	1.4735	-1.06584	0.390704	0.5375	0.0507754	-0.527506	1.38302	0.224376	0.866171	1.78506	2.09694	0.196912	0.780534	-0.482289	-1.06584	1.97336	0.431495	0.514212	0.239415	0.0361201	0.138299	0.934252	1.69235	0.569308	-0.147019	-1.06584	-0.43147	-1.06584
NEUTROPHILS	PDE4B	-0.258334	0.686525	-1.62901	-1.22298	-0.195013	0.0269866	0.372315	0.653684	-0.231736	0.786437	0.743331	0.389056	-0.759963	-0.335575	1.86028	-0.386623	-0.517156	0.395626	0.43212	1.45098	1.36291	-0.336305	0.709069	1.03032	0.490909	-0.134409	1.07663	1.58595	1.52507	1.04414	1.39265	1.34211	0.143647	-1.40419	-1.76587	0.915639	1.68068	0.725975	0.630779	0.562828	0.0856198	2.09393	1.12862	0.946091	-0.680672	-0.0811352	-0.480323	-0.0939556
NEUTROPHILS	CEACAM3	-0.592018	2.39484	-1.12241	-0.581681	-0.0631027	0.0828723	1.0029	-0.696064	0.703198	0.564438	1.2984	0.0914857	-0.657243	-0.355107	3.20024	-0.83691	-1.12241	1.58511	0.692035	-0.41961	1.23402	-0.457277	-0.429843	0.163077	0.179049	1.32666	1.31302	0.395464	0.841672	0.709982	1.44077	-0.421142	0.603443	-0.769689	-0.817104	2.19783	2.01906	1.59883	0.123808	0.215746	-0.519024	-0.685688	0.368189	1.11889	-0.146287	-0.0292535	-0.44848	-1.12241
NEUTROPHILS	VNN3	2.1583	1.31482	-0.777606	-0.33095	3.10239	2.4865	1.6371	-0.995327	-0.612761	2.14078	-0.107602	0.73102	-0.995327	-0.995327	2.79881	-0.995327	-0.995327	2.05961	0.340026	1.09485	-0.00984154	-0.995327	-0.995327	-0.0492631	3.17458	-0.574428	0.728266	1.45195	-0.112267	0.126488	0.141881	-0.617887	0.448273	-0.995327	1.19483	0.0865328	0.0645386	0.710725	0.116948	1.04941	1.6512	-0.117711	0.10169	1.65802	1.87889	0.305085	-0.193038	-0.995327
NEUTROPHILS	SLC22A4	0.0503797	-0.646857	-1.60918	0.309314	-1.09726	-0.648241	1.03311	1.77002	0.171092	1.09854	-0.296765	-0.999183	0.640762	1.21702	2.07882	1.71452	-1.17372	0.163168	0.607842	-0.0215171	1.70359	-0.697389	0.114865	2.02953	0.741343	2.62053	0.825971	0.026545	1.18267	1.83109	1.74263	-0.201947	0.22006	-1.40495	-1.63028	1.25087	1.90916	1.05969	-0.0254511	0.68524	0.0931846	1.62736	1.16224	1.363	0.577312	-0.428158	-1.13056	-1.36886
NEUTROPHILS	FCGR3B	2.14107	1.6544	-1.56486	-1.55622	0.548125	2.30281	0.918355	-0.294333	-0.609403	0.852677	-0.112051	0.650436	-0.981498	-0.0382919	2.08365	-0.882229	-0.38986	0.548925	0.939111	0.872599	0.649606	-1.35332	0.099666	-0.802093	0.189292	1.00519	0.857677	-0.293464	0.986702	0.615309	1.10545	-0.363339	1.17238	-0.58464	0.352974	1.63821	0.997492	0.666155	-0.323089	0.00174582	2.82367	-0.75545	1.19705	1.34913	-0.421246	0.285351	3.22985	-0.965859
NEUTROPHILS	S100A12	2.0309	-0.537876	-1.45889	0.331974	1.43582	1.61316	0.239019	0.663333	1.35816	2.5343	1.70569	2.41282	0.171477	0.774398	1.44255	-0.661132	-0.729537	2.01502	1.66894	1.30226	0.774347	-1.14189	-0.618486	-0.57002	0.727858	0.204825	0.0601746	-0.982068	0.785243	-0.43747	-0.372192	-0.41727	0.57236	0.827284	1.68343	1.28493	-0.364589	0.0127929	-1.03128	-0.0957656	1.45346	-1.04055	0.507497	1.29482	1.81372	0.11075	3.01544	-1.45889
NEUTROPHILS	DYSF	0.389917	-0.365502	-0.728524	-0.666668	-0.700287	0.440423	0.0646478	0.643862	1.26631	-0.457367	0.596501	0.298297	-1.05406	0.653624	0.0788067	0.38278	-0.535484	0.00780633	1.24705	1.36039	0.731203	-0.384586	0.660588	1.5231	0.366812	1.27972	1.1355	0.510098	0.654742	1.18819	1.07885	-0.139958	0.454776	-0.889168	-1.89657	1.71621	1.12242	0.293064	1.50101	-0.321026	-0.840403	1.70961	1.25135	0.00564909	-1.05909	0.359369	2.33462	1.32781
NEUTROPHILS	CSF3R	-1.38311	0.938	-1.8477	-1.09201	-0.11976	-0.406482	0.0169721	-0.194847	-0.434486	0.271404	0.406755	0.674789	-1.007	2.35666	1.43046	-1.17839	-0.57279	-0.106122	0.644005	0.373189	0.103645	-0.527482	0.340769	0.245675	-0.891492	0.719087	0.866692	0.80333	1.12965	1.07644	0.811963	-1.20452	0.672528	-1.84627	-0.621491	1.2084	1.20083	1.04096	1.13852	0.207122	3.18944	1.15788	2.52882	1.02922	-0.618465	-0.781201	-0.784529	3.5864
NEUTROPHILS	HIST1H2BC	-0.483153	-0.47535	-1.07256	0.983463	-0.346852	1.0078	1.34858	0.802576	-0.470111	0.879193	2.19491	-0.319869	0.380487	0.661543	0.161697	1.9046	-0.750979	0.809494	0.508673	0.832681	0.5298	-0.759695	-0.228284	-0.356211	0.655681	0.949974	-0.559378	1.42024	0.882776	0.371718	0.0583348	-1.07061	1.75213	-0.693835	1.09351	0.845354	-0.172707	0.903259	-0.756334	0.173692	-0.231063	-0.656691	0.883563	0.125315	0.441111	0.52442	1.52611	1.32509
NEUTROPHILS	CRISPLD2	0.542069	0.612697	-0.870696	-1.57285	-2.07478	-0.704762	1.3862	0.126572	-0.0856823	0.478044	1.49367	-0.266535	0.58547	1.3712	0.170069	-1.01253	-1.01548	0.113094	-0.558063	0.145545	1.08816	-0.62119	2.26414	1.09938	-1.02547	0.0472551	0.907611	0.581581	0.573479	0.597023	-0.380246	-1.08756	0.666209	-1.82222	-1.05367	1.46572	1.13103	0.57529	1.26792	0.253059	-0.0487356	1.34297	-1.00185	-0.262364	-1.19446	-0.478029	1.4762	0.443051
NEUTROPHILS	MGAM	-0.771718	0.139074	-1.23442	0.276807	0.227509	0.790797	0.117339	-0.486153	-0.126434	-0.358714	-0.218974	-0.0655903	3.24479	3.81122	1.26078	-0.979622	-0.11878	0.389309	3.81531	-0.606037	0.0628171	-0.059337	1.3173	-0.792772	-0.475551	0.565733	3.11808	-0.38331	-0.310922	-0.993577	-0.447881	0.0612541	0.348275	0.00831319	-0.198795	2.50382	-0.419231	0.0811183	2.18935	-0.405661	-0.162478	-0.515778	-0.891559	0.0513607	-0.710802	-1.42066	-0.394983	-0.911283
NEUTROPHILS	MME	0.694238	0.986259	-0.973139	-1.00531	-0.934705	1.81637	1.56212	0.259161	0.900093	-1.07232	1.19226	2.00087	-0.473297	-0.276377	0.883763	-0.22975	-1.02419	-0.677882	1.99719	-0.678954	0.305171	0.485583	1.25332	-0.381029	-1.11234	0.490919	0.672181	-0.98594	0.851521	-0.564863	0.181759	-0.283102	-0.56346	-1.39449	1.29839	0.386699	-0.414799	1.00596	0.894314	0.760915	0.643296	-0.734313	1.99675	0.518121	0.590331	-1.06525	-0.145189	1.3175
T_CELLS	PRKCQ	0.512221	0.224592	-1.59292	-0.734645	-0.877858	-0.924733	1.57958	0.0969695	1.37515	0.947941	0.962416	0.486572	-1.46056	-0.40828	-0.257957	-1.12421	0.161718	0.539249	0.0224151	-0.10594	0.593735	-0.751326	-0.494787	0.373647	1.87306	-0.0951128	0.262205	1.44151	0.904311	0.844044	0.106707	1.00805	-0.212541	-1.99908	-1.66553	1.00176	1.40647	0.279223	0.582465	-0.56813	-0.386568	1.14097	1.39751	0.2681	0.839308	-0.232726	-1.17112	1.49108
T_CELLS	CD2	0.0579527	0.266748	-1.20162	0.101033	-1.02084	-0.209818	0.506311	0.941383	0.0238326	1.17645	2.2063	1.40823	-1.15921	0.0942293	0.737107	-0.739805	0.290719	0.459158	0.838648	0.242809	1.45508	-0.0566489	-0.738515	1.48236	0.526596	1.04269	1.02302	1.99419	1.64811	1.4012	1.0856	-1.55587	0.531832	-2.4207	-0.811365	1.45851	2.26949	0.818889	-0.120939	0.347832	0.517925	1.65401	1.80606	0.16748	0.0724746	-0.0652115	-0.665064	-2.23442
T_CELLS	CD6	-0.268549	0.355134	-1.75079	-0.210792	-0.455725	1.4603	0.218898	0.361058	-0.319608	1.01157	1.95341	1.42442	-1.31194	0.217382	-0.152143	-0.0736353	-0.314599	0.303657	0.554844	-0.0587794	1.14379	-0.292279	-0.366573	1.22143	-0.170069	0.572698	1.0721	2.23336	1.56467	1.13661	1.09038	-0.186181	0.452276	-0.374153	0.250474	1.50938	2.34418	0.423861	0.598469	-0.526482	0.324342	1.84478	1.81057	-0.0369769	0.0659973	0.481407	-0.767917	-0.770166
T_CELLS	CD3E	-0.0663881	0.421916	-1.47648	0.220257	-1.2138	0.00864459	0.359682	1.01747	-0.15662	1.12519	2.04678	1.47167	-1.35554	0.0245355	0.418325	-0.872732	-0.340598	0.432485	0.655864	0.118817	1.33732	-0.155503	-0.282918	1.33482	0.521099	0.698692	1.00465	1.91906	1.63351	1.29246	1.05787	-1.68805	0.30565	-1.73024	-1.04457	1.60885	2.25544	0.772293	-0.133177	0.425441	0.512329	1.81074	1.84439	0.121353	0.0187576	-0.0993751	-0.713562	-2.15818
T_CELLS	CD28	-0.651459	0.891629	-0.788259	-0.710972	-1.33238	-0.110316	0.424501	1.00011	0.333085	1.16012	0.660687	0.949977	-1.17482	0.227769	0.0771912	-0.943807	0.706453	0.542762	0.202242	0.157271	1.21096	-0.303638	0.327914	1.2976	0.789532	0.318152	1.13539	1.90118	1.54687	1.05724	0.248219	0.111997	0.983321	0.404542	-0.232461	1.6081	1.83927	0.681727	0.0479061	0.683313	-0.405494	1.13541	1.69843	0.251968	-0.916286	-0.606223	-0.517682	-2.65872
T_CELLS	SH2D1A	-0.053822	0.572232	-1.09629	-0.43047	-1.22592	-0.299331	0.496368	0.73914	-0.057183	1.49113	1.44303	1.33147	-1.12482	0.18812	0.269062	-0.916923	-0.209789	0.461082	0.487842	0.181189	1.24985	-0.247897	-0.150312	1.28254	0.110349	0.363769	1.22151	2.32074	1.70003	1.41876	0.983881	-1.24312	0.159555	-1.8172	-1.28081	1.54945	2.21303	0.583965	-0.179253	0.22054	0.218426	2.08804	2.12019	0.360907	-0.405453	-0.128775	-0.808883	-1.5218
T_CELLS	CD3G	0.299485	0.483283	-1.1953	-0.303878	-1.07342	0.416914	0.566923	1.42947	-1.01699	0.724181	2.05117	1.35773	-1.26146	-1.27877	-0.0142546	-0.592163	0.0459148	0.522216	0.121541	0.15178	1.71559	-0.46683	-0.730182	0.80026	0.868087	-0.0960751	1.3539	2.24819	1.99161	1.30152	1.08788	-1.61736	0.702192	-1.57033	-1.1798	2.06457	2.00967	0.276337	-0.605186	-0.193856	-0.108554	1.92863	2.08196	0.225756	-0.341159	-0.90161	-1.05175	-1.48314
T_CELLS	CD3D	-0.231693	0.208191	-1.14379	0.0590049	-1.49978	-0.136209	0.0827035	0.87177	-0.416842	1.3935	2.42046	1.25951	-1.56983	-0.00318483	0.483388	-0.766834	-0.259519	0.347612	0.696414	-0.0920235	1.31168	-0.390587	-0.572357	1.40916	0.536422	0.650287	0.944555	1.7859	1.68174	1.31857	0.865205	-1.94383	0.168943	-2.02523	-1.29101	1.45623	2.19332	0.901868	-0.0337211	0.405654	0.797651	1.50861	1.56796	0.198526	0.0615713	0.16752	-0.740832	-2.17813
T_CELLS	LCK	-0.100674	0.459476	1.29639	-0.46579	-1.40357	-0.349126	0.186657	0.81991	-0.221629	1.15528	2.32727	1.40394	-1.57217	-0.716863	0.0628878	-1.45805	-0.469409	0.18358	0.447407	-0.113254	1.25776	-0.193492	-0.758543	1.32212	0.0544053	0.662874	0.885262	2.05424	1.72485	1.26344	0.972106	0.622078	0.376285	1.35034	-0.209213	1.35189	2.38816	0.714139	-0.255417	0.081856	0.240269	1.90101	1.89081	0.0268147	-0.342495	-0.0281305	-1.59325	-2.06501
T_CELLS	TRAT1	-0.533648	0.609061	-0.918685	0.0488239	-0.860635	-0.330276	0.620035	-0.486278	-0.348995	1.27669	1.42405	1.37782	-0.869608	0.281645	-0.158712	-0.820902	-0.105	0.611796	0.413999	0.199238	1.09157	-0.245074	-0.260802	1.07942	-0.439348	-0.0685121	1.2205	2.48787	1.84205	1.4872	0.454691	-1.22428	-0.425073	-1.4246	-1.4246	2.03002	2.53258	0.577918	-0.0900059	-0.48679	0.496952	2.41846	2.61302	0.109832	-0.863501	0.042099	-1.15312	-1.09052
CYTOTOXIC_CELLS	GNLY	0.690738	0.174149	0.242257	0.548695	-0.656573	0.337086	0.109574	1.40538	-0.0105518	1.40625	2.9292	0.929577	-0.0754162	-0.64084	0.618259	-0.974844	-0.511707	0.88144	0.973691	0.285185	1.66229	-0.261733	0.433601	1.0789	1.27968	1.621	1.6992	1.38742	1.58133	1.94081	1.135	-0.957035	-0.508375	-2.11291	-0.683717	0.53644	1.43488	1.40468	-0.367447	1.21503	0.0185671	0.910932	1.13676	0.473174	1.30545	0.275829	-1.14816	-2.29707
CYTOTOXIC_CELLS	RUNX3	0.129709	0.252154	-0.625787	-0.383013	0.521224	-0.569943	1.37095	1.19742	0.437904	0.963993	1.6352	0.760422	-0.993446	-0.73121	1.23526	1.26721	0.705755	0.603455	1.09919	0.152694	1.64647	-0.125214	-0.389124	0.800776	0.63567	1.0446	0.711324	1.71417	1.31689	1.35801	0.620255	-1.81793	0.443628	-1.32672	-0.78366	1.92818	1.75666	0.601259	-0.458276	0.49496	-0.134419	1.50425	1.28625	0.355475	-0.174562	0.0601879	-0.682949	-0.125073
CYTOTOXIC_CELLS	GZMA	0.471368	0.0442517	-0.521291	0.474989	-0.569436	0.227129	0.336404	1.05454	-0.47318	1.62295	2.15454	1.18549	-0.680949	0.123634	0.0646768	-0.678969	-0.945808	0.33149	0.597954	-0.194835	1.55471	0.0572458	-0.248522	0.955072	1.06812	1.16459	1.36831	1.7012	1.64116	1.63513	1.10728	-1.68676	-0.10393	-1.70606	-1.11636	1.45845	1.97468	1.20267	-0.288759	1.17195	0.683929	1.89371	1.97729	0.533216	0.531632	-0.0288045	-1.01372	-1.72467
CYTOTOXIC_CELLS	KLRD1	0.167249	0.149942	-0.369281	0.74987	-0.879345	0.0965013	-0.140835	0.911959	-0.816614	1.1586	2.35552	1.41637	0.905995	-0.169308	0.317177	-0.446163	-0.693603	0.63478	0.81866	1.47797	1.09079	0.137165	0.720824	0.768346	0.463733	0.883358	1.27633	1.85356	1.68504	1.66333	1.39987	0.774025	1.19149	-1.66777	-1.31425	1.7587	1.66916	1.37527	-0.0144217	0.649892	0.872606	2.20804	2.24266	0.268279	-0.16253	-0.399832	0.47559	-1.89233
CYTOTOXIC_CELLS	NKG7	0.319601	0.310485	-0.538149	0.238516	-0.719494	-0.0488385	0.28322	0.830226	-0.12165	1.33879	2.44908	1.57303	-0.4972	-0.0980024	0.239169	-0.606094	-1.03481	0.480199	1.02007	0.331013	1.13759	0.299914	-0.153729	1.18994	0.452956	0.814334	1.05526	1.91006	1.76566	1.84015	1.47458	-0.982247	0.43796	-2.12272	-1.32128	1.78985	2.30106	0.938039	-0.105274	0.216139	0.888295	2.19468	2.13955	0.146836	0.525422	0.416771	-0.480236	-1.78261
CYTOTOXIC_CELLS	GZMH	0.352487	0.346263	-0.900775	-0.437849	-0.805088	-0.0729881	0.412634	0.563084	-0.126633	1.4415	2.6759	1.82593	-0.876819	-0.377982	-0.307852	-0.883992	-0.901971	0.725161	1.02763	-0.0726364	1.20924	0.0395814	0.347112	0.72922	0.360795	0.0996549	1.23268	1.83077	1.87789	1.58749	1.30089	-1.09521	-0.0639764	-1.43338	-0.922758	2.0317	2.61288	0.261189	0.258374	-0.152317	1.1928	2.19641	1.96541	-0.424973	0.598345	0.762216	-0.826862	-1.90438
CYTOTOXIC_CELLS	KLRK1	-0.564747	0.528886	-1.25161	0.452685	-0.716795	-0.318904	-0.349303	0.495788	-0.631057	1.04455	2.59484	1.70425	-1.4728	0.0007888	-0.298653	-1.31599	-1.07979	-0.0461097	0.593344	-0.460423	1.27911	-0.105775	-0.281885	0.905936	-0.293319	0.808782	1.01181	2.21705	1.89512	1.43393	1.20445	-1.52859	0.0799831	-1.84601	-0.710708	1.33434	2.04978	0.793316	-0.434253	0.320848	0.73821	2.39837	2.29803	0.0565165	-0.52321	-0.0888903	-2.13877	-1.7443
CYTOTOXIC_CELLS	APOL3	-0.198425	0.604023	-1.97144	0.970667	-0.639114	-0.429776	1.91843	0.116147	-0.638019	0.967006	1.45188	1.04277	-1.48754	0.0220114	-0.310374	-0.208529	-1.39159	0.746446	0.835135	0.488488	0.803887	-0.497093	-0.521316	1.12272	1.17058	-0.0492024	0.741035	1.65035	1.0722	1.57908	0.933777	-2.50083	-0.450606	0.0950991	0.0241492	0.946956	1.95804	0.622887	-0.489092	-0.204928	0.104172	1.18531	2.70342	0.387654	0.799741	-0.716653	-1.27872	-3.46038
TH2_CELLS	NEIL3	1.5884	-0.808182	1.4806	0.108068	0.763025	1.36121	0.209836	1.18109	1.04688	0.976552	0.435113	0.315417	1.08362	0.0920407	0.180337	0.956946	0.530471	1.30584	1.10268	0.556649	1.05789	0.502223	-0.385099	-0.0625219	1.18866	0.522789	1.31586	0.453773	0.893579	1.269	1.07121	1.29629	-0.0612392	1.41679	0.747862	1.02704	0.343933	0.817844	-0.0793781	1.67601	-0.0865945	1.02317	0.675849	-0.0129722	2.16722	0.936868	0.613752	1.64807
TH2_CELLS	PHEX	1.69326	-0.922597	-0.715741	2.68042	0.635124	1.62286	1.91498	0.643654	0.682768	1.62859	1.56329	2.62252	-0.78487	-1.36677	0.399941	-0.538967	0.152783	-0.620807	0.447982	-0.536726	-1.13136	0.726994	0.120781	-0.422191	1.23332	-0.0471905	-0.424446	0.00680421	-0.156902	-0.868286	-0.501259	-0.989925	-0.318781	0.872613	0.103095	0.298128	-0.100486	1.19825	-0.451047	1.60819	2.22491	-0.163265	1.01455	0.727169	-0.352911	-0.754539	1.62896	-1.01649
TH2_CELLS	LAIR2	0.219418	0.472173	-1.17772	0.168065	-0.773191	-0.599351	0.542502	1.79309	-0.432864	1.6486	1.0197	1.42253	-0.501607	1.13298	1.70675	-0.740338	-0.796588	0.663754	0.857671	-0.378053	1.73945	-0.163928	-1.17772	1.37732	1.84331	1.1035	1.04343	2.12604	1.45469	-0.103691	-1.17772	-0.578999	0.926716	-1.17772	0.788187	1.63805	2.22022	0.604454	-0.848932	2.32392	0.408275	-0.428302	0.954471	0.596324	-0.215037	-1.17772	-0.846993	4.08628
TH2_CELLS	ANK1	2.25313	0.195699	1.59948	-1.13869	-0.519496	0.0787585	0.52365	1.61507	1.66236	1.10558	0.322435	0.385623	-1.47719	2.6959	-0.423387	0.225757	-0.434733	2.16521	0.144305	-0.321101	1.25009	-0.318192	-0.280652	-0.932643	-1.01688	0.723432	1.31889	0.284734	-0.446061	1.50853	-0.128197	2.01991	-0.174459	0.121705	-1.63697	2.01285	0.959329	-0.554722	-0.555485	1.28936	0.0043122	1.27368	-0.207234	0.386213	0.00646253	-0.456933	1.18612	-1.46111
TH2_CELLS	CXCR6	-0.0492422	0.563775	-1.32876	-0.00350274	-1.0971	-0.114025	0.166832	0.986327	-0.347549	1.00311	2.52866	1.60842	-1.26217	0.00147216	-0.306307	-0.928016	-0.239194	0.595997	0.776251	0.279093	1.73867	-0.072002	0.187838	1.34224	0.482199	0.93111	1.01771	2.31342	1.98625	1.01779	1.15037	-2.04707	0.364605	-1.83495	-0.885231	0.995561	2.33883	0.681952	-0.2957	0.408119	0.426403	1.98116	2.07786	0.480356	-0.0227522	-0.369662	0.288889	2.01097
TH2_CELLS	SLC39A14	0.252444	-0.17023	0.430654	0.138508	-0.253916	-0.210545	0.945511	0.151843	0.459903	-0.117995	-1.75882	-1.62877	-0.0920884	0.534903	2.03602	-0.285739	0.741061	0.70088	0.492961	0.685333	1.70555	1.75325	0.929901	0.783757	2.20986	0.388364	0.73769	-0.0974538	0.269416	1.87092	0.920542	1.1298	1.17467	0.552803	-1.28214	2.51197	0.756411	1.10582	1.30153	0.797172	-1.16241	1.48713	-0.414745	0.823466	-0.323117	-0.838859	0.908935	1.37645
TH2_CELLS	WDHD1	2.2448	-0.106019	2.62377	0.46798	0.495027	0.984315	0.0538044	1.14817	0.963993	0.906695	-0.896866	-0.636616	0.0784017	0.14097	0.126242	0.147613	2.05897	0.897057	0.238359	1.21257	1.75367	1.08618	0.651936	-0.434675	1.82282	0.486819	1.07452	0.149592	1.40986	0.297206	0.929699	0.946036	1.13288	1.66899	0.854999	1.33444	0.181194	0.759832	-0.609208	1.43966	-0.00935894	0.295151	1.21224	0.777339	0.264817	1.49518	0.406315	1.02977
TH2_CELLS	BIRC5	0.537094	-0.187537	0.862435	0.359815	0.138798	0.311537	-1.15831	0.345556	1.24277	1.34091	0.995799	0.985874	0.354053	0.937001	0.624168	1.09913	1.54207	0.638139	0.873118	0.130916	-0.178833	1.11946	-0.119631	0.429734	0.155028	0.695295	0.683836	-0.224697	0.0557519	0.666339	0.900125	1.66462	0.077011	0.573622	0.812606	0.484543	0.671773	0.664495	0.248869	0.649006	-0.607333	0.667625	0.656297	-0.513516	1.3581	0.953222	1.30855	0.970775
TH2_CELLS	MICAL2	1.2617	0.642973	-1.06082	-1.04728	-1.7947	0.78712	1.0964	0.925732	0.780695	-0.758089	-0.436781	-0.646154	-0.302803	0.896065	0.452204	0.879093	-1.82515	-0.430693	0.102588	1.20669	1.45628	-0.251447	0.731685	1.06052	1.77902	1.12462	0.729429	0.319834	0.244093	1.51718	2.23926	-1.56886	2.32705	-2.14145	-1.72603	1.31973	0.404129	0.550564	0.640568	1.37498	0.389518	2.41393	-0.915438	1.19776	-0.59054	-0.0948455	1.0781	-1.33649
TH2_CELLS	PMCH	0.468244	0.443701	0.73305	-0.213756	0.0795998	-0.137291	-0.235822	-0.47757	-0.369716	0.805034	-0.668848	-0.0322838	0.388589	-1.5283	0.274484	0.07245	-0.271665	0.925571	-1.5283	1.66577	0.523322	0.823377	0.785985	1.05798	0.304474	-1.5283	0.809965	0.706702	1.02236	1.13381	-1.07952	-0.498085	-1.5283	-0.643603	-1.11317	-0.446821	0.882187	2.16303	0.0527602	1.94323	0.897691	-0.0422872	-0.38997	-1.5283	-0.86872	0.807488	1.62666	0.556286
TH2_CELLS	CENPF	1.10359	0.845283	1.90414	0.0758517	0.778309	1.1846	0.585038	0.410937	0.645516	0.302674	-0.233908	0.246224	-0.441446	0.658567	0.36961	0.489318	1.88097	0.25038	-0.0306698	1.455	0.723835	1.86567	0.081375	-0.825385	-0.104021	0.037917	0.996876	-0.150712	0.240653	0.252793	0.474571	1.49973	0.520527	1.81326	1.1973	0.618737	-0.0586706	0.413088	-0.189591	1.01546	-0.477119	0.47795	1.2357	-0.102238	1.07523	-0.497343	0.759053	0.941802
TH2_CELLS	GSTA4	0.240371	-1.22838	1.19477	2.28032	1.65426	0.822653	0.0860736	-1.10178	0.382234	0.224331	0.282875	1.24683	-0.192621	-1.04339	-0.0607452	-0.382385	2.44181	1.16161	1.797	-1.41181	-1.11718	-1.43825	0.53622	-0.53309	-0.228371	-0.517711	-0.848338	0.154212	-0.23961	-1.11302	-2.14914	0.805318	-0.61761	-0.967914	-0.646202	1.67753	-0.72427	-1.41507	-0.267053	1.25485	0.178179	-1.35548	0.860296	-0.221176	1.18793	0.554681	-0.816398	1.41611
TH2_CELLS	CDC25C	0.440268	-0.135764	1.5437	-0.0431425	-0.239791	0.799056	-0.229654	0.451083	0.31561	0.672941	0.6277	-0.313854	0.394011	0.393278	-0.0109251	0.93013	0.692749	-0.159234	-0.270242	0.797796	0.322189	1.35693	-0.390547	0.480204	0.414339	1.10293	1.14531	-0.197498	1.00587	0.424328	0.717448	1.38498	-0.0895552	1.45676	1.02209	-0.132274	0.435072	-0.138309	-0.138179	1.18899	-0.249782	0.153505	0.91697	-1.30599	1.74852	0.745543	0.961615	0.86508
TH2_CELLS	PTGIS	0.32199	0.448233	-1.36313	-0.575106	-1.42377	-1.41595	0.920718	-0.991393	-0.89846	0.236412	-0.0549671	0.453631	0.54636	0.3899	-0.628638	-0.649542	0.236518	-1.49785	0.31264	0.214008	0.117804	0.257204	1.26873	1.13009	-1.66923	-0.69501	-0.152601	0.948616	-0.108517	0.721351	-0.656951	0.674402	0.735837	-1.37222	-0.684673	0.853904	0.834213	0.268638	1.36308	-0.337193	1.29388	0.702818	-1.31559	-0.524629	-0.389663	0.125884	0.309385	-0.501251
[truncated: 340 more columns]

## Sheet: xCell score
Cell_types	TCGA.FD.A3N5.01	TCGA.XF.AAN0.01	TCGA.G2.A2EL.01	TCGA.E5.A2PC.01	TCGA.ZF.A9RE.01	TCGA.CU.A3KJ.01	TCGA.DK.A1AB.01	TCGA.GC.A3RC.01	TCGA.CF.A1HS.01	TCGA.ZF.A9RD.01	TCGA.4Z.AA7W.01	TCGA.4Z.AA7Q.01	TCGA.4Z.AA84.01	TCGA.BT.A2LD.01	TCGA.DK.A2I2.01	TCGA.DK.A2I6.01	TCGA.DK.AA6W.01	TCGA.G2.A2ES.01	TCGA.ZF.AA53.01	TCGA.FD.A3SO.01	TCGA.4Z.AA86.01	TCGA.BL.A3JM.01	TCGA.BT.A20R.01	TCGA.XF.A9SX.01	TCGA.BT.A3PJ.01	TCGA.DK.AA6M.01	TCGA.LC.A66R.01	TCGA.XF.A9SI.01	TCGA.XF.A9SM.01	TCGA.ZF.AA58.01	TCGA.FD.A3B6.01	TCGA.BT.A2LA.01	TCGA.DK.A3IN.01	TCGA.DK.A3X2.01	TCGA.E5.A4TZ.01	TCGA.FD.A3B7.01	TCGA.FD.A62N.01	TCGA.FD.A6TD.01	TCGA.FD.A6TF.01	TCGA.GC.A3YS.01	TCGA.GU.AATO.01	TCGA.K4.A5RH.01	TCGA.K4.A5RJ.01	TCGA.K4.A6FZ.01	TCGA.PQ.A6FI.01	TCGA.PQ.A6FN.01	TCGA.UY.A78L.01	TCGA.XF.A9ST.01	TCGA.XF.A9T3.01
Adipocytes	0	0.0008	0	0	0	0	0.0093	0	0	0	0.0045	0	0	0.0003	0.0038	0	0	0	0.004	0	0.0018	0.064	0.1712	0	0	0.0051	0	0.0582	0.0042	0.001	0	0	0	0	0	0	0.0025	0.0199	0.0814	0.0044	0.0053	0	0.3492	0	0	0.0041	0.0016	0	0.1091
Astrocytes	0.1557	0.0751	0.0503	0	0	0.0095	0.4411	0.0601	0.0775	0.1264	0.1057	0.0305	0.0259	0.096	0.1413	0.0689	0.1153	0.0892	0.2794	0.2188	0.2666	0.0685	0.3172	0.2433	0.0395	0.1477	0.1738	0.193	0.1835	0.2123	0.0596	0.2317	0.3144	0	0	0.3055	0.2687	0.206	0.283	0.3536	0.0879	0.4196	0.0199	0	0.0236	0.1013	0.1501	0.0978	0.255
B-cells	0	0.0365	0.0374	0.0089	0.0149	0.03	0.0144	0.0171	0.0315	0.2109	0.1023	0.0727	0.028	0.0113	0.0311	0.0036	0.0412	0.0137	0.0226	0.0305	0.0605	0.0088	0	0.0425	0.0252	0.0032	0.0899	0.3937	0.0847	0.0697	0.0596	0	0.0263	0	0.0447	0.0632	0.201	0.0528	0.0031	0.0127	0.0703	0.0442	0.0815	0.0111	0.0238	0.0574	0.0095	0.0185	0
Basophils	0	0.0482	0.0618	0.0405	0.0044	0.045	0.0301	0.0748	0.0657	0.0263	0.1871	0.1605	0.0506	0.0939	0.0592	0.0587	0.1052	0.0964	0.0344	0.0408	0.095	0.1273	0	0.0697	0.0225	0.0569	0.0829	0.0617	0.1275	0.1236	0.1061	0.1625	0	0.0466	0.121	0.0674	0.1341	0.0084	0.0111	0.0465	0.0097	0.1063	0.1456	0.0208	0.1296	0.052	0.055	0.1144	0
CD4+ T-cells	0	0	0	0	0	0.0033	0	0	0	0	0	0	0	0	0	0	0	0	0	0	0	0	0	0	0.001	0	0	0	0	0	0	0	0	0	0	0	0	0	0	0	0	0	0	0	0	0	0	0	0
CD4+ Tcm	0.0327	0	0	0	0.0085	0.0089	0.013	0.0265	0.0135	0.0042	0	0.0132	0	0	0	0	0.0183	0	0	0	0	0	0	0	0	0	0	0	0	0	0	0	0	0.006	0.0401	0	0	0	0	0.0069	0	0	0	0.0207	0	0	0	0	0
CD4+ Tem	0.0034	0.0295	0	0.0439	0	0.0447	0	0.0363	0	0.0493	0.043	0.0132	0	0.0423	0.0544	0	0	0	0.0472	0.0104	0.0035	0	0	0.0775	0.007	0.0459	0.0233	0	0.0251	0.0331	0.0166	0	0.017	0	0	0	0.0535	0.0364	0.0135	0.026	0.0635	0.0184	0	0.0574	0	0.0179	0.0218	0	0.0066
CD4+ memory T-cells	0	0	0.0049	0.0089	0.0044	0.0123	0	0.0026	0.0032	0.029	0.0136	0	0	0	0	0	0	0.0154	0	0.0025	0.0092	0.0018	0	0	0.0221	0	0.0136	0.0046	0.0176	0.009	0.0077	0	0.0037	0	0	0.0005	0.0188	0.0035	0	0.0071	0	0.0026	0.0214	0.0033	0	0	0	0	0
CD4+ naive T-cells	0	0	0	0	0	0	0	0	0	0	0.0259	0	0	0	0	0	0	0	0	0	0.0097	0	0	0.0209	0	0	0	0.0705	0.0074	0.0126	0.0171	0	0	0	0	0.0182	0.0622	0	0	0	0	0.0225	0.0302	0	0	0	0	0	0
CD8+ T-cells	0.0245	0	0.0136	0.0161	0.0101	0.0283	0	0.029	0	0.0174	0.1326	0.0514	0	0	0	0	0	0	0	0	0.0319	0.008	0	0.0119	0.0167	0	0.0166	0.1893	0.0836	0.0335	0.0308	0	0.0026	0	0.0005	0.0749	0.1475	0.0018	0	0.0019	0	0.143	0.1261	0	0	0	0	0	0.003
CD8+ Tcm	0.0043	0.0093	0	0.0394	0.0105	0.0281	0.0185	0.0446	0	0.0746	0.157	0.0986	0	0	0	0.0048	0	0.0329	0.0184	0.024	0.0462	0.0068	0	0.0409	0.031	0.0174	0.034	0.2604	0.0766	0.064	0.0512	0	0.0067	0	0	0.1232	0.2362	0.0337	0	0.0025	0.0259	0.1501	0.1801	0.0212	0.0084	0.0082	0	0	0.0103
CD8+ Tem	0.0003	0	0	0	0	0	0	0	0	0.0141	0.1216	0	0	0	0	0	0	0	0	0	0.0234	0	0	0	0.0029	0	0	0.061	0.0445	0.0232	0.0069	0	0	0	0	0.0325	0.1034	0.0035	0	0	0	0.0779	0.0819	0	0	0	0	0	0
CD8+ naive T-cells	0.0058	0.0044	0.0311	0	0.0006	0.0025	0	0.0187	0.0122	0.0093	0.0141	0.0071	0	0	0.0031	0.0061	0.002	0.0061	0.0055	0.0001	0.0062	0.0106	0.0031	0.0145	0	0.0017	0.0064	0.0289	0.0077	0.0097	0.0065	0.0079	0.0003	0.0195	0	0.0002	0.0135	0.0084	0.0026	0.0056	0.0197	0.023	0.0155	0.0051	0.004	0.0109	0.0029	0.0198	0.0061
CLP	0.0363	0.0028	0.0586	0.0105	0.0327	0.0205	0.0233	0.0076	0.0746	0.0366	0.0158	0.0245	0.0377	0	0.0408	0.026	0.0066	0.0499	0.0277	0.0147	0.0163	0.0367	0.0167	0.0163	0.0139	0.0395	0.0342	0.0158	0.0337	0.0218	0.0165	0.0137	0.013	0.0599	0.0083	0.0083	0.009	0.0359	0.0086	0.0328	0.0182	0.029	0.0161	0.0158	0.0326	0.0446	0.0277	0.0148	0.0077
CMP	0	0	0	0	0	0	0	0	0	0	0	0	0	0	0	0	0	0	0	0	0	0	0	0	0	0	0	0	0	0	0	0.001	0	0	0	0	0	0	0	0	0	0	0	0	0	0	0	0	0
Chondrocytes	0	0.0398	0	0	0	0	0.1376	0	0	0	0.0001	0.0272	0	0.0374	0	0	0	0	0.0468	0.0339	0.0089	0.0113	0.1178	0.0466	0	0	0	0.0869	0.012	0.014	0	0	0.0006	0	0	0.0743	0.075	0.0193	0.131	0.0646	0.0548	0.0407	0	0	0	0.0023	0.0126	0	0.1198
Class-switched memory B-cells	0	0.0186	0.0036	0.0067	0.0051	0.0193	0.0166	0.0165	0.0115	0.0391	0	0.017	0.0287	0.012	0.0423	0	0.0236	0.002	0.0096	0.015	0.0258	0	0	0.0207	0.0144	0.0201	0.0218	0.0826	0.0015	0.0295	0.0279	0	0.0079	0.0112	0.0167	0.0052	0.047	0.0123	0.0051	0.0122	0.0081	0	0.0268	0.022	0.0052	0.012	0.0004	0.0051	0.0053
DC	0.0038	0.0011	0	0	0.0018	0.0027	0.0019	0.031	0.0206	0.0246	0.0497	0.0213	0	0.0037	0.0406	0.0015	0.0092	0.0076	0.0251	0.006	0.0562	0	0.0002	0.0924	0.0096	0.0256	0.0183	0.0112	0.0153	0.0421	0.0161	0	0.0349	0	0.0042	0.0593	0.1193	0.0327	0.0079	0.0043	0.0004	0.0437	0.0921	0.0094	0	0	0.0029	0	0.0181
Endothelial cells	0.0136	0.0116	0.0051	0	0	0	0	0.0328	0.0014	0.0217	0.0082	0.0299	0.0076	0.0204	0.052	0.0186	0	0.0206	0.0152	0.0396	0.0284	0.0269	0.077	0.0219	0.0213	0.0305	0.0661	0.0847	0.0423	0.0468	0.0388	0.0318	0.0375	0.0044	0	0.1857	0.0457	0.0484	0.1165	0.0142	0	0.0583	0.0358	0.0504	0.0025	0.0589	0.0049	0.0623	0.106
Eosinophils	0.003	0	0	0	0.0098	0	0	0	0	0	0	0	0	0.0098	0	0	0	0	0	0	0	0	0	0	0	0	0	0	0	0	0	0	0.0003	0	0	0	0	0	0.0008	0	0	0	0	0.0017	0	0	0.0033	0	0
Epithelial cells	0.6622	0.6728	0.0417	0.6127	0.5901	0.5078	0.5151	0.5395	0.5389	0.6216	0.65	0.5922	0.458	0.4926	0.5956	0.6015	0.2148	0.6389	0.5745	0.5715	0.5208	0.1475	0.469	0.5432	0.589	0.5829	0.6251	0.3757	0.5235	0.2635	0.5345	0	0.493	0.4182	0.6148	0.3458	0.4593	0.6521	0.5887	0.5318	0.5902	0	0.0011	0.706	0.5489	0.6366	0.629	0.2403	0.5432
Erythrocytes	0	0	0	0	0	0	0	0	0	0	0	0	0	0	0	0	0	0	0	0.0005	0	0	0	0	0.0004	0	0	0	0	0	0	0	0	0	0	0	0	0	0	0	0	0	0	0	0	0	0	0	0
Fibroblasts	0	0.0543	0	0	0	0	0.1035	0	0	0	0.022	0	0.0628	0.0644	0	0	0	0	0.0656	0.0817	0.0591	0	0.2111	0.2091	0	0.0705	0	0.2098	0.0435	0.0752	0	0.003	0.0727	0	0	0.0743	0.1432	0.0086	0.2191	0.1359	0.1005	0.1022	0	0	0	0.0286	0.0264	0	0.1965
GMP	0	0	0	0	0	0	0	0	0	0	0	0	0	0	0	0	0	0	0	0	0	0	0	0	0	0	0	0	0	0	0	0	0	0	0	0	0	0	0	0	0	0	0	0	0	0	0	0	0
HSC	0.1455	0.0843	0.0471	0.0224	0.0553	0.0139	0.111	0.0276	0.0242	0.0296	0.001	0.039	0.0253	0.085	0.0288	0.0336	0	0.0315	0.0932	0.0327	0.0108	0.0309	0.2122	0.075	0.0515	0.0997	0.0303	0.2296	0.0478	0.0389	0.0163	0.1945	0.0076	0.0171	0.0128	0.0956	0.0602	0.0291	0.1669	0.0175	0.0193	0.1166	0.0166	0.0167	0.0174	0.0515	0.008	0	0.1968
Hepatocytes	0	0.0016	0	0	0	0	0	0	0	0	0	0.0032	0	0.0023	0	0	0.0012	0	0	0.0007	0	0.0012	0.0016	0.001	0	0	0.0002	0.0051	0	0.0002	0	0.0045	0.001	0	0	0.0014	0.0014	0	0.0021	0	0	0	0	0	0	0	0	0.0025	0.0006
Keratinocytes	0.4155	0.1576	0.0216	0.2277	0.3118	0.2859	0.2989	0.3593	0.3487	0.3953	0.2029	0.2143	0.0796	0.1388	0.3118	0.1899	0.0364	0.3903	0.3063	0.2844	0.2664	0.0299	0.0339	0.0602	0.3011	0.2032	0.2907	0.0359	0.235	0.1081	0.1785	0	0.186	0.2355	0.2809	0.2595	0.161	0.2529	0.1353	0.2086	0.1105	0	0.0044	0.383	0.3905	0.3753	0.1917	0.029	0.1174
MEP	0.0376	0.0178	0.0699	0.0502	0.023	0	0	0.0361	0.0734	0.0826	0.0712	0.0209	0.0943	0.0693	0.0836	0.0962	0.0609	0.0625	0.0477	0.0305	0.0195	0.0746	0.033	0.0763	0.0341	0.0815	0.0509	0.0277	0.0652	0.0441	0.0748	0.122	0.0296	0.0609	0.0366	0.051	0.0666	0.0641	0.0977	0.0409	0.074	0.0117	0.0267	0.0167	0.0955	0.12	0.055	0.1557	0.0481
MPP	0	0	0	0	0	0	0	0	0	0	0	0	0	0	0	0	0	0	0	0	0	0	0	0	0	0	0	0	0	0	0	0	0	0	0	0	0	0	0	0	0	0	0	0	0	0	0	0	0
MSC	0.075	0	0	0	0	0.0301	0.1122	0.0936	0	0	0.194	0	0.0544	0.0609	0.1008	0.1546	0	0.2313	0.1136	0.1275	0.0703	0	0	0.2963	0.0992	0.1256	0	0	0.0674	0.0794	0.0585	0.1272	0.1281	0.0298	0	0.1674	0.152	0.1136	0.0414	0	0.1052	0.0455	0	0	0.0826	0.2565	0.1427	0.1124	0.0289
Macrophages	0.0171	0.045	0	0.0385	0.0056	0.0394	0.0307	0.0496	0.03	0.0524	0.1096	0.0595	0.0265	0.0349	0.0742	0.0271	0.0239	0.0442	0.1444	0.071	0.0848	0.0213	0.0661	0.1179	0.0496	0.093	0.0454	0.0781	0.1898	0.1692	0.12	0	0.0639	0.019	0.0173	0.0675	0.1779	0.0828	0.0353	0.0491	0.0777	0.1442	0.2288	0.0219	0.024	0.0482	0.0335	0.0135	0.0348
Macrophages M1	0.0101	0.0356	0	0.0181	0.0055	0.007	0.0213	0.0492	0.0275	0.0493	0.0906	0.0534	0.0157	0.0496	0.0401	0.0315	0.0146	0.0378	0.0863	0.0592	0.0763	0.0105	0.036	0.1127	0.0332	0.0801	0.0416	0.0859	0.1415	0.1434	0.0777	0	0.0614	0.0035	0.0087	0.0545	0.1735	0.0671	0.0403	0.0321	0.0595	0.1125	0.1418	0.0239	0.016	0.0381	0.0197	0.0076	0.037
Macrophages M2	0.0056	0.025	0.0037	0.0112	0.0065	0.0232	0.0062	0.02	0.0048	0	0.0367	0.0217	0.0182	0.0128	0.0164	0.0136	0.0153	0.0064	0.0492	0.0418	0.0177	0.029	0.0614	0.0135	0.0111	0.0312	0.0139	0.0463	0.0525	0.0183	0.0352	0	0.0172	0.0217	0.0191	0.0223	0.0356	0.0126	0.0272	0.0187	0.029	0.0498	0.109	0.001	0.0133	0.0138	0.0253	0.0156	0.0226
Mast cells	0.0166	0.0158	0.0203	0.0179	0.0248	0.0216	0.0291	0.0235	0.0291	0.0141	0.0005	0.0146	0.0219	0.0127	0.0197	0.0079	0.0189	0.0155	0.0041	0.0192	0.0215	0.0134	0.0007	0.0113	0.0203	0.0087	0.0144	0.0038	0.0122	0.0149	0.0195	0.0073	0.0149	0.0385	0.0365	0.0145	0.0087	0.0032	0.0071	0.0115	0.0056	0.0112	0.0145	0.0227	0.0108	0.0114	0.0074	0.0167	0.0105
Megakaryocytes	0.0013	0.0024	0	0	0.0015	0	0.0015	0.0006	0	0.0028	0	0	0.003	0.005	0.0005	0.0005	0	0.0022	0.0007	0.001	0.0013	0.0004	0.0108	0.0009	0.0011	0.0015	0.0054	0.0051	0.0024	0	0.0014	0.0001	0.0043	0	0.0024	0.0013	0.0002	0.0014	0.0121	0	0.0024	0.004	0	0.003	0	0.0024	0.0019	0	0.007
Melanocytes	0	0	0	0.0005	0	0	0.0048	0.003	0	0.0026	0.0047	0.0016	0.0031	0.0015	0	0	0	0.0008	0.0041	0	0.0015	0.0002	0	0.0035	0.0031	0.002	0	0	0.0025	0.0045	0.0008	0.0002	0.0061	0.0003	0	0.0039	0.0066	0.0009	0	0	0.0003	0.0041	0	0	0	0	0	0	0.0025
Memory B-cells	0	0.005	0	0.0104	0	0	0	0.0021	0.0026	0.0919	0.0469	0.0253	0.0079	0	0.0034	0.0013	0.0066	0.0071	0	0.0004	0.0055	0	0	0.0137	0	0.0024	0.0158	0.1712	0.0178	0.0022	0.0068	0	0.0075	0	0.0024	0.013	0.0762	0.0162	0.0089	0	0.0099	0	0.0014	0.0028	0.0021	0.0336	0.0054	0	0.0064
Mesangial cells	0.03	0.0793	0	0	0	0	0.0408	0.0057	0.0138	0.026	0.0223	0.0122	0.0279	0.0207	0.0006	0.0076	0	0.012	0.0216	0.0277	0.0485	0.0293	0.078	0.0528	0.0155	0.0482	0.0608	0.0383	0.043	0.0501	0.0489	0.0113	0.0538	0	0.0096	0.024	0.06	0.0402	0.0474	0.015	0.0242	0.0809	0.0194	0.0252	0	0.0034	0.0354	0.0163	0.0632
Monocytes	0.0056	0.0287	0	0	0	0.0368	0.0135	0.0289	0.021	0.0707	0.045	0.0372	0	0.0012	0.0747	0.0144	0	0.0303	0.0688	0.0755	0.0602	0	0	0.0607	0.0223	0.0427	0.0196	0.0477	0.0396	0.0889	0.0357	0	0.0493	0	0	0.0778	0.0857	0.0596	0.0114	0.032	0.0517	0.0691	0.1013	0.049	0.0169	0.0069	0.0373	0	0.014
Myocytes	0.0097	0.0002	0.0318	0.0069	0.0069	0.0089	0.005	0.002	0.0071	0	0.0011	0.0012	0.008	0.0024	0.0037	0.0024	0.0133	0.0063	0.0118	0	0	0.0084	0.0111	0.0026	0	0.0003	0	0	0.0014	0.008	0.0052	0.0117	0.0014	0.0139	0.0063	0	0	0.0008	0.0174	0.0042	0.0016	0.0233	0	0	0.0102	0.0189	0.0008	0.0091	0.0227
NK cells	0	0	0	0	0	0	0	0	0	0	0.0151	0	0	0	0	0	0	0	0	0	0	0	0	0	0	0	0	0	0	0	0	0	0	0	0	0	0	0	0	0	0	0	0	0	0	0	0	0	0
NKT	0.019	0.0277	0	0.0295	0	0.0027	0.006	0.0281	0.0196	0.0112	0.0588	0	0.0556	0.0132	0.0963	0.0002	0	0	0.0407	0.0067	0.0107	0	0	0.083	0.0139	0.0879	0.0022	0.0044	0.0277	0.0152	0.0176	0	0.0416	0.0087	0	0.0332	0.0728	0.0502	0.0472	0	0.016	0.0065	0.0828	0.0164	0.0321	0.0127	0.0177	0.0244	0.0431
Neurons	0.0006	0.0018	0.1054	0.0008	0.0007	0.0007	0.0046	0.0001	0.0008	0.001	0	0.0014	0.0006	0.001	0.0003	0.0002	0.0242	0.0001	0	0.0001	0.0002	0.0053	0.0025	0.0005	0.0001	0	0	0.0044	0	0.0001	0	0.1627	0.0004	0.0057	0.0041	0.0004	0.0001	0	0.002	0.0011	0.001	0.0031	0.0011	0.0001	0.0002	0.0002	0.0007	0.0016	0.0017
Neutrophils	0.005	0.0014	0	0	0	0.0102	0	0	0	0	0	0	0	0	0.003	0	0	0	0	0.0046	0	0	0	0	0	0	0	0	0	0	0	0	0	0	0	0	0	0	0.0002	0	0.005	0	0	0.0048	0	0	0.0136	0	0
Osteoblast	0	0	0.1029	0.0203	0	0	0	0	0	0	0	0.0084	0	0.0457	0	0.0338	0.1444	0	0	0	0	0.0535	0	0	0	0.0073	0	0	0	0	0.0135	0.0742	0	0.0846	0.0236	0	0	0	0	0	0.0416	0	0	0	0	0.0095	0	0.0413	0
Pericytes	0.0332	0.0608	0	0	0	0	0.0459	0.0572	0	0	0	0	0	0.0647	0	0	0.0134	0	0.0049	0.0475	0.0723	0.0139	0.0753	0.0518	0	0.027	0.0418	0.0202	0.0067	0.0295	0	0.085	0.0865	0	0	0.0961	0.0522	0.0197	0.0752	0.0466	0	0	0	0	0	0	0.0169	0.0559	0.0203
Plasma cells	0.0051	0.0178	0.0158	0.0154	0.0124	0.0118	0.005	0.007	0.005	0.0256	0.0474	0.0317	0.0194	0.0213	0.0053	0.0066	0.0029	0.0042	0.0118	0.0051	0.006	0.0141	0.0003	0.0211	0.0107	0.0115	0.0235	0.0402	0.0051	0.0125	0.0195	0.0081	0.0053	0.0041	0.004	0.0147	0.0345	0.0203	0.0084	0.0049	0.0429	0.0092	0.0238	0.0064	0.0129	0.0203	0.0063	0.0306	0.0098
Platelets	0	0	0	0	0.0075	0.0005	0	0	0	0	0	0	0.0002	0	0	0.0006	0	0	0	0.0002	0	0	0	0	0	0	0	0	0	0	0	0	0.0003	0.0269	0	0	0	0	0	0	0	0	0	0	0	0	0	0	0
Preadipocytes	0	0.0234	0	0	0	0	0	0	0	0	0	0	0.0022	0.0162	0	0	0	0	0	0.0312	0	0	0.0732	0.0273	0	0	0.0103	0.02	0	0	0.0006	0	0.0604	0.0092	0	0.0183	0	0	0.0074	0	0	0.1767	0.0539	0	0	0	0	0	0.0421
Sebocytes	0.3893	0.1267	0.0091	0.0585	0.2643	0.2239	0.2285	0.2418	0.2694	0.2978	0.1494	0.159	0.0269	0.0285	0.2284	0.0834	0.0094	0.2956	0.273	0.2267	0.1749	0.017	0.0267	0.0198	0.1585	0.0924	0.2114	0.0099	0.1221	0.0318	0.0757	0	0.0826	0.1068	0.2106	0.1101	0.1033	0.1209	0.1125	0.1575	0.0982	0	0	0.2314	0.2675	0.2645	0.1415	0.0044	0.0054
Skeletal muscle	0	0	0	0	0	0	0	0	0	0	0	0	0.0004	0.0017	0	0	0	0	0	0.0031	0.0015	0	0	0	0	0	0	0	0	0	0	0.0025	0.0013	0.0027	0	0.0045	0	0	0.002	0	0	0.0022	0	0	0	0	0	0.0037	0.0028
Smooth muscle	0.1133	0.0723	0.2414	0.332	0.1809	0.3247	0.1636	0.0584	0.2274	0.2687	0.0624	0.1842	0.2526	0.179	0.3095	0.1741	0.1515	0.0939	0.1622	0.0142	0.1144	0.3309	0.2611	0.1071	0.2673	0.1239	0.1385	0.0593	0.2011	0.2146	0.2892	0.141	0.1015	0.1702	0.0561	0.1212	0	0.1499	0.206	0.2467	0.2478	0.2371	0.1428	0.1624	0.2131	0.1924	0.2024	0.1766	0.2101
Tgd cells	0.0072	0	0	0	0	0	0	0.0059	0.0026	0	0	0	0	0.0002	0	0	0	0	0	0	0.0151	0	0	0	0	0	0.0024	0	0.0007	0	0	0	0	0	0.0099	0	0.0144	0	0	0	0	0.0121	0.0391	0.0002	0	0	0	0	0
Th1 cells	0.1361	0.0476	0.2135	0.0517	0.0353	0.0161	0	0.1687	0.0945	0.1395	0.3992	0.0897	0.1032	0.0823	0.1223	0.1859	0.1906	0.0555	0.0655	0.0869	0.0968	0.1556	0.0006	0.1411	0.1076	0.1824	0.1918	0.1117	0.1961	0.2412	0.1617	0.1152	0.0491	0.1719	0.0332	0.1084	0.198	0.1446	0.1156	0.0714	0.1113	0.0816	0.1172	0.0249	0.1668	0.2017	0.092	0.1795	0.0715
Th2 cells	0.1168	0.03	0.2941	0.1732	0.1046	0.2039	0.071	0.068	0.1418	0.2046	0.264	0.1367	0.1724	0.1045	0.0925	0.2005	0.1364	0.287	0.174	0.1442	0.158	0.2454	0.1057	0.0722	0.2633	0.084	0.1472	0.1465	0.1899	0.1969	0.2709	0.1018	0.1345	0.1535	0.0855	0.2018	0.1478	0.1392	0.0396	0.1901	0.0365	0.2719	0.2495	0.0353	0.2508	0.195	0.1704	0.3549	0.1784
Tregs	0	0.0072	0	0	0	0.0292	0.0129	0.0404	0	0	0	0.0137	0	0	0	0	0	0	0	0.0069	0.0249	0	0	0.0249	0.026	0	0	0	0.0249	0.0028	0	0	0.0155	0	0	0	0.0027	0	0	0.0071	0	0	0.0426	0.0134	0	0	0	0	0
aDC	0.1123	0.2359	0	0.0944	0	0.1431	0.2363	0.4636	0.2729	0.4408	0.5973	0.5341	0.068	0.2658	0.3915	0.1635	0.1998	0.3484	0.4168	0.2776	0.5004	0.1116	0.1733	0.6725	0.3455	0.371	0.3347	0.5145	0.4636	0.6485	0.3714	0	0.2473	0.0024	0.0908	0.5056	0.8506	0.3786	0.175	0.2306	0.291	0.502	0.4362	0.2371	0.1259	0.1396	0.1234	0	0.2461
cDC	0.0704	0.0193	0.0028	0.0236	0.021	0.1143	0.0541	0.1103	0.1447	0.0772	0.1101	0.0158	0.0508	0.0021	0.4128	0.0153	0.1068	0.0649	0.128	0.1002	0.1542	0.013	0.0174	0.1564	0.0827	0.2013	0.0756	0.0468	0.0646	0.1446	0.0651	0	0.1117	0.0058	0.0269	0.1379	0.2626	0.133	0.0366	0.0535	0	0.1296	0.2639	0.0792	0.0038	0.0498	0.0268	0	0.0547
iDC	0.0811	0.0121	0	0	0.1369	0.0335	0.0609	0.1961	0.1146	0.188	0.3033	0.0505	0.0069	0.0124	0.0444	0	0.0125	0.0352	0.1947	0.0328	0.4833	0.0272	0.0243	0.7893	0	0.0971	0.1573	0	0.0722	0.2454	0.1547	0.0187	0.4615	0.1271	0.0596	0.6028	0.9074	0.2883	0.1705	0.0293	0	0.4529	0.977	0.0782	0	0.0673	0.0656	0.0282	0.2682
ly Endothelial cells	0.004	0.0059	0	0	0	0	0	0.0042	0	0.0036	0.0006	0.0123	0.0052	0.0173	0.0185	0.0041	0	0.0035	0.0022	0.0106	0.0037	0.0063	0.0326	0.0033	0.0064	0.0068	0.0145	0.0251	0.0106	0.0123	0.0065	0.0107	0.0077	0.0009	0.0008	0.074	0.01	0.0118	0.0635	0.0008	0.0026	0.0142	0.0063	0.0159	0	0.0218	0.0054	0.0231	0.0425
mv Endothelial cells	0.0042	0.0015	0	0	0	0	0	0.0129	0	0.0178	0.0172	0.0154	0.003	0.0211	0.0222	0.0179	0	0.0071	0.0088	0.0154	0.004	0.0094	0.0251	0.0138	0.0031	0.0191	0.0284	0.0381	0.0223	0.0215	0.0192	0.0229	0.0171	0	0	0.0919	0.0301	0.0319	0.0661	0.0072	0	0.0314	0.0203	0.0148	0.0024	0.0523	0.0019	0.0523	0.0538
naive B-cells	0	0.0011	0.0075	0	0.0009	0	0	0	0.0024	0.0166	0	0	0.0005	0.0012	0	0	0.0002	0.001	0	0.0013	0.0023	0.0049	0	0	0	0	0.004	0.0557	0.0099	0.0067	0.001	0	0.004	0	0.0074	0.0033	0.0044	0.001	0	0	0	0	0	0	0.0001	0.0039	0	0.0001	0
pDC	0.0118	0.0086	0	0.0091	0.0031	0.0269	0	0.0146	0.0047	0.0541	0.1437	0.0371	0	0.001	0.0006	0.0047	0	0.028	0.0308	0.032	0.0349	0.0031	0	0.0455	0.013	0.0109	0.0156	0.1626	0.0834	0.0733	0.0444	0	0.0093	0.0022	0.0022	0.0826	0.1654	0.0239	0	0.004	0.0214	0.0647	0.0772	0.0096	0.0057	0.0106	0.0018	0	0.0088
pro B-cells	0.0021	0.008	0.0303	0.0121	0.0036	0.0118	0	0.0159	0.017	0.035	0.0357	0.0171	0.0158	0.0133	0	0.0321	0.027	0.0132	0.0106	0.0251	0.0123	0.0373	0	0.0033	0.0148	0.0013	0.0298	0.0218	0.023	0.0249	0.0324	0.0304	0.013	0.0274	0.0224	0.0112	0.0254	0.0174	0.0021	0.0161	0.0201	0.0108	0.0265	0.0004	0.0311	0.0379	0.0209	0.0575	0
ImmuneScore	0.0504	0.0857	0.0475	0.0543	0.0447	0.1149	0.0597	0.1194	0.0881	0.2601	0.3032	0.1711	0.0509	0.0491	0.1622	0.0363	0.0621	0.0742	0.1767	0.1379	0.2101	0.0343	0.0447	0.2245	0.0965	0.1155	0.1361	0.4825	0.2835	0.2789	0.1878	0.0049	0.1281	0.0383	0.0688	0.2381	0.4934	0.1553	0.0439	0.0743	0.1405	0.3036	0.4295	0.0804	0.0503	0.0826	0.0717	0.0325	0.0536
StromaScore	0.0068	0.0334	0.0026	0	0	0	0.0564	0.0164	0.0007	0.0108	0.0174	0.015	0.0352	0.0426	0.0279	0.0093	0	0.0103	0.0424	0.0606	0.0446	0.0455	0.2296	0.1155	0.0106	0.053	0.0331	0.1764	0.045	0.0615	0.0194	0.0174	0.0551	0.0022	0	0.13	0.0957	0.0384	0.2085	0.0772	0.0529	0.0802	0.1925	0.0252	0.0012	0.0458	0.0164	0.0312	0.2058
MicroenvironmentScore	0.0572	0.119	0.0501	0.0543	0.0447	0.1149	0.1161	0.1358	0.0888	0.2709	0.3205	0.1861	0.0861	0.0916	0.1901	0.0456	0.0621	0.0845	0.2191	0.1985	0.2547	0.0798	0.2743	0.34	0.1071	0.1685	0.1692	0.6589	0.3285	0.3404	0.2072	0.0223	0.1832	0.0405	0.0688	0.3681	0.5891	0.1937	0.2524	0.1516	0.1934	0.3838	0.622	0.1056	0.0516	0.1284	0.0881	0.0636	0.2594
[truncated: 339 more columns]
